# Supplementary material for: Mischievous responding in Internet Gaming Disorder research
Source: PeerJ. 2016 Sep 13;4:e2401. doi: 10.7717/peerj.2401 (PMC5028771; doi:10.7717/peerj.2401)
Supplement: Data S1 [file peerj-04-2401-s001.jasp › META-INF/MANIFEST.MF]

Manifest-Version: 1.0
Created-By: JASP 0.8 Beta 5
Data-Archive-Version: 1.0.2
JASP-Archive-Version: 2.0
