# Supplementary material for: Mischievous responding in Internet Gaming Disorder research
Source: PeerJ. 2016 Sep 13;4:e2401. doi: 10.7717/peerj.2401 (PMC5028771; doi:10.7717/peerj.2401)
Supplement: Data S1 [file peerj-04-2401-s001.jasp › xdata.json]

{
   "Age" : {
      "labels" : [
         [ 0, "18-24" ],
         [ 1, "25-34" ],
         [ 2, "35-44" ],
         [ 3, "45-54" ],
         [ 4, "55-64" ],
         [ 5, "65+" ]
      ]
   },
   "Gender" : {
      "labels" : [
         [ 0, "Female" ],
         [ 1, "Male" ]
      ]
   },
   "Geography" : {
      "labels" : [
         [ 0, "UK" ],
         [ 1, "UK-ENGLAND-UKC" ],
         [ 2, "UK-ENGLAND-UKC-Newcastle-upon-Tyne" ],
         [ 3, "UK-ENGLAND-UKC-Runcorn" ],
         [ 4, "UK-ENGLAND-UKD" ],
         [ 5, "UK-ENGLAND-UKD-Blackburn" ],
         [ 6, "UK-ENGLAND-UKD-Bolton" ],
         [ 7, "UK-ENGLAND-UKD-Liverpool" ],
         [ 8, "UK-ENGLAND-UKD-Manchester" ],
         [ 9, "UK-ENGLAND-UKE" ],
         [ 10, "UK-ENGLAND-UKE-Leeds" ],
         [ 11, "UK-ENGLAND-UKE-Sheffield" ],
         [ 12, "UK-ENGLAND-UKE-York" ],
         [ 13, "UK-ENGLAND-UKF" ],
         [ 14, "UK-ENGLAND-UKF-Derby" ],
         [ 15, "UK-ENGLAND-UKF-Leicester" ],
         [ 16, "UK-ENGLAND-UKF-Northampton" ],
         [ 17, "UK-ENGLAND-UKF-Nottingham" ],
         [ 18, "UK-ENGLAND-UKG" ],
         [ 19, "UK-ENGLAND-UKG-Birmingham" ],
         [ 20, "UK-ENGLAND-UKG-Coventry" ],
         [ 21, "UK-ENGLAND-UKG-Stoke-on-Trent" ],
         [ 22, "UK-ENGLAND-UKG-Walsall" ],
         [ 23, "UK-ENGLAND-UKG-Wolverhampton" ],
         [ 24, "UK-ENGLAND-UKH" ],
         [ 25, "UK-ENGLAND-UKH-Cambridge" ],
         [ 26, "UK-ENGLAND-UKH-Ipswich" ],
         [ 27, "UK-ENGLAND-UKH-Norwich" ],
         [ 28, "UK-ENGLAND-UKH-Peterborough" ],
         [ 29, "UK-ENGLAND-UKH-Southend-on-Sea" ],
         [ 30, "UK-ENGLAND-UKI" ],
         [ 31, "UK-ENGLAND-UKI-London" ],
         [ 32, "UK-ENGLAND-UKJ" ],
         [ 33, "UK-ENGLAND-UKJ-Brighton" ],
         [ 34, "UK-ENGLAND-UKJ-Canterbury" ],
         [ 35, "UK-ENGLAND-UKJ-Oxford" ],
         [ 36, "UK-ENGLAND-UKJ-Reading" ],
         [ 37, "UK-ENGLAND-UKJ-Slough" ],
         [ 38, "UK-ENGLAND-UKJ-Southampton" ],
         [ 39, "UK-ENGLAND-UKK" ],
         [ 40, "UK-ENGLAND-UKK-Bath" ],
         [ 41, "UK-ENGLAND-UKK-Bournemouth" ],
         [ 42, "UK-ENGLAND-UKK-Bristol" ],
         [ 43, "UK-ENGLAND-UKK-Exeter" ],
         [ 44, "UK-ENGLAND-UKK-Plymouth" ],
         [ 45, "UK-IRELAND-UKN" ],
         [ 46, "UK-IRELAND-UKN-Belfast" ],
         [ 47, "UK-SCOTLAND-UKM" ],
         [ 48, "UK-SCOTLAND-UKM-Aberdeen" ],
         [ 49, "UK-SCOTLAND-UKM-Dundee" ],
         [ 50, "UK-SCOTLAND-UKM-Edinburgh" ],
         [ 51, "UK-SCOTLAND-UKM-Glasgow" ],
         [ 52, "UK-SCOTLAND-UKM-Livingston" ],
         [ 53, "UK-WALES-UKL" ],
         [ 54, "UK-WALES-UKL-Cardiff" ]
      ]
   },
   "Income" : {
      "labels" : [
         [ 0, "$0-$24,999" ],
         [ 1, ".0-.24,999" ],
         [ 2, ".100,000-.149,999" ],
         [ 3, ".150,000+" ],
         [ 4, ".25,000-.49,999" ],
         [ 5, ".50,000-.74,999" ],
         [ 6, ".75,000-.99,999" ],
         [ 7, "I prefer not to say" ],
         [ 8, "Unknown" ]
      ]
   },
   "Nation" : {
      "labels" : [
         [ 3, "3" ]
      ]
   },
   "PublisherCategory" : {
      "labels" : [
         [ 0, "Arts & Entertainment" ],
         [ 1, "Mobile App" ],
         [ 2, "News" ],
         [ 3, "Other" ],
         [ 4, "Reference" ],
         [ 5, "Shopping" ]
      ]
   },
   "TimeUTC" : {
      "labels" : [
         [ 0, "2015-04-30 14:01:20" ],
         [ 1, "2015-04-30 14:01:24" ],
         [ 2, "2015-04-30 14:01:36" ],
         [ 3, "2015-04-30 14:05:04" ],
         [ 4, "2015-04-30 14:08:26" ],
         [ 5, "2015-04-30 14:08:34" ],
         [ 6, "2015-04-30 14:08:39" ],
         [ 7, "2015-04-30 14:09:07" ],
         [ 8, "2015-04-30 14:09:11" ],
         [ 9, "2015-04-30 14:09:15" ],
         [ 10, "2015-04-30 14:09:21" ],
         [ 11, "2015-04-30 14:09:22" ],
         [ 12, "2015-04-30 14:09:24" ],
         [ 13, "2015-04-30 14:09:30" ],
         [ 14, "2015-04-30 14:09:31" ],
         [ 15, "2015-04-30 14:11:34" ],
         [ 16, "2015-04-30 14:11:38" ],
         [ 17, "2015-04-30 14:11:47" ],
         [ 18, "2015-04-30 14:11:48" ],
         [ 19, "2015-04-30 14:12:36" ],
         [ 20, "2015-04-30 14:14:33" ],
         [ 21, "2015-04-30 14:14:35" ],
         [ 22, "2015-04-30 14:14:37" ],
         [ 23, "2015-04-30 14:14:39" ],
         [ 24, "2015-04-30 14:17:13" ],
         [ 25, "2015-04-30 14:17:15" ],
         [ 26, "2015-04-30 14:17:16" ],
         [ 27, "2015-04-30 14:17:21" ],
         [ 28, "2015-04-30 14:17:23" ],
         [ 29, "2015-04-30 14:17:24" ],
         [ 30, "2015-04-30 14:17:26" ],
         [ 31, "2015-04-30 14:17:27" ],
         [ 32, "2015-04-30 14:17:28" ],
         [ 33, "2015-04-30 14:17:32" ],
         [ 34, "2015-04-30 14:17:36" ],
         [ 35, "2015-04-30 14:17:50" ],
         [ 36, "2015-04-30 14:18:52" ],
         [ 37, "2015-04-30 14:18:57" ],
         [ 38, "2015-04-30 14:19:03" ],
         [ 39, "2015-04-30 14:19:05" ],
         [ 40, "2015-04-30 14:19:10" ],
         [ 41, "2015-04-30 14:19:11" ],
         [ 42, "2015-04-30 14:19:14" ],
         [ 43, "2015-04-30 14:19:15" ],
         [ 44, "2015-04-30 14:19:19" ],
         [ 45, "2015-04-30 14:27:28" ],
         [ 46, "2015-04-30 14:27:29" ],
         [ 47, "2015-04-30 14:27:35" ],
         [ 48, "2015-04-30 14:27:40" ],
         [ 49, "2015-04-30 14:27:42" ],
         [ 50, "2015-04-30 14:28:52" ],
         [ 51, "2015-04-30 14:28:58" ],
         [ 52, "2015-04-30 14:29:01" ],
         [ 53, "2015-04-30 14:29:03" ],
         [ 54, "2015-04-30 14:29:05" ],
         [ 55, "2015-04-30 14:29:06" ],
         [ 56, "2015-04-30 14:29:08" ],
         [ 57, "2015-04-30 14:29:11" ],
         [ 58, "2015-04-30 14:29:12" ],
         [ 59, "2015-04-30 14:29:18" ],
         [ 60, "2015-04-30 14:29:31" ],
         [ 61, "2015-04-30 14:31:40" ],
         [ 62, "2015-04-30 14:37:26" ],
         [ 63, "2015-04-30 14:37:28" ],
         [ 64, "2015-04-30 14:38:11" ],
         [ 65, "2015-04-30 14:38:45" ],
         [ 66, "2015-04-30 14:38:47" ],
         [ 67, "2015-04-30 14:38:49" ],
         [ 68, "2015-04-30 14:38:51" ],
         [ 69, "2015-04-30 14:38:53" ],
         [ 70, "2015-04-30 14:39:02" ],
         [ 71, "2015-04-30 14:39:07" ],
         [ 72, "2015-04-30 14:39:08" ],
         [ 73, "2015-04-30 14:39:17" ],
         [ 74, "2015-04-30 14:39:29" ],
         [ 75, "2015-04-30 14:39:51" ],
         [ 76, "2015-04-30 14:47:20" ],
         [ 77, "2015-04-30 14:47:21" ],
         [ 78, "2015-04-30 14:47:23" ],
         [ 79, "2015-04-30 14:47:24" ],
         [ 80, "2015-04-30 14:47:25" ],
         [ 81, "2015-04-30 14:47:29" ],
         [ 82, "2015-04-30 14:47:35" ],
         [ 83, "2015-04-30 14:48:09" ],
         [ 84, "2015-04-30 14:48:47" ],
         [ 85, "2015-04-30 14:48:51" ],
         [ 86, "2015-04-30 14:49:00" ],
         [ 87, "2015-04-30 14:49:06" ],
         [ 88, "2015-04-30 14:57:12" ],
         [ 89, "2015-04-30 14:57:21" ],
         [ 90, "2015-04-30 14:57:24" ],
         [ 91, "2015-04-30 14:57:29" ],
         [ 92, "2015-04-30 14:57:30" ],
         [ 93, "2015-04-30 14:58:49" ],
         [ 94, "2015-04-30 14:58:52" ],
         [ 95, "2015-04-30 14:58:53" ],
         [ 96, "2015-04-30 14:58:55" ],
         [ 97, "2015-04-30 14:59:00" ],
         [ 98, "2015-04-30 14:59:02" ],
         [ 99, "2015-04-30 14:59:03" ],
         [ 100, "2015-04-30 14:59:05" ],
         [ 101, "2015-04-30 14:59:08" ],
         [ 102, "2015-04-30 14:59:10" ],
         [ 103, "2015-04-30 14:59:27" ],
         [ 104, "2015-04-30 15:03:24" ],
         [ 105, "2015-04-30 15:07:05" ],
         [ 106, "2015-04-30 15:07:15" ],
         [ 107, "2015-04-30 15:07:19" ],
         [ 108, "2015-04-30 15:07:20" ],
         [ 109, "2015-04-30 15:07:21" ],
         [ 110, "2015-04-30 15:07:23" ],
         [ 111, "2015-04-30 15:07:24" ],
         [ 112, "2015-04-30 15:07:26" ],
         [ 113, "2015-04-30 15:07:30" ],
         [ 114, "2015-04-30 15:07:44" ],
         [ 115, "2015-04-30 15:08:45" ],
         [ 116, "2015-04-30 15:08:48" ],
         [ 117, "2015-04-30 15:08:50" ],
         [ 118, "2015-04-30 15:08:51" ],
         [ 119, "2015-04-30 15:08:52" ],
         [ 120, "2015-04-30 15:09:06" ],
         [ 121, "2015-04-30 15:09:27" ],
         [ 122, "2015-04-30 15:17:13" ],
         [ 123, "2015-04-30 15:17:27" ],
         [ 124, "2015-04-30 15:17:32" ],
         [ 125, "2015-04-30 15:17:37" ],
         [ 126, "2015-04-30 15:17:39" ],
         [ 127, "2015-04-30 15:17:50" ],
         [ 128, "2015-04-30 15:18:28" ],
         [ 129, "2015-04-30 15:18:47" ],
         [ 130, "2015-04-30 15:18:53" ],
         [ 131, "2015-04-30 15:18:55" ],
         [ 132, "2015-04-30 15:18:59" ],
         [ 133, "2015-04-30 15:19:04" ],
         [ 134, "2015-04-30 15:19:14" ],
         [ 135, "2015-04-30 15:19:16" ],
         [ 136, "2015-04-30 15:21:09" ],
         [ 137, "2015-04-30 15:27:13" ],
         [ 138, "2015-04-30 15:27:14" ],
         [ 139, "2015-04-30 15:27:19" ],
         [ 140, "2015-04-30 15:27:25" ],
         [ 141, "2015-04-30 15:27:43" ],
         [ 142, "2015-04-30 15:28:45" ],
         [ 143, "2015-04-30 15:28:50" ],
         [ 144, "2015-04-30 15:29:01" ],
         [ 145, "2015-04-30 15:29:04" ],
         [ 146, "2015-04-30 15:37:11" ],
         [ 147, "2015-04-30 15:37:14" ],
         [ 148, "2015-04-30 15:37:17" ],
         [ 149, "2015-04-30 15:37:19" ],
         [ 150, "2015-04-30 15:37:21" ],
         [ 151, "2015-04-30 15:37:26" ],
         [ 152, "2015-04-30 15:37:38" ],
         [ 153, "2015-04-30 15:37:51" ],
         [ 154, "2015-04-30 15:38:50" ],
         [ 155, "2015-04-30 15:38:51" ],
         [ 156, "2015-04-30 15:38:53" ],
         [ 157, "2015-04-30 15:38:55" ],
         [ 158, "2015-04-30 15:38:58" ],
         [ 159, "2015-04-30 15:39:01" ],
         [ 160, "2015-04-30 15:39:03" ],
         [ 161, "2015-04-30 15:47:08" ],
         [ 162, "2015-04-30 15:47:17" ],
         [ 163, "2015-04-30 15:47:31" ],
         [ 164, "2015-04-30 15:48:54" ],
         [ 165, "2015-04-30 15:49:02" ],
         [ 166, "2015-04-30 15:49:03" ],
         [ 167, "2015-04-30 15:49:04" ],
         [ 168, "2015-04-30 15:49:09" ],
         [ 169, "2015-04-30 15:49:22" ],
         [ 170, "2015-04-30 15:50:44" ],
         [ 171, "2015-04-30 15:57:10" ],
         [ 172, "2015-04-30 15:57:13" ],
         [ 173, "2015-04-30 15:57:15" ],
         [ 174, "2015-04-30 15:58:48" ],
         [ 175, "2015-04-30 15:58:56" ],
         [ 176, "2015-04-30 15:58:59" ],
         [ 177, "2015-04-30 15:59:04" ],
         [ 178, "2015-04-30 15:59:06" ],
         [ 179, "2015-04-30 15:59:21" ],
         [ 180, "2015-04-30 15:59:36" ],
         [ 181, "2015-04-30 16:07:10" ],
         [ 182, "2015-04-30 16:07:13" ],
         [ 183, "2015-04-30 16:07:27" ],
         [ 184, "2015-04-30 16:07:28" ],
         [ 185, "2015-04-30 16:07:29" ],
         [ 186, "2015-04-30 16:08:51" ],
         [ 187, "2015-04-30 16:08:55" ],
         [ 188, "2015-04-30 16:09:00" ],
         [ 189, "2015-04-30 16:09:15" ],
         [ 190, "2015-04-30 16:09:39" ],
         [ 191, "2015-04-30 16:17:11" ],
         [ 192, "2015-04-30 16:17:20" ],
         [ 193, "2015-04-30 16:17:25" ],
         [ 194, "2015-04-30 16:17:26" ],
         [ 195, "2015-04-30 16:17:33" ],
         [ 196, "2015-04-30 16:18:55" ],
         [ 197, "2015-04-30 16:18:56" ],
         [ 198, "2015-04-30 16:19:06" ],
         [ 199, "2015-04-30 16:19:07" ],
         [ 200, "2015-04-30 16:19:10" ],
         [ 201, "2015-04-30 16:27:13" ],
         [ 202, "2015-04-30 16:27:15" ],
         [ 203, "2015-04-30 16:27:17" ],
         [ 204, "2015-04-30 16:27:18" ],
         [ 205, "2015-04-30 16:27:20" ],
         [ 206, "2015-04-30 16:27:21" ],
         [ 207, "2015-04-30 16:28:49" ],
         [ 208, "2015-04-30 16:28:55" ],
         [ 209, "2015-04-30 16:28:56" ],
         [ 210, "2015-04-30 16:28:58" ],
         [ 211, "2015-04-30 16:29:56" ],
         [ 212, "2015-04-30 16:34:36" ],
         [ 213, "2015-04-30 16:34:46" ],
         [ 214, "2015-04-30 16:34:47" ],
         [ 215, "2015-04-30 16:34:49" ],
         [ 216, "2015-04-30 16:34:52" ],
         [ 217, "2015-04-30 16:34:54" ],
         [ 218, "2015-04-30 16:37:11" ],
         [ 219, "2015-04-30 16:37:23" ],
         [ 220, "2015-04-30 16:37:24" ],
         [ 221, "2015-04-30 16:38:51" ],
         [ 222, "2015-04-30 16:38:57" ],
         [ 223, "2015-04-30 16:38:58" ],
         [ 224, "2015-04-30 16:39:03" ],
         [ 225, "2015-04-30 16:47:14" ],
         [ 226, "2015-04-30 16:47:25" ],
         [ 227, "2015-04-30 16:49:01" ],
         [ 228, "2015-04-30 16:49:02" ],
         [ 229, "2015-04-30 16:49:04" ],
         [ 230, "2015-04-30 16:49:07" ],
         [ 231, "2015-04-30 16:54:34" ],
         [ 232, "2015-04-30 16:57:22" ],
         [ 233, "2015-04-30 16:57:31" ],
         [ 234, "2015-04-30 16:57:33" ],
         [ 235, "2015-04-30 16:58:50" ],
         [ 236, "2015-04-30 16:59:04" ],
         [ 237, "2015-04-30 16:59:06" ],
         [ 238, "2015-04-30 16:59:17" ],
         [ 239, "2015-04-30 16:59:34" ],
         [ 240, "2015-04-30 17:07:16" ],
         [ 241, "2015-04-30 17:07:17" ],
         [ 242, "2015-04-30 17:07:21" ],
         [ 243, "2015-04-30 17:07:23" ],
         [ 244, "2015-04-30 17:07:24" ],
         [ 245, "2015-04-30 17:07:27" ],
         [ 246, "2015-04-30 17:07:33" ],
         [ 247, "2015-04-30 17:08:54" ],
         [ 248, "2015-04-30 17:08:58" ],
         [ 249, "2015-04-30 17:09:01" ],
         [ 250, "2015-04-30 17:17:11" ],
         [ 251, "2015-04-30 17:17:28" ],
         [ 252, "2015-04-30 17:17:39" ],
         [ 253, "2015-04-30 17:17:41" ],
         [ 254, "2015-04-30 17:18:49" ],
         [ 255, "2015-04-30 17:18:50" ],
         [ 256, "2015-04-30 17:18:53" ],
         [ 257, "2015-04-30 17:18:59" ],
         [ 258, "2015-04-30 17:19:01" ],
         [ 259, "2015-04-30 17:19:12" ],
         [ 260, "2015-04-30 17:27:13" ],
         [ 261, "2015-04-30 17:27:18" ],
         [ 262, "2015-04-30 17:27:19" ],
         [ 263, "2015-04-30 17:27:20" ],
         [ 264, "2015-04-30 17:27:25" ],
         [ 265, "2015-04-30 17:27:28" ],
         [ 266, "2015-04-30 17:28:59" ],
         [ 267, "2015-04-30 17:29:02" ],
         [ 268, "2015-04-30 17:29:08" ],
         [ 269, "2015-04-30 17:29:11" ],
         [ 270, "2015-04-30 17:29:15" ],
         [ 271, "2015-04-30 17:29:21" ],
         [ 272, "2015-04-30 17:37:12" ],
         [ 273, "2015-04-30 17:37:13" ],
         [ 274, "2015-04-30 17:37:18" ],
         [ 275, "2015-04-30 17:38:53" ],
         [ 276, "2015-04-30 17:38:54" ],
         [ 277, "2015-04-30 17:39:03" ],
         [ 278, "2015-04-30 17:39:05" ],
         [ 279, "2015-04-30 17:39:13" ],
         [ 280, "2015-04-30 17:39:16" ],
         [ 281, "2015-04-30 17:40:22" ],
         [ 282, "2015-04-30 17:47:11" ],
         [ 283, "2015-04-30 17:47:13" ],
         [ 284, "2015-04-30 17:47:17" ],
         [ 285, "2015-04-30 17:47:19" ],
         [ 286, "2015-04-30 17:47:23" ],
         [ 287, "2015-04-30 17:48:49" ],
         [ 288, "2015-04-30 17:48:50" ],
         [ 289, "2015-04-30 17:48:56" ],
         [ 290, "2015-04-30 17:48:59" ],
         [ 291, "2015-04-30 17:49:04" ],
         [ 292, "2015-04-30 17:49:17" ],
         [ 293, "2015-04-30 17:57:59" ],
         [ 294, "2015-04-30 17:58:48" ],
         [ 295, "2015-04-30 17:58:49" ],
         [ 296, "2015-04-30 17:58:51" ],
         [ 297, "2015-04-30 17:58:52" ],
         [ 298, "2015-04-30 17:58:55" ],
         [ 299, "2015-04-30 17:58:56" ],
         [ 300, "2015-04-30 17:58:58" ],
         [ 301, "2015-04-30 17:59:01" ],
         [ 302, "2015-04-30 17:59:02" ],
         [ 303, "2015-04-30 17:59:08" ],
         [ 304, "2015-04-30 17:59:16" ],
         [ 305, "2015-04-30 18:07:24" ],
         [ 306, "2015-04-30 18:07:31" ],
         [ 307, "2015-04-30 18:07:35" ],
         [ 308, "2015-04-30 18:07:41" ],
         [ 309, "2015-04-30 18:08:55" ],
         [ 310, "2015-04-30 18:08:56" ],
         [ 311, "2015-04-30 18:08:57" ],
         [ 312, "2015-04-30 18:09:03" ],
         [ 313, "2015-04-30 18:17:21" ],
         [ 314, "2015-04-30 18:17:25" ],
         [ 315, "2015-04-30 18:17:31" ],
         [ 316, "2015-04-30 18:17:39" ],
         [ 317, "2015-04-30 18:17:42" ],
         [ 318, "2015-04-30 18:18:05" ],
         [ 319, "2015-04-30 18:18:45" ],
         [ 320, "2015-04-30 18:18:53" ],
         [ 321, "2015-04-30 18:19:03" ],
         [ 322, "2015-04-30 18:27:23" ],
         [ 323, "2015-04-30 18:27:25" ],
         [ 324, "2015-04-30 18:27:30" ],
         [ 325, "2015-04-30 18:27:33" ],
         [ 326, "2015-04-30 18:28:49" ],
         [ 327, "2015-04-30 18:29:01" ],
         [ 328, "2015-04-30 18:29:05" ],
         [ 329, "2015-04-30 18:29:17" ],
         [ 330, "2015-04-30 18:37:09" ],
         [ 331, "2015-04-30 18:37:13" ],
         [ 332, "2015-04-30 18:37:17" ],
         [ 333, "2015-04-30 18:37:20" ],
         [ 334, "2015-04-30 18:37:22" ],
         [ 335, "2015-04-30 18:37:23" ],
         [ 336, "2015-04-30 18:37:24" ],
         [ 337, "2015-04-30 18:37:43" ],
         [ 338, "2015-04-30 18:38:48" ],
         [ 339, "2015-04-30 18:38:49" ],
         [ 340, "2015-04-30 18:38:50" ],
         [ 341, "2015-04-30 18:38:58" ],
         [ 342, "2015-04-30 18:47:13" ],
         [ 343, "2015-04-30 18:47:25" ],
         [ 344, "2015-04-30 18:48:50" ],
         [ 345, "2015-04-30 18:48:51" ],
         [ 346, "2015-04-30 18:48:54" ],
         [ 347, "2015-04-30 18:49:01" ],
         [ 348, "2015-04-30 18:49:11" ],
         [ 349, "2015-04-30 18:57:17" ],
         [ 350, "2015-04-30 18:57:18" ],
         [ 351, "2015-04-30 18:57:24" ],
         [ 352, "2015-04-30 18:57:36" ],
         [ 353, "2015-04-30 18:58:51" ],
         [ 354, "2015-04-30 18:58:57" ],
         [ 355, "2015-04-30 18:58:58" ],
         [ 356, "2015-04-30 18:59:03" ],
         [ 357, "2015-04-30 18:59:04" ],
         [ 358, "2015-04-30 18:59:13" ],
         [ 359, "2015-04-30 19:07:11" ],
         [ 360, "2015-04-30 19:07:14" ],
         [ 361, "2015-04-30 19:07:22" ],
         [ 362, "2015-04-30 19:07:25" ],
         [ 363, "2015-04-30 19:07:30" ],
         [ 364, "2015-04-30 19:08:54" ],
         [ 365, "2015-04-30 19:08:57" ],
         [ 366, "2015-04-30 19:09:19" ],
         [ 367, "2015-04-30 19:17:15" ],
         [ 368, "2015-04-30 19:17:18" ],
         [ 369, "2015-04-30 19:17:26" ],
         [ 370, "2015-04-30 19:19:00" ],
         [ 371, "2015-04-30 19:19:02" ],
         [ 372, "2015-04-30 19:19:05" ],
         [ 373, "2015-04-30 19:27:13" ],
         [ 374, "2015-04-30 19:27:16" ],
         [ 375, "2015-04-30 19:27:27" ],
         [ 376, "2015-04-30 19:28:54" ],
         [ 377, "2015-04-30 19:28:57" ],
         [ 378, "2015-04-30 19:28:59" ],
         [ 379, "2015-04-30 19:29:03" ],
         [ 380, "2015-04-30 19:37:25" ],
         [ 381, "2015-04-30 19:37:38" ],
         [ 382, "2015-04-30 19:37:49" ],
         [ 383, "2015-04-30 19:38:48" ],
         [ 384, "2015-04-30 19:38:49" ],
         [ 385, "2015-04-30 19:38:53" ],
         [ 386, "2015-04-30 19:38:54" ],
         [ 387, "2015-04-30 19:38:55" ],
         [ 388, "2015-04-30 19:39:03" ],
         [ 389, "2015-04-30 19:39:04" ],
         [ 390, "2015-04-30 19:47:08" ],
         [ 391, "2015-04-30 19:47:22" ],
         [ 392, "2015-04-30 19:47:26" ],
         [ 393, "2015-04-30 19:48:48" ],
         [ 394, "2015-04-30 19:48:53" ],
         [ 395, "2015-04-30 19:49:08" ],
         [ 396, "2015-04-30 19:49:09" ],
         [ 397, "2015-04-30 19:57:10" ],
         [ 398, "2015-04-30 19:57:12" ],
         [ 399, "2015-04-30 19:57:18" ],
         [ 400, "2015-04-30 19:57:26" ],
         [ 401, "2015-04-30 19:57:35" ],
         [ 402, "2015-04-30 19:58:58" ],
         [ 403, "2015-04-30 19:59:16" ],
         [ 404, "2015-04-30 20:07:06" ],
         [ 405, "2015-04-30 20:07:13" ],
         [ 406, "2015-04-30 20:07:17" ],
         [ 407, "2015-04-30 20:07:21" ],
         [ 408, "2015-04-30 20:07:26" ],
         [ 409, "2015-04-30 20:07:42" ],
         [ 410, "2015-04-30 20:08:56" ],
         [ 411, "2015-04-30 20:08:57" ],
         [ 412, "2015-04-30 20:09:00" ],
         [ 413, "2015-04-30 20:17:25" ],
         [ 414, "2015-04-30 20:17:48" ],
         [ 415, "2015-04-30 20:18:53" ],
         [ 416, "2015-04-30 20:18:54" ],
         [ 417, "2015-04-30 20:19:02" ],
         [ 418, "2015-04-30 20:19:03" ],
         [ 419, "2015-04-30 20:19:07" ],
         [ 420, "2015-04-30 20:27:08" ],
         [ 421, "2015-04-30 20:27:21" ],
         [ 422, "2015-04-30 20:28:52" ],
         [ 423, "2015-04-30 20:28:58" ],
         [ 424, "2015-04-30 20:29:10" ],
         [ 425, "2015-04-30 20:37:09" ],
         [ 426, "2015-04-30 20:37:10" ],
         [ 427, "2015-04-30 20:37:11" ],
         [ 428, "2015-04-30 20:37:17" ],
         [ 429, "2015-04-30 20:37:20" ],
         [ 430, "2015-04-30 20:37:30" ],
         [ 431, "2015-04-30 20:37:32" ],
         [ 432, "2015-04-30 20:38:47" ],
         [ 433, "2015-04-30 20:38:48" ],
         [ 434, "2015-04-30 20:38:53" ],
         [ 435, "2015-04-30 20:39:03" ],
         [ 436, "2015-04-30 20:39:04" ],
         [ 437, "2015-04-30 20:39:07" ],
         [ 438, "2015-04-30 20:47:08" ],
         [ 439, "2015-04-30 20:47:09" ],
         [ 440, "2015-04-30 20:47:12" ],
         [ 441, "2015-04-30 20:47:18" ],
         [ 442, "2015-04-30 20:47:19" ],
         [ 443, "2015-04-30 20:48:54" ],
         [ 444, "2015-04-30 20:48:55" ],
         [ 445, "2015-04-30 20:57:09" ],
         [ 446, "2015-04-30 20:57:11" ],
         [ 447, "2015-04-30 20:57:13" ],
         [ 448, "2015-04-30 20:57:18" ],
         [ 449, "2015-04-30 20:57:19" ],
         [ 450, "2015-04-30 20:57:27" ],
         [ 451, "2015-04-30 20:58:51" ],
         [ 452, "2015-04-30 20:59:06" ],
         [ 453, "2015-04-30 20:59:14" ],
         [ 454, "2015-04-30 21:07:06" ],
         [ 455, "2015-04-30 21:07:12" ],
         [ 456, "2015-04-30 21:07:31" ],
         [ 457, "2015-04-30 21:07:37" ],
         [ 458, "2015-04-30 21:08:56" ],
         [ 459, "2015-04-30 21:08:58" ],
         [ 460, "2015-04-30 21:09:02" ],
         [ 461, "2015-04-30 21:09:03" ],
         [ 462, "2015-04-30 21:09:19" ],
         [ 463, "2015-04-30 21:17:24" ],
         [ 464, "2015-04-30 21:17:35" ],
         [ 465, "2015-04-30 21:18:57" ],
         [ 466, "2015-04-30 21:27:17" ],
         [ 467, "2015-04-30 21:27:18" ],
         [ 468, "2015-04-30 21:27:30" ],
         [ 469, "2015-04-30 21:27:48" ],
         [ 470, "2015-04-30 21:28:51" ],
         [ 471, "2015-04-30 21:28:56" ],
         [ 472, "2015-04-30 21:28:59" ],
         [ 473, "2015-04-30 21:29:03" ],
         [ 474, "2015-04-30 21:37:15" ],
         [ 475, "2015-04-30 21:37:19" ],
         [ 476, "2015-04-30 21:37:23" ],
         [ 477, "2015-04-30 21:37:26" ],
         [ 478, "2015-04-30 21:37:28" ],
         [ 479, "2015-04-30 21:37:29" ],
         [ 480, "2015-04-30 21:38:57" ],
         [ 481, "2015-04-30 21:39:05" ],
         [ 482, "2015-04-30 21:47:14" ],
         [ 483, "2015-04-30 21:47:22" ],
         [ 484, "2015-04-30 21:47:23" ],
         [ 485, "2015-04-30 21:47:34" ],
         [ 486, "2015-04-30 21:48:52" ],
         [ 487, "2015-04-30 21:48:54" ],
         [ 488, "2015-04-30 21:48:59" ],
         [ 489, "2015-04-30 21:49:24" ],
         [ 490, "2015-04-30 21:49:32" ],
         [ 491, "2015-04-30 21:57:15" ],
         [ 492, "2015-04-30 21:57:16" ],
         [ 493, "2015-04-30 21:57:18" ],
         [ 494, "2015-04-30 21:57:23" ],
         [ 495, "2015-04-30 21:57:36" ],
         [ 496, "2015-04-30 21:58:51" ],
         [ 497, "2015-04-30 21:58:58" ],
         [ 498, "2015-04-30 21:59:13" ],
         [ 499, "2015-04-30 22:07:09" ],
         [ 500, "2015-04-30 22:07:26" ],
         [ 501, "2015-04-30 22:07:27" ],
         [ 502, "2015-04-30 22:07:29" ],
         [ 503, "2015-04-30 22:07:35" ],
         [ 504, "2015-04-30 22:08:58" ],
         [ 505, "2015-04-30 22:09:15" ],
         [ 506, "2015-04-30 22:09:56" ],
         [ 507, "2015-04-30 22:17:20" ],
         [ 508, "2015-04-30 22:17:23" ],
         [ 509, "2015-04-30 22:17:27" ],
         [ 510, "2015-04-30 22:17:32" ],
         [ 511, "2015-04-30 22:17:34" ],
         [ 512, "2015-04-30 22:17:35" ],
         [ 513, "2015-04-30 22:18:58" ],
         [ 514, "2015-04-30 22:19:01" ],
         [ 515, "2015-04-30 22:19:02" ],
         [ 516, "2015-04-30 22:19:10" ],
         [ 517, "2015-04-30 22:19:20" ],
         [ 518, "2015-04-30 22:27:23" ],
         [ 519, "2015-04-30 22:27:28" ],
         [ 520, "2015-04-30 22:27:32" ],
         [ 521, "2015-04-30 22:27:42" ],
         [ 522, "2015-04-30 22:28:53" ],
         [ 523, "2015-04-30 22:28:58" ],
         [ 524, "2015-04-30 22:29:00" ],
         [ 525, "2015-04-30 22:29:02" ],
         [ 526, "2015-04-30 22:29:03" ],
         [ 527, "2015-04-30 22:29:23" ],
         [ 528, "2015-04-30 22:37:30" ],
         [ 529, "2015-04-30 22:38:58" ],
         [ 530, "2015-04-30 22:39:01" ],
         [ 531, "2015-04-30 22:39:10" ],
         [ 532, "2015-04-30 22:47:26" ],
         [ 533, "2015-04-30 22:47:28" ],
         [ 534, "2015-04-30 22:47:30" ],
         [ 535, "2015-04-30 22:47:36" ],
         [ 536, "2015-04-30 22:47:37" ],
         [ 537, "2015-04-30 22:49:04" ],
         [ 538, "2015-04-30 22:49:08" ],
         [ 539, "2015-04-30 22:57:26" ],
         [ 540, "2015-04-30 22:57:31" ],
         [ 541, "2015-04-30 22:57:35" ],
         [ 542, "2015-04-30 22:57:55" ],
         [ 543, "2015-04-30 22:59:01" ],
         [ 544, "2015-04-30 22:59:02" ],
         [ 545, "2015-04-30 23:07:13" ],
         [ 546, "2015-04-30 23:07:14" ],
         [ 547, "2015-04-30 23:07:25" ],
         [ 548, "2015-04-30 23:07:27" ],
         [ 549, "2015-04-30 23:07:41" ],
         [ 550, "2015-04-30 23:08:56" ],
         [ 551, "2015-04-30 23:09:04" ],
         [ 552, "2015-04-30 23:09:13" ],
         [ 553, "2015-04-30 23:09:20" ],
         [ 554, "2015-04-30 23:17:13" ],
         [ 555, "2015-04-30 23:17:18" ],
         [ 556, "2015-04-30 23:17:36" ],
         [ 557, "2015-04-30 23:17:39" ],
         [ 558, "2015-04-30 23:17:40" ],
         [ 559, "2015-04-30 23:19:03" ],
         [ 560, "2015-04-30 23:19:04" ],
         [ 561, "2015-04-30 23:19:10" ],
         [ 562, "2015-04-30 23:19:11" ],
         [ 563, "2015-04-30 23:19:16" ],
         [ 564, "2015-04-30 23:27:27" ],
         [ 565, "2015-04-30 23:27:57" ],
         [ 566, "2015-04-30 23:28:06" ],
         [ 567, "2015-04-30 23:28:54" ],
         [ 568, "2015-04-30 23:29:11" ],
         [ 569, "2015-04-30 23:29:40" ],
         [ 570, "2015-04-30 23:37:16" ],
         [ 571, "2015-04-30 23:37:24" ],
         [ 572, "2015-04-30 23:37:30" ],
         [ 573, "2015-04-30 23:37:35" ],
         [ 574, "2015-04-30 23:37:37" ],
         [ 575, "2015-04-30 23:37:45" ],
         [ 576, "2015-04-30 23:38:08" ],
         [ 577, "2015-04-30 23:38:11" ],
         [ 578, "2015-04-30 23:38:55" ],
         [ 579, "2015-04-30 23:39:20" ],
         [ 580, "2015-04-30 23:39:34" ],
         [ 581, "2015-04-30 23:39:47" ],
         [ 582, "2015-04-30 23:47:25" ],
         [ 583, "2015-04-30 23:47:28" ],
         [ 584, "2015-04-30 23:47:29" ],
         [ 585, "2015-04-30 23:47:34" ],
         [ 586, "2015-04-30 23:47:36" ],
         [ 587, "2015-04-30 23:47:45" ],
         [ 588, "2015-04-30 23:47:48" ],
         [ 589, "2015-04-30 23:47:51" ],
         [ 590, "2015-04-30 23:47:53" ],
         [ 591, "2015-04-30 23:48:05" ],
         [ 592, "2015-04-30 23:48:07" ],
         [ 593, "2015-04-30 23:49:00" ],
         [ 594, "2015-04-30 23:49:04" ],
         [ 595, "2015-04-30 23:49:11" ],
         [ 596, "2015-04-30 23:57:13" ],
         [ 597, "2015-04-30 23:57:27" ],
         [ 598, "2015-04-30 23:57:33" ],
         [ 599, "2015-04-30 23:57:42" ],
         [ 600, "2015-04-30 23:57:46" ],
         [ 601, "2015-04-30 23:57:59" ],
         [ 602, "2015-04-30 23:58:48" ],
         [ 603, "2015-04-30 23:59:03" ],
         [ 604, "2015-04-30 23:59:22" ],
         [ 605, "2015-04-30 23:59:45" ],
         [ 606, "2015-05-01 00:07:10" ],
         [ 607, "2015-05-01 00:07:14" ],
         [ 608, "2015-05-01 00:07:30" ],
         [ 609, "2015-05-01 00:07:35" ],
         [ 610, "2015-05-01 00:07:39" ],
         [ 611, "2015-05-01 00:08:05" ],
         [ 612, "2015-05-01 00:09:09" ],
         [ 613, "2015-05-01 00:09:22" ],
         [ 614, "2015-05-01 00:09:32" ],
         [ 615, "2015-05-01 00:17:33" ],
         [ 616, "2015-05-01 00:17:38" ],
         [ 617, "2015-05-01 00:17:43" ],
         [ 618, "2015-05-01 00:18:17" ],
         [ 619, "2015-05-01 00:18:21" ],
         [ 620, "2015-05-01 00:18:22" ],
         [ 621, "2015-05-01 00:18:39" ],
         [ 622, "2015-05-01 00:18:46" ],
         [ 623, "2015-05-01 00:19:33" ],
         [ 624, "2015-05-01 00:19:50" ],
         [ 625, "2015-05-01 00:20:22" ],
         [ 626, "2015-05-01 00:27:15" ],
         [ 627, "2015-05-01 00:27:17" ],
         [ 628, "2015-05-01 00:27:30" ],
         [ 629, "2015-05-01 00:27:34" ],
         [ 630, "2015-05-01 00:27:44" ],
         [ 631, "2015-05-01 00:28:15" ],
         [ 632, "2015-05-01 00:28:26" ],
         [ 633, "2015-05-01 00:28:36" ],
         [ 634, "2015-05-01 00:28:53" ],
         [ 635, "2015-05-01 00:29:01" ],
         [ 636, "2015-05-01 00:29:08" ],
         [ 637, "2015-05-01 00:29:35" ],
         [ 638, "2015-05-01 00:29:41" ],
         [ 639, "2015-05-01 00:29:46" ],
         [ 640, "2015-05-01 00:29:59" ],
         [ 641, "2015-05-01 00:30:52" ],
         [ 642, "2015-05-01 00:37:19" ],
         [ 643, "2015-05-01 00:37:44" ],
         [ 644, "2015-05-01 00:37:52" ],
         [ 645, "2015-05-01 00:38:09" ],
         [ 646, "2015-05-01 00:38:14" ],
         [ 647, "2015-05-01 00:38:20" ],
         [ 648, "2015-05-01 00:38:36" ],
         [ 649, "2015-05-01 00:39:01" ],
         [ 650, "2015-05-01 00:39:03" ],
         [ 651, "2015-05-01 00:39:08" ],
         [ 652, "2015-05-01 00:39:25" ],
         [ 653, "2015-05-01 00:39:52" ],
         [ 654, "2015-05-01 00:39:57" ],
         [ 655, "2015-05-01 00:40:09" ],
         [ 656, "2015-05-01 00:40:17" ],
         [ 657, "2015-05-01 00:40:37" ],
         [ 658, "2015-05-01 00:41:23" ],
         [ 659, "2015-05-01 00:47:23" ],
         [ 660, "2015-05-01 00:47:24" ],
         [ 661, "2015-05-01 00:48:24" ],
         [ 662, "2015-05-01 00:48:28" ],
         [ 663, "2015-05-01 00:48:32" ],
         [ 664, "2015-05-01 00:48:33" ],
         [ 665, "2015-05-01 00:48:34" ],
         [ 666, "2015-05-01 00:49:03" ],
         [ 667, "2015-05-01 00:49:17" ],
         [ 668, "2015-05-01 00:49:39" ],
         [ 669, "2015-05-01 00:49:49" ],
         [ 670, "2015-05-01 00:49:53" ],
         [ 671, "2015-05-01 00:50:09" ],
         [ 672, "2015-05-01 00:53:36" ],
         [ 673, "2015-05-01 00:57:34" ],
         [ 674, "2015-05-01 00:58:33" ],
         [ 675, "2015-05-01 00:59:00" ],
         [ 676, "2015-05-01 00:59:09" ],
         [ 677, "2015-05-01 00:59:12" ],
         [ 678, "2015-05-01 00:59:21" ],
         [ 679, "2015-05-01 00:59:29" ],
         [ 680, "2015-05-01 00:59:44" ],
         [ 681, "2015-05-01 01:00:02" ],
         [ 682, "2015-05-01 01:00:07" ],
         [ 683, "2015-05-01 01:00:29" ],
         [ 684, "2015-05-01 01:00:32" ],
         [ 685, "2015-05-01 01:00:36" ],
         [ 686, "2015-05-01 01:02:19" ],
         [ 687, "2015-05-01 01:02:31" ],
         [ 688, "2015-05-01 01:07:30" ],
         [ 689, "2015-05-01 01:07:34" ],
         [ 690, "2015-05-01 01:08:43" ],
         [ 691, "2015-05-01 01:08:50" ],
         [ 692, "2015-05-01 01:08:54" ],
         [ 693, "2015-05-01 01:09:14" ],
         [ 694, "2015-05-01 01:09:19" ],
         [ 695, "2015-05-01 01:09:36" ],
         [ 696, "2015-05-01 01:09:37" ],
         [ 697, "2015-05-01 01:10:23" ],
         [ 698, "2015-05-01 01:11:49" ],
         [ 699, "2015-05-01 01:18:29" ],
         [ 700, "2015-05-01 01:18:56" ],
         [ 701, "2015-05-01 01:18:57" ],
         [ 702, "2015-05-01 01:19:01" ],
         [ 703, "2015-05-01 01:19:02" ],
         [ 704, "2015-05-01 01:19:13" ],
         [ 705, "2015-05-01 01:19:59" ],
         [ 706, "2015-05-01 01:20:16" ],
         [ 707, "2015-05-01 01:20:19" ],
         [ 708, "2015-05-01 01:20:33" ],
         [ 709, "2015-05-01 01:21:02" ],
         [ 710, "2015-05-01 01:21:27" ],
         [ 711, "2015-05-01 01:22:12" ],
         [ 712, "2015-05-01 01:27:10" ],
         [ 713, "2015-05-01 01:27:14" ],
         [ 714, "2015-05-01 01:27:49" ],
         [ 715, "2015-05-01 01:28:22" ],
         [ 716, "2015-05-01 01:29:01" ],
         [ 717, "2015-05-01 01:29:10" ],
         [ 718, "2015-05-01 01:29:37" ],
         [ 719, "2015-05-01 01:30:49" ],
         [ 720, "2015-05-01 01:31:22" ],
         [ 721, "2015-05-01 01:32:20" ],
         [ 722, "2015-05-01 01:32:33" ],
         [ 723, "2015-05-01 01:34:08" ],
         [ 724, "2015-05-01 01:36:20" ],
         [ 725, "2015-05-01 01:39:09" ],
         [ 726, "2015-05-01 01:39:19" ],
         [ 727, "2015-05-01 01:40:13" ],
         [ 728, "2015-05-01 01:40:50" ],
         [ 729, "2015-05-01 01:41:48" ],
         [ 730, "2015-05-01 01:42:50" ],
         [ 731, "2015-05-01 01:45:35" ],
         [ 732, "2015-05-01 01:46:36" ],
         [ 733, "2015-05-01 01:49:16" ],
         [ 734, "2015-05-01 01:49:22" ],
         [ 735, "2015-05-01 01:49:23" ],
         [ 736, "2015-05-01 01:50:19" ],
         [ 737, "2015-05-01 01:50:48" ],
         [ 738, "2015-05-01 01:52:22" ],
         [ 739, "2015-05-01 01:56:49" ],
         [ 740, "2015-05-01 01:58:54" ],
         [ 741, "2015-05-01 01:59:05" ],
         [ 742, "2015-05-01 01:59:06" ],
         [ 743, "2015-05-01 01:59:14" ],
         [ 744, "2015-05-01 01:59:42" ],
         [ 745, "2015-05-01 01:59:48" ],
         [ 746, "2015-05-01 02:00:42" ],
         [ 747, "2015-05-01 02:01:53" ],
         [ 748, "2015-05-01 02:10:01" ],
         [ 749, "2015-05-01 02:11:22" ],
         [ 750, "2015-05-01 02:12:24" ],
         [ 751, "2015-05-01 02:12:54" ],
         [ 752, "2015-05-01 02:19:11" ],
         [ 753, "2015-05-01 02:19:17" ],
         [ 754, "2015-05-01 02:19:46" ],
         [ 755, "2015-05-01 02:20:46" ],
         [ 756, "2015-05-01 02:21:01" ],
         [ 757, "2015-05-01 02:23:11" ],
         [ 758, "2015-05-01 02:23:49" ],
         [ 759, "2015-05-01 02:24:10" ],
         [ 760, "2015-05-01 02:24:16" ],
         [ 761, "2015-05-01 02:24:36" ],
         [ 762, "2015-05-01 02:27:26" ],
         [ 763, "2015-05-01 02:27:38" ],
         [ 764, "2015-05-01 02:27:47" ],
         [ 765, "2015-05-01 02:27:51" ],
         [ 766, "2015-05-01 02:28:55" ],
         [ 767, "2015-05-01 02:29:26" ],
         [ 768, "2015-05-01 02:29:34" ],
         [ 769, "2015-05-01 02:29:52" ],
         [ 770, "2015-05-01 02:30:02" ],
         [ 771, "2015-05-01 02:35:59" ],
         [ 772, "2015-05-01 02:37:25" ],
         [ 773, "2015-05-01 02:38:17" ],
         [ 774, "2015-05-01 02:38:25" ],
         [ 775, "2015-05-01 02:38:30" ],
         [ 776, "2015-05-01 02:39:15" ],
         [ 777, "2015-05-01 02:39:30" ],
         [ 778, "2015-05-01 02:39:35" ],
         [ 779, "2015-05-01 02:39:46" ],
         [ 780, "2015-05-01 02:39:50" ],
         [ 781, "2015-05-01 02:40:01" ],
         [ 782, "2015-05-01 02:40:07" ],
         [ 783, "2015-05-01 02:40:17" ],
         [ 784, "2015-05-01 02:40:55" ],
         [ 785, "2015-05-01 02:42:41" ],
         [ 786, "2015-05-01 02:45:25" ],
         [ 787, "2015-05-01 02:46:28" ],
         [ 788, "2015-05-01 02:47:43" ],
         [ 789, "2015-05-01 02:47:45" ],
         [ 790, "2015-05-01 02:48:21" ],
         [ 791, "2015-05-01 02:48:27" ],
         [ 792, "2015-05-01 02:48:36" ],
         [ 793, "2015-05-01 02:49:06" ],
         [ 794, "2015-05-01 02:49:31" ],
         [ 795, "2015-05-01 02:49:50" ],
         [ 796, "2015-05-01 02:50:18" ],
         [ 797, "2015-05-01 02:50:19" ],
         [ 798, "2015-05-01 02:52:37" ],
         [ 799, "2015-05-01 02:53:53" ],
         [ 800, "2015-05-01 02:55:54" ],
         [ 801, "2015-05-01 02:57:52" ],
         [ 802, "2015-05-01 02:58:05" ],
         [ 803, "2015-05-01 02:59:11" ],
         [ 804, "2015-05-01 02:59:12" ],
         [ 805, "2015-05-01 02:59:42" ],
         [ 806, "2015-05-01 02:59:44" ],
         [ 807, "2015-05-01 02:59:54" ],
         [ 808, "2015-05-01 03:00:02" ],
         [ 809, "2015-05-01 03:00:14" ],
         [ 810, "2015-05-01 03:00:15" ],
         [ 811, "2015-05-01 03:00:19" ],
         [ 812, "2015-05-01 03:00:31" ],
         [ 813, "2015-05-01 03:00:47" ],
         [ 814, "2015-05-01 03:00:49" ],
         [ 815, "2015-05-01 03:00:58" ],
         [ 816, "2015-05-01 03:01:09" ],
         [ 817, "2015-05-01 03:01:18" ],
         [ 818, "2015-05-01 03:01:51" ],
         [ 819, "2015-05-01 03:01:56" ],
         [ 820, "2015-05-01 03:03:04" ],
         [ 821, "2015-05-01 03:22:46" ],
         [ 822, "2015-05-01 03:23:14" ],
         [ 823, "2015-05-01 03:30:42" ],
         [ 824, "2015-05-01 03:31:00" ],
         [ 825, "2015-05-01 03:31:04" ],
         [ 826, "2015-05-01 03:31:30" ],
         [ 827, "2015-05-01 03:33:49" ],
         [ 828, "2015-05-01 03:34:04" ],
         [ 829, "2015-05-01 03:34:17" ],
         [ 830, "2015-05-01 03:36:38" ],
         [ 831, "2015-05-01 03:39:38" ],
         [ 832, "2015-05-01 03:47:07" ],
         [ 833, "2015-05-01 03:50:06" ],
         [ 834, "2015-05-01 03:51:23" ],
         [ 835, "2015-05-01 03:54:00" ],
         [ 836, "2015-05-01 03:57:44" ],
         [ 837, "2015-05-01 04:00:20" ],
         [ 838, "2015-05-01 04:01:25" ],
         [ 839, "2015-05-01 04:07:00" ],
         [ 840, "2015-05-01 04:08:06" ],
         [ 841, "2015-05-01 04:10:15" ],
         [ 842, "2015-05-01 04:10:39" ],
         [ 843, "2015-05-01 04:12:28" ],
         [ 844, "2015-05-01 04:13:48" ],
         [ 845, "2015-05-01 04:21:12" ],
         [ 846, "2015-05-01 04:22:49" ],
         [ 847, "2015-05-01 04:22:53" ],
         [ 848, "2015-05-01 04:23:57" ],
         [ 849, "2015-05-01 04:24:30" ],
         [ 850, "2015-05-01 04:26:05" ],
         [ 851, "2015-05-01 04:29:16" ],
         [ 852, "2015-05-01 04:29:21" ],
         [ 853, "2015-05-01 04:30:16" ],
         [ 854, "2015-05-01 04:31:40" ],
         [ 855, "2015-05-01 04:33:38" ],
         [ 856, "2015-05-01 04:40:15" ],
         [ 857, "2015-05-01 04:42:04" ],
         [ 858, "2015-05-01 04:42:44" ],
         [ 859, "2015-05-01 04:43:07" ],
         [ 860, "2015-05-01 04:45:20" ],
         [ 861, "2015-05-01 04:46:40" ],
         [ 862, "2015-05-01 04:46:43" ],
         [ 863, "2015-05-01 04:49:39" ],
         [ 864, "2015-05-01 04:51:42" ],
         [ 865, "2015-05-01 04:52:39" ],
         [ 866, "2015-05-01 04:58:56" ],
         [ 867, "2015-05-01 04:59:22" ],
         [ 868, "2015-05-01 04:59:49" ],
         [ 869, "2015-05-01 05:00:15" ],
         [ 870, "2015-05-01 05:00:34" ],
         [ 871, "2015-05-01 05:01:02" ],
         [ 872, "2015-05-01 05:02:37" ],
         [ 873, "2015-05-01 05:03:02" ],
         [ 874, "2015-05-01 05:03:12" ],
         [ 875, "2015-05-01 05:03:38" ],
         [ 876, "2015-05-01 05:04:05" ],
         [ 877, "2015-05-01 05:07:35" ],
         [ 878, "2015-05-01 05:08:46" ],
         [ 879, "2015-05-01 05:08:48" ],
         [ 880, "2015-05-01 05:09:10" ],
         [ 881, "2015-05-01 05:09:48" ],
         [ 882, "2015-05-01 05:09:59" ],
         [ 883, "2015-05-01 05:10:10" ],
         [ 884, "2015-05-01 05:10:33" ],
         [ 885, "2015-05-01 05:12:00" ],
         [ 886, "2015-05-01 05:17:06" ],
         [ 887, "2015-05-01 05:17:42" ],
         [ 888, "2015-05-01 05:17:59" ],
         [ 889, "2015-05-01 05:19:00" ],
         [ 890, "2015-05-01 05:20:19" ],
         [ 891, "2015-05-01 05:20:23" ],
         [ 892, "2015-05-01 05:21:12" ],
         [ 893, "2015-05-01 05:28:08" ],
         [ 894, "2015-05-01 05:28:37" ],
         [ 895, "2015-05-01 05:28:56" ],
         [ 896, "2015-05-01 05:29:04" ],
         [ 897, "2015-05-01 05:29:34" ],
         [ 898, "2015-05-01 05:29:46" ],
         [ 899, "2015-05-01 05:30:04" ],
         [ 900, "2015-05-01 05:30:05" ],
         [ 901, "2015-05-01 05:30:20" ],
         [ 902, "2015-05-01 05:30:26" ],
         [ 903, "2015-05-01 05:30:31" ],
         [ 904, "2015-05-01 05:30:49" ],
         [ 905, "2015-05-01 05:37:15" ],
         [ 906, "2015-05-01 05:37:54" ],
         [ 907, "2015-05-01 05:38:22" ],
         [ 908, "2015-05-01 05:39:15" ],
         [ 909, "2015-05-01 05:39:27" ],
         [ 910, "2015-05-01 05:39:43" ],
         [ 911, "2015-05-01 05:47:29" ],
         [ 912, "2015-05-01 05:47:54" ],
         [ 913, "2015-05-01 05:48:39" ],
         [ 914, "2015-05-01 05:48:55" ],
         [ 915, "2015-05-01 05:48:56" ],
         [ 916, "2015-05-01 05:48:59" ],
         [ 917, "2015-05-01 05:49:07" ],
         [ 918, "2015-05-01 05:49:14" ],
         [ 919, "2015-05-01 05:49:15" ],
         [ 920, "2015-05-01 05:49:24" ],
         [ 921, "2015-05-01 05:49:25" ],
         [ 922, "2015-05-01 05:49:26" ],
         [ 923, "2015-05-01 05:57:26" ],
         [ 924, "2015-05-01 05:57:42" ],
         [ 925, "2015-05-01 05:57:43" ],
         [ 926, "2015-05-01 05:58:08" ],
         [ 927, "2015-05-01 05:58:18" ],
         [ 928, "2015-05-01 05:58:24" ],
         [ 929, "2015-05-01 05:59:02" ],
         [ 930, "2015-05-01 05:59:18" ],
         [ 931, "2015-05-01 05:59:27" ],
         [ 932, "2015-05-01 05:59:40" ],
         [ 933, "2015-05-01 06:07:25" ],
         [ 934, "2015-05-01 06:07:35" ],
         [ 935, "2015-05-01 06:08:10" ],
         [ 936, "2015-05-01 06:08:52" ],
         [ 937, "2015-05-01 06:09:18" ],
         [ 938, "2015-05-01 06:09:19" ],
         [ 939, "2015-05-01 06:09:31" ],
         [ 940, "2015-05-01 06:09:39" ],
         [ 941, "2015-05-01 06:17:12" ],
         [ 942, "2015-05-01 06:17:31" ],
         [ 943, "2015-05-01 06:17:47" ],
         [ 944, "2015-05-01 06:17:53" ],
         [ 945, "2015-05-01 06:18:02" ],
         [ 946, "2015-05-01 06:19:05" ],
         [ 947, "2015-05-01 06:19:06" ],
         [ 948, "2015-05-01 06:19:09" ],
         [ 949, "2015-05-01 06:19:15" ],
         [ 950, "2015-05-01 06:19:34" ],
         [ 951, "2015-05-01 06:27:24" ],
         [ 952, "2015-05-01 06:27:26" ],
         [ 953, "2015-05-01 06:28:56" ],
         [ 954, "2015-05-01 06:29:09" ],
         [ 955, "2015-05-01 06:29:11" ],
         [ 956, "2015-05-01 06:29:28" ],
         [ 957, "2015-05-01 06:37:28" ],
         [ 958, "2015-05-01 06:37:29" ],
         [ 959, "2015-05-01 06:37:45" ],
         [ 960, "2015-05-01 06:38:52" ],
         [ 961, "2015-05-01 06:38:53" ],
         [ 962, "2015-05-01 06:39:00" ],
         [ 963, "2015-05-01 06:39:19" ],
         [ 964, "2015-05-01 06:47:13" ],
         [ 965, "2015-05-01 06:47:19" ],
         [ 966, "2015-05-01 06:47:21" ],
         [ 967, "2015-05-01 06:48:49" ],
         [ 968, "2015-05-01 06:48:59" ],
         [ 969, "2015-05-01 06:49:00" ],
         [ 970, "2015-05-01 06:49:11" ],
         [ 971, "2015-05-01 06:49:13" ],
         [ 972, "2015-05-01 06:49:21" ],
         [ 973, "2015-05-01 06:52:59" ],
         [ 974, "2015-05-01 06:57:16" ],
         [ 975, "2015-05-01 06:57:20" ],
         [ 976, "2015-05-01 06:57:21" ],
         [ 977, "2015-05-01 06:57:32" ],
         [ 978, "2015-05-01 06:57:36" ],
         [ 979, "2015-05-01 06:59:00" ],
         [ 980, "2015-05-01 06:59:09" ],
         [ 981, "2015-05-01 07:07:15" ],
         [ 982, "2015-05-01 07:07:20" ],
         [ 983, "2015-05-01 07:07:25" ],
         [ 984, "2015-05-01 07:08:51" ],
         [ 985, "2015-05-01 07:09:05" ],
         [ 986, "2015-05-01 07:17:19" ],
         [ 987, "2015-05-01 07:17:34" ],
         [ 988, "2015-05-01 07:17:39" ],
         [ 989, "2015-05-01 07:18:48" ],
         [ 990, "2015-05-01 07:18:55" ],
         [ 991, "2015-05-01 07:18:57" ],
         [ 992, "2015-05-01 07:27:15" ],
         [ 993, "2015-05-01 07:27:20" ],
         [ 994, "2015-05-01 07:27:24" ],
         [ 995, "2015-05-01 07:27:36" ],
         [ 996, "2015-05-01 07:28:46" ],
         [ 997, "2015-05-01 07:28:48" ],
         [ 998, "2015-05-01 07:28:54" ],
         [ 999, "2015-05-01 07:29:03" ],
         [ 1000, "2015-05-01 07:29:06" ],
         [ 1001, "2015-05-01 07:29:14" ],
         [ 1002, "2015-05-01 07:29:16" ],
         [ 1003, "2015-05-01 07:37:29" ],
         [ 1004, "2015-05-01 07:37:30" ],
         [ 1005, "2015-05-01 07:37:32" ],
         [ 1006, "2015-05-01 07:38:52" ],
         [ 1007, "2015-05-01 07:47:19" ],
         [ 1008, "2015-05-01 07:47:20" ],
         [ 1009, "2015-05-01 07:47:22" ],
         [ 1010, "2015-05-01 07:47:23" ],
         [ 1011, "2015-05-01 07:47:24" ],
         [ 1012, "2015-05-01 07:48:58" ],
         [ 1013, "2015-05-01 07:49:01" ],
         [ 1014, "2015-05-01 07:49:10" ],
         [ 1015, "2015-05-01 07:49:16" ],
         [ 1016, "2015-05-01 07:57:09" ],
         [ 1017, "2015-05-01 07:57:17" ],
         [ 1018, "2015-05-01 07:57:18" ],
         [ 1019, "2015-05-01 07:57:29" ],
         [ 1020, "2015-05-01 07:57:30" ],
         [ 1021, "2015-05-01 07:57:32" ],
         [ 1022, "2015-05-01 07:58:57" ],
         [ 1023, "2015-05-01 07:58:59" ],
         [ 1024, "2015-05-01 07:59:08" ],
         [ 1025, "2015-05-01 08:07:08" ],
         [ 1026, "2015-05-01 08:07:16" ],
         [ 1027, "2015-05-01 08:07:18" ],
         [ 1028, "2015-05-01 08:07:28" ],
         [ 1029, "2015-05-01 08:07:29" ],
         [ 1030, "2015-05-01 08:07:34" ],
         [ 1031, "2015-05-01 08:08:55" ],
         [ 1032, "2015-05-01 08:08:57" ],
         [ 1033, "2015-05-01 08:09:11" ],
         [ 1034, "2015-05-01 08:09:14" ],
         [ 1035, "2015-05-01 08:09:17" ],
         [ 1036, "2015-05-01 08:17:07" ],
         [ 1037, "2015-05-01 08:17:19" ],
         [ 1038, "2015-05-01 08:17:28" ],
         [ 1039, "2015-05-01 08:18:49" ],
         [ 1040, "2015-05-01 08:19:03" ],
         [ 1041, "2015-05-01 08:19:09" ],
         [ 1042, "2015-05-01 08:19:15" ],
         [ 1043, "2015-05-01 08:19:24" ],
         [ 1044, "2015-05-01 08:21:40" ],
         [ 1045, "2015-05-01 08:27:11" ],
         [ 1046, "2015-05-01 08:27:15" ],
         [ 1047, "2015-05-01 08:27:19" ],
         [ 1048, "2015-05-01 08:27:20" ],
         [ 1049, "2015-05-01 08:27:22" ],
         [ 1050, "2015-05-01 08:27:23" ],
         [ 1051, "2015-05-01 08:27:25" ],
         [ 1052, "2015-05-01 08:27:30" ],
         [ 1053, "2015-05-01 08:27:34" ],
         [ 1054, "2015-05-01 08:28:56" ],
         [ 1055, "2015-05-01 08:37:10" ],
         [ 1056, "2015-05-01 08:37:14" ],
         [ 1057, "2015-05-01 08:37:19" ],
         [ 1058, "2015-05-01 08:37:25" ],
         [ 1059, "2015-05-01 08:39:08" ],
         [ 1060, "2015-05-01 08:39:09" ],
         [ 1061, "2015-05-01 08:47:13" ],
         [ 1062, "2015-05-01 08:47:20" ],
         [ 1063, "2015-05-01 08:47:28" ],
         [ 1064, "2015-05-01 08:47:45" ],
         [ 1065, "2015-05-01 08:47:46" ],
         [ 1066, "2015-05-01 08:48:53" ],
         [ 1067, "2015-05-01 08:49:16" ],
         [ 1068, "2015-05-01 08:49:19" ],
         [ 1069, "2015-05-01 08:57:20" ],
         [ 1070, "2015-05-01 08:57:24" ],
         [ 1071, "2015-05-01 08:57:30" ],
         [ 1072, "2015-05-01 08:58:52" ],
         [ 1073, "2015-05-01 08:58:55" ],
         [ 1074, "2015-05-01 08:58:56" ],
         [ 1075, "2015-05-01 08:59:51" ],
         [ 1076, "2015-05-01 09:07:12" ],
         [ 1077, "2015-05-01 09:07:22" ],
         [ 1078, "2015-05-01 09:08:58" ],
         [ 1079, "2015-05-01 09:09:08" ],
         [ 1080, "2015-05-01 09:09:12" ],
         [ 1081, "2015-05-01 09:17:10" ],
         [ 1082, "2015-05-01 09:17:17" ],
         [ 1083, "2015-05-01 09:17:21" ],
         [ 1084, "2015-05-01 09:17:28" ],
         [ 1085, "2015-05-01 09:18:51" ],
         [ 1086, "2015-05-01 09:18:58" ],
         [ 1087, "2015-05-01 09:18:59" ],
         [ 1088, "2015-05-01 09:19:03" ],
         [ 1089, "2015-05-01 09:19:09" ],
         [ 1090, "2015-05-01 09:19:10" ],
         [ 1091, "2015-05-01 09:27:17" ],
         [ 1092, "2015-05-01 09:27:36" ],
         [ 1093, "2015-05-01 09:27:45" ],
         [ 1094, "2015-05-01 09:28:58" ],
         [ 1095, "2015-05-01 09:29:04" ],
         [ 1096, "2015-05-01 09:29:09" ],
         [ 1097, "2015-05-01 09:37:12" ],
         [ 1098, "2015-05-01 09:37:17" ],
         [ 1099, "2015-05-01 09:37:19" ],
         [ 1100, "2015-05-01 09:37:21" ],
         [ 1101, "2015-05-01 09:37:24" ],
         [ 1102, "2015-05-01 09:37:30" ],
         [ 1103, "2015-05-01 09:38:49" ],
         [ 1104, "2015-05-01 09:38:51" ],
         [ 1105, "2015-05-01 09:38:54" ],
         [ 1106, "2015-05-01 09:38:58" ],
         [ 1107, "2015-05-01 09:39:04" ],
         [ 1108, "2015-05-01 09:39:06" ],
         [ 1109, "2015-05-01 09:47:23" ],
         [ 1110, "2015-05-01 09:48:50" ],
         [ 1111, "2015-05-01 09:48:54" ],
         [ 1112, "2015-05-01 09:48:59" ],
         [ 1113, "2015-05-01 09:57:07" ],
         [ 1114, "2015-05-01 09:57:18" ],
         [ 1115, "2015-05-01 09:57:37" ],
         [ 1116, "2015-05-01 09:58:51" ],
         [ 1117, "2015-05-01 09:58:53" ],
         [ 1118, "2015-05-01 09:59:06" ],
         [ 1119, "2015-05-01 09:59:11" ],
         [ 1120, "2015-05-01 10:07:10" ],
         [ 1121, "2015-05-01 10:07:48" ],
         [ 1122, "2015-05-01 10:08:48" ],
         [ 1123, "2015-05-01 10:08:56" ],
         [ 1124, "2015-05-01 10:09:01" ],
         [ 1125, "2015-05-01 10:09:04" ],
         [ 1126, "2015-05-01 10:09:05" ],
         [ 1127, "2015-05-01 10:17:14" ],
         [ 1128, "2015-05-01 10:17:17" ],
         [ 1129, "2015-05-01 10:17:23" ],
         [ 1130, "2015-05-01 10:17:26" ],
         [ 1131, "2015-05-01 10:17:51" ],
         [ 1132, "2015-05-01 10:18:56" ],
         [ 1133, "2015-05-01 10:27:13" ],
         [ 1134, "2015-05-01 10:27:17" ],
         [ 1135, "2015-05-01 10:27:18" ],
         [ 1136, "2015-05-01 10:27:20" ],
         [ 1137, "2015-05-01 10:27:26" ],
         [ 1138, "2015-05-01 10:27:38" ],
         [ 1139, "2015-05-01 10:28:48" ],
         [ 1140, "2015-05-01 10:28:57" ],
         [ 1141, "2015-05-01 10:29:10" ],
         [ 1142, "2015-05-01 10:29:28" ],
         [ 1143, "2015-05-01 10:37:13" ],
         [ 1144, "2015-05-01 10:37:21" ],
         [ 1145, "2015-05-01 10:37:36" ],
         [ 1146, "2015-05-01 10:37:38" ],
         [ 1147, "2015-05-01 10:37:41" ],
         [ 1148, "2015-05-01 10:38:57" ],
         [ 1149, "2015-05-01 10:39:00" ],
         [ 1150, "2015-05-01 10:39:10" ],
         [ 1151, "2015-05-01 10:47:15" ],
         [ 1152, "2015-05-01 10:47:20" ],
         [ 1153, "2015-05-01 10:47:21" ],
         [ 1154, "2015-05-01 10:47:27" ],
         [ 1155, "2015-05-01 10:47:46" ],
         [ 1156, "2015-05-01 10:57:12" ],
         [ 1157, "2015-05-01 10:57:17" ],
         [ 1158, "2015-05-01 10:57:23" ],
         [ 1159, "2015-05-01 10:57:26" ],
         [ 1160, "2015-05-01 10:57:37" ],
         [ 1161, "2015-05-01 10:57:38" ],
         [ 1162, "2015-05-01 10:57:57" ],
         [ 1163, "2015-05-01 10:58:56" ],
         [ 1164, "2015-05-01 11:07:25" ],
         [ 1165, "2015-05-01 11:07:27" ],
         [ 1166, "2015-05-01 11:07:37" ],
         [ 1167, "2015-05-01 11:07:47" ],
         [ 1168, "2015-05-01 11:08:52" ],
         [ 1169, "2015-05-01 11:09:00" ],
         [ 1170, "2015-05-01 11:17:17" ],
         [ 1171, "2015-05-01 11:17:19" ],
         [ 1172, "2015-05-01 11:17:28" ],
         [ 1173, "2015-05-01 11:19:05" ],
         [ 1174, "2015-05-01 11:27:20" ],
         [ 1175, "2015-05-01 11:27:25" ],
         [ 1176, "2015-05-01 11:27:26" ],
         [ 1177, "2015-05-01 11:27:27" ],
         [ 1178, "2015-05-01 11:27:35" ],
         [ 1179, "2015-05-01 11:28:48" ],
         [ 1180, "2015-05-01 11:29:03" ],
         [ 1181, "2015-05-01 11:29:15" ],
         [ 1182, "2015-05-01 11:37:12" ],
         [ 1183, "2015-05-01 11:37:14" ],
         [ 1184, "2015-05-01 11:37:23" ],
         [ 1185, "2015-05-01 11:37:24" ],
         [ 1186, "2015-05-01 11:37:28" ],
         [ 1187, "2015-05-01 11:37:30" ],
         [ 1188, "2015-05-01 11:37:33" ],
         [ 1189, "2015-05-01 11:37:36" ],
         [ 1190, "2015-05-01 11:38:54" ],
         [ 1191, "2015-05-01 11:38:58" ],
         [ 1192, "2015-05-01 11:39:02" ],
         [ 1193, "2015-05-01 11:39:03" ],
         [ 1194, "2015-05-01 11:47:11" ],
         [ 1195, "2015-05-01 11:47:21" ],
         [ 1196, "2015-05-01 11:47:23" ],
         [ 1197, "2015-05-01 11:47:24" ],
         [ 1198, "2015-05-01 11:47:33" ],
         [ 1199, "2015-05-01 11:49:01" ],
         [ 1200, "2015-05-01 11:49:17" ],
         [ 1201, "2015-05-01 11:57:06" ],
         [ 1202, "2015-05-01 11:57:12" ],
         [ 1203, "2015-05-01 11:57:14" ],
         [ 1204, "2015-05-01 11:57:16" ],
         [ 1205, "2015-05-01 11:57:20" ],
         [ 1206, "2015-05-01 11:57:22" ],
         [ 1207, "2015-05-01 11:57:27" ],
         [ 1208, "2015-05-01 11:58:48" ],
         [ 1209, "2015-05-01 11:58:57" ],
         [ 1210, "2015-05-01 12:07:07" ],
         [ 1211, "2015-05-01 12:07:15" ],
         [ 1212, "2015-05-01 12:07:16" ],
         [ 1213, "2015-05-01 12:07:20" ],
         [ 1214, "2015-05-01 12:08:56" ],
         [ 1215, "2015-05-01 12:09:00" ],
         [ 1216, "2015-05-01 12:09:08" ],
         [ 1217, "2015-05-01 12:09:11" ],
         [ 1218, "2015-05-01 12:10:25" ],
         [ 1219, "2015-05-01 12:17:16" ],
         [ 1220, "2015-05-01 12:17:19" ],
         [ 1221, "2015-05-01 12:17:31" ],
         [ 1222, "2015-05-01 12:19:01" ],
         [ 1223, "2015-05-01 12:19:19" ],
         [ 1224, "2015-05-01 12:27:16" ],
         [ 1225, "2015-05-01 12:27:31" ],
         [ 1226, "2015-05-01 12:27:36" ],
         [ 1227, "2015-05-01 12:29:15" ],
         [ 1228, "2015-05-01 12:29:18" ],
         [ 1229, "2015-05-01 12:37:15" ],
         [ 1230, "2015-05-01 12:37:22" ],
         [ 1231, "2015-05-01 12:37:23" ],
         [ 1232, "2015-05-01 12:37:25" ],
         [ 1233, "2015-05-01 12:38:55" ],
         [ 1234, "2015-05-01 12:39:02" ],
         [ 1235, "2015-05-01 12:47:18" ],
         [ 1236, "2015-05-01 12:47:19" ],
         [ 1237, "2015-05-01 12:47:22" ],
         [ 1238, "2015-05-01 12:47:30" ],
         [ 1239, "2015-05-01 12:47:42" ],
         [ 1240, "2015-05-01 12:47:54" ],
         [ 1241, "2015-05-01 12:47:59" ],
         [ 1242, "2015-05-01 12:48:50" ],
         [ 1243, "2015-05-01 12:48:55" ],
         [ 1244, "2015-05-01 12:49:03" ],
         [ 1245, "2015-05-01 12:49:05" ],
         [ 1246, "2015-05-01 12:49:43" ],
         [ 1247, "2015-05-01 12:57:22" ],
         [ 1248, "2015-05-01 12:57:27" ],
         [ 1249, "2015-05-01 12:57:35" ],
         [ 1250, "2015-05-01 12:58:54" ],
         [ 1251, "2015-05-01 12:58:56" ],
         [ 1252, "2015-05-01 12:58:57" ],
         [ 1253, "2015-05-01 13:07:18" ],
         [ 1254, "2015-05-01 13:07:32" ],
         [ 1255, "2015-05-01 13:08:51" ],
         [ 1256, "2015-05-01 13:08:58" ],
         [ 1257, "2015-05-01 13:09:05" ],
         [ 1258, "2015-05-01 13:09:07" ],
         [ 1259, "2015-05-01 13:17:11" ],
         [ 1260, "2015-05-01 13:17:19" ],
         [ 1261, "2015-05-01 13:17:32" ],
         [ 1262, "2015-05-01 13:18:52" ],
         [ 1263, "2015-05-01 13:19:00" ],
         [ 1264, "2015-05-01 13:19:03" ],
         [ 1265, "2015-05-01 13:19:05" ],
         [ 1266, "2015-05-01 13:27:17" ],
         [ 1267, "2015-05-01 13:27:18" ],
         [ 1268, "2015-05-01 13:27:28" ],
         [ 1269, "2015-05-01 13:28:50" ],
         [ 1270, "2015-05-01 13:28:51" ],
         [ 1271, "2015-05-01 13:28:54" ],
         [ 1272, "2015-05-01 13:29:00" ],
         [ 1273, "2015-05-01 13:29:13" ],
         [ 1274, "2015-05-01 13:37:19" ],
         [ 1275, "2015-05-01 13:37:21" ],
         [ 1276, "2015-05-01 13:37:27" ],
         [ 1277, "2015-05-01 13:37:33" ],
         [ 1278, "2015-05-01 13:38:52" ],
         [ 1279, "2015-05-01 13:39:07" ],
         [ 1280, "2015-05-01 13:39:10" ],
         [ 1281, "2015-05-01 13:39:15" ],
         [ 1282, "2015-05-01 13:47:15" ],
         [ 1283, "2015-05-01 13:47:17" ],
         [ 1284, "2015-05-01 13:47:40" ],
         [ 1285, "2015-05-01 13:48:50" ],
         [ 1286, "2015-05-01 13:48:58" ],
         [ 1287, "2015-05-01 13:57:25" ],
         [ 1288, "2015-05-01 13:57:29" ],
         [ 1289, "2015-05-01 13:59:07" ],
         [ 1290, "2015-05-01 13:59:13" ],
         [ 1291, "2015-05-01 13:59:14" ],
         [ 1292, "2015-05-01 13:59:38" ],
         [ 1293, "2015-05-01 14:07:10" ],
         [ 1294, "2015-05-01 14:07:16" ],
         [ 1295, "2015-05-01 14:07:21" ],
         [ 1296, "2015-05-01 14:07:24" ],
         [ 1297, "2015-05-01 14:07:26" ],
         [ 1298, "2015-05-01 14:08:55" ],
         [ 1299, "2015-05-01 14:08:56" ],
         [ 1300, "2015-05-01 14:08:59" ],
         [ 1301, "2015-05-01 14:09:22" ],
         [ 1302, "2015-05-01 14:17:14" ],
         [ 1303, "2015-05-01 14:18:47" ],
         [ 1304, "2015-05-01 14:18:57" ],
         [ 1305, "2015-05-01 14:19:05" ],
         [ 1306, "2015-05-01 14:20:34" ],
         [ 1307, "2015-05-01 14:20:38" ],
         [ 1308, "2015-05-01 14:20:39" ],
         [ 1309, "2015-05-01 14:20:40" ],
         [ 1310, "2015-05-01 14:27:14" ],
         [ 1311, "2015-05-01 14:27:18" ],
         [ 1312, "2015-05-01 14:27:21" ],
         [ 1313, "2015-05-01 14:27:22" ],
         [ 1314, "2015-05-01 14:27:31" ],
         [ 1315, "2015-05-01 14:27:35" ],
         [ 1316, "2015-05-01 14:27:38" ],
         [ 1317, "2015-05-01 14:29:01" ],
         [ 1318, "2015-05-01 14:29:02" ],
         [ 1319, "2015-05-01 14:29:10" ],
         [ 1320, "2015-05-01 14:29:33" ],
         [ 1321, "2015-05-01 14:37:14" ],
         [ 1322, "2015-05-01 14:37:15" ],
         [ 1323, "2015-05-01 14:37:23" ],
         [ 1324, "2015-05-01 14:37:30" ],
         [ 1325, "2015-05-01 14:37:32" ],
         [ 1326, "2015-05-01 14:37:52" ],
         [ 1327, "2015-05-01 14:38:52" ],
         [ 1328, "2015-05-01 14:38:53" ],
         [ 1329, "2015-05-01 14:38:54" ],
         [ 1330, "2015-05-01 14:39:11" ],
         [ 1331, "2015-05-01 14:47:15" ],
         [ 1332, "2015-05-01 14:47:16" ],
         [ 1333, "2015-05-01 14:47:28" ],
         [ 1334, "2015-05-01 14:48:46" ],
         [ 1335, "2015-05-01 14:48:47" ],
         [ 1336, "2015-05-01 14:48:53" ],
         [ 1337, "2015-05-01 14:48:56" ],
         [ 1338, "2015-05-01 14:48:59" ],
         [ 1339, "2015-05-01 14:49:03" ],
         [ 1340, "2015-05-01 14:49:06" ],
         [ 1341, "2015-05-01 14:49:08" ],
         [ 1342, "2015-05-01 14:49:10" ],
         [ 1343, "2015-05-01 14:57:12" ],
         [ 1344, "2015-05-01 14:57:17" ],
         [ 1345, "2015-05-01 14:57:29" ],
         [ 1346, "2015-05-01 14:57:46" ],
         [ 1347, "2015-05-01 14:59:02" ],
         [ 1348, "2015-05-01 14:59:09" ],
         [ 1349, "2015-05-01 14:59:10" ],
         [ 1350, "2015-05-01 14:59:13" ],
         [ 1351, "2015-05-01 15:07:19" ],
         [ 1352, "2015-05-01 15:07:21" ],
         [ 1353, "2015-05-01 15:07:25" ],
         [ 1354, "2015-05-01 15:08:50" ],
         [ 1355, "2015-05-01 15:09:00" ],
         [ 1356, "2015-05-01 15:09:11" ],
         [ 1357, "2015-05-01 15:09:19" ],
         [ 1358, "2015-05-01 15:09:25" ],
         [ 1359, "2015-05-01 15:09:30" ],
         [ 1360, "2015-05-01 15:17:22" ],
         [ 1361, "2015-05-01 15:17:33" ],
         [ 1362, "2015-05-01 15:17:40" ],
         [ 1363, "2015-05-01 15:18:58" ],
         [ 1364, "2015-05-01 15:27:24" ],
         [ 1365, "2015-05-01 15:28:57" ],
         [ 1366, "2015-05-01 15:29:03" ],
         [ 1367, "2015-05-01 15:29:05" ],
         [ 1368, "2015-05-01 15:34:37" ],
         [ 1369, "2015-05-01 15:37:18" ],
         [ 1370, "2015-05-01 15:37:19" ],
         [ 1371, "2015-05-01 15:37:30" ],
         [ 1372, "2015-05-01 15:38:47" ],
         [ 1373, "2015-05-01 15:38:48" ],
         [ 1374, "2015-05-01 15:38:50" ],
         [ 1375, "2015-05-01 15:38:54" ],
         [ 1376, "2015-05-01 15:38:58" ],
         [ 1377, "2015-05-01 15:38:59" ],
         [ 1378, "2015-05-01 15:39:12" ],
         [ 1379, "2015-05-01 15:47:21" ],
         [ 1380, "2015-05-01 15:48:49" ],
         [ 1381, "2015-05-01 15:49:01" ],
         [ 1382, "2015-05-01 15:49:04" ],
         [ 1383, "2015-05-01 15:49:06" ],
         [ 1384, "2015-05-01 15:49:08" ],
         [ 1385, "2015-05-01 15:57:12" ],
         [ 1386, "2015-05-01 15:57:13" ],
         [ 1387, "2015-05-01 15:57:15" ],
         [ 1388, "2015-05-01 15:57:17" ],
         [ 1389, "2015-05-01 15:57:21" ],
         [ 1390, "2015-05-01 15:57:33" ],
         [ 1391, "2015-05-01 15:58:59" ],
         [ 1392, "2015-05-01 15:59:03" ],
         [ 1393, "2015-05-01 15:59:06" ],
         [ 1394, "2015-05-01 15:59:08" ],
         [ 1395, "2015-05-01 16:07:13" ],
         [ 1396, "2015-05-01 16:08:55" ],
         [ 1397, "2015-05-01 16:09:05" ],
         [ 1398, "2015-05-01 16:09:08" ],
         [ 1399, "2015-05-01 16:09:12" ],
         [ 1400, "2015-05-01 16:09:15" ],
         [ 1401, "2015-05-01 16:17:24" ],
         [ 1402, "2015-05-01 16:27:06" ],
         [ 1403, "2015-05-01 16:27:15" ],
         [ 1404, "2015-05-01 16:27:19" ],
         [ 1405, "2015-05-01 16:28:52" ],
         [ 1406, "2015-05-01 16:28:53" ],
         [ 1407, "2015-05-01 16:28:55" ],
         [ 1408, "2015-05-01 16:37:14" ],
         [ 1409, "2015-05-01 16:37:29" ],
         [ 1410, "2015-05-01 16:37:40" ],
         [ 1411, "2015-05-01 16:38:51" ],
         [ 1412, "2015-05-01 16:38:52" ],
         [ 1413, "2015-05-01 16:38:55" ],
         [ 1414, "2015-05-01 16:43:53" ],
         [ 1415, "2015-05-01 16:48:58" ],
         [ 1416, "2015-05-01 16:49:00" ],
         [ 1417, "2015-05-01 16:49:03" ],
         [ 1418, "2015-05-01 16:49:07" ],
         [ 1419, "2015-05-01 16:57:28" ],
         [ 1420, "2015-05-01 17:03:45" ],
         [ 1421, "2015-05-01 17:03:59" ],
         [ 1422, "2015-05-01 17:04:02" ],
         [ 1423, "2015-05-01 17:04:06" ],
         [ 1424, "2015-05-01 17:07:15" ],
         [ 1425, "2015-05-01 17:07:18" ],
         [ 1426, "2015-05-01 17:07:20" ],
         [ 1427, "2015-05-01 17:08:52" ],
         [ 1428, "2015-05-01 17:08:57" ],
         [ 1429, "2015-05-01 17:09:06" ],
         [ 1430, "2015-05-01 17:09:07" ],
         [ 1431, "2015-05-01 17:17:13" ],
         [ 1432, "2015-05-01 17:17:18" ],
         [ 1433, "2015-05-01 17:19:02" ],
         [ 1434, "2015-05-01 17:19:12" ],
         [ 1435, "2015-05-01 17:27:13" ],
         [ 1436, "2015-05-01 17:27:18" ],
         [ 1437, "2015-05-01 17:27:19" ],
         [ 1438, "2015-05-01 17:27:25" ],
         [ 1439, "2015-05-01 17:27:35" ],
         [ 1440, "2015-05-01 17:28:54" ],
         [ 1441, "2015-05-01 17:29:01" ],
         [ 1442, "2015-05-01 17:37:21" ],
         [ 1443, "2015-05-01 17:38:46" ],
         [ 1444, "2015-05-01 17:38:50" ],
         [ 1445, "2015-05-01 17:47:23" ],
         [ 1446, "2015-05-01 17:48:51" ],
         [ 1447, "2015-05-01 17:49:04" ],
         [ 1448, "2015-05-01 17:57:21" ],
         [ 1449, "2015-05-01 17:57:25" ],
         [ 1450, "2015-05-01 17:57:31" ],
         [ 1451, "2015-05-01 18:07:12" ],
         [ 1452, "2015-05-01 18:07:13" ],
         [ 1453, "2015-05-01 18:07:22" ],
         [ 1454, "2015-05-01 18:08:57" ],
         [ 1455, "2015-05-01 18:17:19" ],
         [ 1456, "2015-05-01 18:17:29" ],
         [ 1457, "2015-05-01 18:19:07" ],
         [ 1458, "2015-05-01 18:27:14" ],
         [ 1459, "2015-05-01 18:27:21" ],
         [ 1460, "2015-05-01 18:28:54" ],
         [ 1461, "2015-05-01 18:29:05" ],
         [ 1462, "2015-05-01 18:37:12" ],
         [ 1463, "2015-05-01 18:37:13" ],
         [ 1464, "2015-05-01 18:37:15" ],
         [ 1465, "2015-05-01 18:39:01" ],
         [ 1466, "2015-05-01 18:39:06" ],
         [ 1467, "2015-05-01 18:47:09" ],
         [ 1468, "2015-05-01 18:49:00" ],
         [ 1469, "2015-05-01 18:49:04" ],
         [ 1470, "2015-05-01 18:49:06" ],
         [ 1471, "2015-05-01 18:57:20" ],
         [ 1472, "2015-05-01 18:57:30" ],
         [ 1473, "2015-05-01 19:07:12" ],
         [ 1474, "2015-05-01 19:07:22" ],
         [ 1475, "2015-05-01 19:08:53" ],
         [ 1476, "2015-05-01 19:09:19" ],
         [ 1477, "2015-05-01 19:17:21" ],
         [ 1478, "2015-05-01 19:17:23" ],
         [ 1479, "2015-05-01 19:17:52" ],
         [ 1480, "2015-05-01 19:18:55" ],
         [ 1481, "2015-05-01 19:27:19" ],
         [ 1482, "2015-05-01 19:27:27" ],
         [ 1483, "2015-05-01 19:27:32" ],
         [ 1484, "2015-05-01 19:29:03" ],
         [ 1485, "2015-05-01 19:38:49" ],
         [ 1486, "2015-05-01 19:47:13" ],
         [ 1487, "2015-05-01 19:47:21" ],
         [ 1488, "2015-05-01 19:47:26" ],
         [ 1489, "2015-05-01 19:48:53" ],
         [ 1490, "2015-05-01 19:48:58" ],
         [ 1491, "2015-05-01 19:57:19" ],
         [ 1492, "2015-05-01 19:57:27" ],
         [ 1493, "2015-05-01 19:58:53" ],
         [ 1494, "2015-05-01 19:58:55" ],
         [ 1495, "2015-05-01 19:59:04" ],
         [ 1496, "2015-05-01 20:07:34" ],
         [ 1497, "2015-05-01 20:09:06" ],
         [ 1498, "2015-05-01 20:17:08" ],
         [ 1499, "2015-05-01 20:18:55" ],
         [ 1500, "2015-05-01 20:18:56" ],
         [ 1501, "2015-05-01 20:19:05" ],
         [ 1502, "2015-05-01 20:27:30" ],
         [ 1503, "2015-05-01 20:28:51" ],
         [ 1504, "2015-05-01 20:28:55" ],
         [ 1505, "2015-05-01 20:29:00" ],
         [ 1506, "2015-05-01 20:39:17" ],
         [ 1507, "2015-05-01 20:48:58" ],
         [ 1508, "2015-05-01 20:49:03" ],
         [ 1509, "2015-05-01 20:57:19" ],
         [ 1510, "2015-05-01 20:57:21" ],
         [ 1511, "2015-05-01 20:57:26" ],
         [ 1512, "2015-05-01 21:07:14" ],
         [ 1513, "2015-05-01 21:09:49" ],
         [ 1514, "2015-05-01 21:18:56" ],
         [ 1515, "2015-05-01 21:27:13" ],
         [ 1516, "2015-05-01 21:27:14" ],
         [ 1517, "2015-05-01 21:28:53" ],
         [ 1518, "2015-05-01 21:28:55" ],
         [ 1519, "2015-05-01 21:29:00" ],
         [ 1520, "2015-05-01 21:29:10" ],
         [ 1521, "2015-05-01 21:57:08" ],
         [ 1522, "2015-05-01 21:58:50" ],
         [ 1523, "2015-05-01 21:58:55" ],
         [ 1524, "2015-05-01 21:59:00" ],
         [ 1525, "2015-05-01 22:07:16" ],
         [ 1526, "2015-05-01 22:07:26" ],
         [ 1527, "2015-05-01 22:07:29" ],
         [ 1528, "2015-05-01 22:17:08" ],
         [ 1529, "2015-05-01 22:17:10" ],
         [ 1530, "2015-05-01 22:18:55" ],
         [ 1531, "2015-05-01 22:19:00" ],
         [ 1532, "2015-05-01 22:19:04" ],
         [ 1533, "2015-05-01 22:19:07" ],
         [ 1534, "2015-05-01 22:27:19" ],
         [ 1535, "2015-05-01 22:27:37" ],
         [ 1536, "2015-05-01 22:28:47" ],
         [ 1537, "2015-05-01 22:28:59" ],
         [ 1538, "2015-05-01 22:38:45" ],
         [ 1539, "2015-05-01 22:39:07" ],
         [ 1540, "2015-05-01 22:47:17" ],
         [ 1541, "2015-05-01 22:47:21" ],
         [ 1542, "2015-05-01 22:49:04" ],
         [ 1543, "2015-05-01 22:57:37" ],
         [ 1544, "2015-05-01 22:58:51" ],
         [ 1545, "2015-05-01 22:59:12" ],
         [ 1546, "2015-05-01 23:27:36" ],
         [ 1547, "2015-05-01 23:29:31" ],
         [ 1548, "2015-05-01 23:47:21" ],
         [ 1549, "2015-05-01 23:47:34" ],
         [ 1550, "2015-05-01 23:48:26" ],
         [ 1551, "2015-05-01 23:49:22" ],
         [ 1552, "2015-05-01 23:59:04" ],
         [ 1553, "2015-05-01 23:59:08" ],
         [ 1554, "2015-05-01 23:59:29" ],
         [ 1555, "2015-05-02 00:06:44" ],
         [ 1556, "2015-05-02 00:07:38" ],
         [ 1557, "2015-05-02 00:19:16" ],
         [ 1558, "2015-05-02 00:19:19" ],
         [ 1559, "2015-05-02 00:19:37" ],
         [ 1560, "2015-05-02 00:27:22" ],
         [ 1561, "2015-05-02 00:27:54" ],
         [ 1562, "2015-05-02 00:28:52" ],
         [ 1563, "2015-05-02 00:37:42" ],
         [ 1564, "2015-05-02 00:38:11" ],
         [ 1565, "2015-05-02 00:39:34" ],
         [ 1566, "2015-05-02 00:47:21" ],
         [ 1567, "2015-05-02 00:48:10" ],
         [ 1568, "2015-05-02 00:48:45" ],
         [ 1569, "2015-05-02 00:48:56" ],
         [ 1570, "2015-05-02 00:49:17" ],
         [ 1571, "2015-05-02 00:57:29" ],
         [ 1572, "2015-05-02 00:58:51" ],
         [ 1573, "2015-05-02 00:58:53" ],
         [ 1574, "2015-05-02 01:01:03" ],
         [ 1575, "2015-05-02 01:07:54" ],
         [ 1576, "2015-05-02 01:11:30" ],
         [ 1577, "2015-05-02 01:11:57" ],
         [ 1578, "2015-05-02 01:12:02" ],
         [ 1579, "2015-05-02 01:13:37" ],
         [ 1580, "2015-05-02 01:17:47" ],
         [ 1581, "2015-05-02 01:19:25" ],
         [ 1582, "2015-05-02 01:25:19" ],
         [ 1583, "2015-05-02 01:25:22" ],
         [ 1584, "2015-05-02 01:25:42" ],
         [ 1585, "2015-05-02 01:26:30" ],
         [ 1586, "2015-05-02 01:26:43" ],
         [ 1587, "2015-05-02 01:27:09" ],
         [ 1588, "2015-05-02 01:27:29" ],
         [ 1589, "2015-05-02 01:32:04" ],
         [ 1590, "2015-05-02 01:35:30" ],
         [ 1591, "2015-05-02 01:36:23" ],
         [ 1592, "2015-05-02 01:36:49" ],
         [ 1593, "2015-05-02 01:38:31" ],
         [ 1594, "2015-05-02 01:43:31" ],
         [ 1595, "2015-05-02 01:43:55" ],
         [ 1596, "2015-05-02 01:46:20" ],
         [ 1597, "2015-05-02 01:46:32" ],
         [ 1598, "2015-05-02 01:46:34" ],
         [ 1599, "2015-05-02 01:46:36" ],
         [ 1600, "2015-05-02 01:46:55" ],
         [ 1601, "2015-05-02 01:47:02" ],
         [ 1602, "2015-05-02 01:47:45" ],
         [ 1603, "2015-05-02 01:47:51" ],
         [ 1604, "2015-05-02 01:48:16" ],
         [ 1605, "2015-05-02 01:48:18" ],
         [ 1606, "2015-05-02 01:48:38" ],
         [ 1607, "2015-05-02 01:56:23" ],
         [ 1608, "2015-05-02 01:57:20" ],
         [ 1609, "2015-05-02 01:58:01" ],
         [ 1610, "2015-05-02 01:58:10" ],
         [ 1611, "2015-05-02 01:58:12" ],
         [ 1612, "2015-05-02 01:58:14" ],
         [ 1613, "2015-05-02 01:58:15" ],
         [ 1614, "2015-05-02 02:03:42" ],
         [ 1615, "2015-05-02 02:06:45" ],
         [ 1616, "2015-05-02 02:07:20" ],
         [ 1617, "2015-05-02 02:07:22" ],
         [ 1618, "2015-05-02 02:07:49" ],
         [ 1619, "2015-05-02 02:08:11" ],
         [ 1620, "2015-05-02 02:08:53" ],
         [ 1621, "2015-05-02 02:11:27" ],
         [ 1622, "2015-05-02 02:14:08" ],
         [ 1623, "2015-05-02 02:16:56" ],
         [ 1624, "2015-05-02 02:17:08" ],
         [ 1625, "2015-05-02 02:17:33" ],
         [ 1626, "2015-05-02 02:18:01" ],
         [ 1627, "2015-05-02 02:18:02" ],
         [ 1628, "2015-05-02 02:18:19" ],
         [ 1629, "2015-05-02 02:22:31" ],
         [ 1630, "2015-05-02 02:23:16" ],
         [ 1631, "2015-05-02 03:04:16" ],
         [ 1632, "2015-05-02 03:23:21" ],
         [ 1633, "2015-05-02 03:47:56" ],
         [ 1634, "2015-05-02 04:29:54" ],
         [ 1635, "2015-05-02 05:08:16" ],
         [ 1636, "2015-05-02 05:11:26" ],
         [ 1637, "2015-05-02 05:11:43" ],
         [ 1638, "2015-05-02 05:12:27" ],
         [ 1639, "2015-05-02 05:13:02" ],
         [ 1640, "2015-05-02 05:13:10" ],
         [ 1641, "2015-05-02 05:20:28" ],
         [ 1642, "2015-05-02 05:21:03" ],
         [ 1643, "2015-05-02 05:22:59" ],
         [ 1644, "2015-05-02 05:23:27" ],
         [ 1645, "2015-05-02 05:23:29" ],
         [ 1646, "2015-05-02 05:31:27" ],
         [ 1647, "2015-05-02 05:32:11" ],
         [ 1648, "2015-05-02 05:38:03" ],
         [ 1649, "2015-05-02 05:39:44" ],
         [ 1650, "2015-05-02 05:40:00" ],
         [ 1651, "2015-05-02 05:48:10" ],
         [ 1652, "2015-05-02 05:48:31" ],
         [ 1653, "2015-05-02 05:48:50" ],
         [ 1654, "2015-05-02 05:57:28" ],
         [ 1655, "2015-05-02 05:57:33" ],
         [ 1656, "2015-05-02 05:58:05" ],
         [ 1657, "2015-05-02 06:09:09" ],
         [ 1658, "2015-05-02 06:17:35" ],
         [ 1659, "2015-05-02 06:18:05" ],
         [ 1660, "2015-05-02 06:18:56" ],
         [ 1661, "2015-05-02 06:27:26" ],
         [ 1662, "2015-05-02 06:27:36" ],
         [ 1663, "2015-05-02 06:28:58" ],
         [ 1664, "2015-05-02 06:29:10" ],
         [ 1665, "2015-05-02 06:37:30" ],
         [ 1666, "2015-05-02 06:37:32" ],
         [ 1667, "2015-05-02 06:40:19" ],
         [ 1668, "2015-05-02 06:47:16" ],
         [ 1669, "2015-05-02 06:47:22" ],
         [ 1670, "2015-05-02 06:48:49" ],
         [ 1671, "2015-05-02 06:49:16" ],
         [ 1672, "2015-05-02 06:49:21" ],
         [ 1673, "2015-05-02 06:57:28" ],
         [ 1674, "2015-05-02 06:58:52" ],
         [ 1675, "2015-05-02 06:59:02" ],
         [ 1676, "2015-05-02 06:59:03" ],
         [ 1677, "2015-05-02 06:59:20" ],
         [ 1678, "2015-05-02 07:08:48" ],
         [ 1679, "2015-05-02 07:08:54" ],
         [ 1680, "2015-05-02 07:08:59" ],
         [ 1681, "2015-05-02 07:09:04" ],
         [ 1682, "2015-05-02 07:17:23" ],
         [ 1683, "2015-05-02 07:17:45" ],
         [ 1684, "2015-05-02 07:19:25" ],
         [ 1685, "2015-05-02 07:27:25" ],
         [ 1686, "2015-05-02 07:28:57" ],
         [ 1687, "2015-05-02 07:29:00" ],
         [ 1688, "2015-05-02 07:29:03" ],
         [ 1689, "2015-05-02 07:37:22" ],
         [ 1690, "2015-05-02 07:37:26" ],
         [ 1691, "2015-05-02 07:39:09" ],
         [ 1692, "2015-05-02 07:39:10" ],
         [ 1693, "2015-05-02 07:39:11" ],
         [ 1694, "2015-05-02 07:47:13" ],
         [ 1695, "2015-05-02 07:57:20" ],
         [ 1696, "2015-05-02 07:57:25" ],
         [ 1697, "2015-05-02 07:59:03" ],
         [ 1698, "2015-05-02 07:59:05" ],
         [ 1699, "2015-05-02 08:07:14" ],
         [ 1700, "2015-05-02 08:07:29" ],
         [ 1701, "2015-05-02 08:09:02" ],
         [ 1702, "2015-05-02 08:09:08" ],
         [ 1703, "2015-05-02 08:17:23" ],
         [ 1704, "2015-05-02 08:27:41" ],
         [ 1705, "2015-05-02 08:28:28" ],
         [ 1706, "2015-05-02 08:28:57" ],
         [ 1707, "2015-05-02 08:28:58" ],
         [ 1708, "2015-05-02 08:29:01" ],
         [ 1709, "2015-05-02 08:37:18" ],
         [ 1710, "2015-05-02 08:48:58" ],
         [ 1711, "2015-05-02 08:49:11" ],
         [ 1712, "2015-05-02 08:57:22" ],
         [ 1713, "2015-05-02 08:57:30" ],
         [ 1714, "2015-05-02 08:59:02" ],
         [ 1715, "2015-05-02 08:59:04" ],
         [ 1716, "2015-05-02 08:59:05" ],
         [ 1717, "2015-05-02 09:07:13" ],
         [ 1718, "2015-05-02 09:07:15" ],
         [ 1719, "2015-05-02 09:07:33" ],
         [ 1720, "2015-05-02 09:08:59" ],
         [ 1721, "2015-05-02 09:17:18" ],
         [ 1722, "2015-05-02 09:19:00" ],
         [ 1723, "2015-05-02 09:19:02" ],
         [ 1724, "2015-05-02 09:19:12" ],
         [ 1725, "2015-05-02 09:19:15" ],
         [ 1726, "2015-05-02 09:27:19" ],
         [ 1727, "2015-05-02 09:27:24" ],
         [ 1728, "2015-05-02 09:29:05" ],
         [ 1729, "2015-05-02 09:39:16" ],
         [ 1730, "2015-05-02 09:57:05" ],
         [ 1731, "2015-05-02 09:58:51" ],
         [ 1732, "2015-05-02 09:58:56" ],
         [ 1733, "2015-05-02 09:59:13" ],
         [ 1734, "2015-05-02 10:09:12" ],
         [ 1735, "2015-05-02 10:17:09" ],
         [ 1736, "2015-05-02 10:19:07" ],
         [ 1737, "2015-05-02 10:28:51" ],
         [ 1738, "2015-05-02 10:28:57" ],
         [ 1739, "2015-05-02 10:37:14" ],
         [ 1740, "2015-05-02 10:37:28" ],
         [ 1741, "2015-05-02 10:39:41" ],
         [ 1742, "2015-05-02 10:47:16" ],
         [ 1743, "2015-05-02 10:48:48" ],
         [ 1744, "2015-05-02 10:48:57" ],
         [ 1745, "2015-05-02 10:57:20" ],
         [ 1746, "2015-05-02 10:59:07" ],
         [ 1747, "2015-05-02 10:59:11" ],
         [ 1748, "2015-05-02 10:59:12" ],
         [ 1749, "2015-05-02 11:07:28" ],
         [ 1750, "2015-05-02 11:08:57" ],
         [ 1751, "2015-05-02 11:09:47" ],
         [ 1752, "2015-05-02 11:17:20" ],
         [ 1753, "2015-05-02 11:17:27" ],
         [ 1754, "2015-05-02 11:17:31" ],
         [ 1755, "2015-05-02 11:18:52" ],
         [ 1756, "2015-05-02 11:18:58" ],
         [ 1757, "2015-05-02 11:19:08" ],
         [ 1758, "2015-05-02 11:19:16" ],
         [ 1759, "2015-05-02 11:19:20" ],
         [ 1760, "2015-05-02 11:27:27" ],
         [ 1761, "2015-05-02 11:29:04" ],
         [ 1762, "2015-05-02 11:29:07" ],
         [ 1763, "2015-05-02 11:29:18" ],
         [ 1764, "2015-05-02 11:29:31" ],
         [ 1765, "2015-05-02 11:37:16" ],
         [ 1766, "2015-05-02 11:37:17" ],
         [ 1767, "2015-05-02 11:38:47" ],
         [ 1768, "2015-05-02 11:39:04" ],
         [ 1769, "2015-05-02 11:48:58" ],
         [ 1770, "2015-05-02 11:49:04" ],
         [ 1771, "2015-05-02 11:49:11" ],
         [ 1772, "2015-05-02 11:49:23" ],
         [ 1773, "2015-05-02 11:59:11" ],
         [ 1774, "2015-05-02 11:59:12" ],
         [ 1775, "2015-05-02 11:59:13" ],
         [ 1776, "2015-05-02 11:59:16" ],
         [ 1777, "2015-05-02 12:07:13" ],
         [ 1778, "2015-05-02 12:07:36" ],
         [ 1779, "2015-05-02 12:08:52" ],
         [ 1780, "2015-05-02 12:09:10" ],
         [ 1781, "2015-05-02 12:09:15" ],
         [ 1782, "2015-05-02 12:09:25" ],
         [ 1783, "2015-05-02 12:17:22" ],
         [ 1784, "2015-05-02 12:18:57" ],
         [ 1785, "2015-05-02 12:19:02" ],
         [ 1786, "2015-05-02 12:28:55" ],
         [ 1787, "2015-05-02 12:29:02" ],
         [ 1788, "2015-05-02 12:29:18" ],
         [ 1789, "2015-05-02 12:29:23" ],
         [ 1790, "2015-05-02 12:37:11" ],
         [ 1791, "2015-05-02 12:37:16" ],
         [ 1792, "2015-05-02 12:39:04" ],
         [ 1793, "2015-05-02 12:39:42" ],
         [ 1794, "2015-05-02 12:48:56" ],
         [ 1795, "2015-05-02 12:57:20" ],
         [ 1796, "2015-05-02 12:57:36" ],
         [ 1797, "2015-05-02 12:59:06" ],
         [ 1798, "2015-05-02 13:19:11" ],
         [ 1799, "2015-05-02 13:19:15" ],
         [ 1800, "2015-05-02 13:24:59" ],
         [ 1801, "2015-05-02 13:25:01" ],
         [ 1802, "2015-05-02 13:27:15" ],
         [ 1803, "2015-05-02 13:27:26" ],
         [ 1804, "2015-05-02 13:27:27" ],
         [ 1805, "2015-05-02 13:28:58" ],
         [ 1806, "2015-05-02 13:29:06" ],
         [ 1807, "2015-05-02 13:29:07" ],
         [ 1808, "2015-05-02 13:29:10" ],
         [ 1809, "2015-05-02 13:29:23" ],
         [ 1810, "2015-05-02 13:37:10" ],
         [ 1811, "2015-05-02 13:37:19" ],
         [ 1812, "2015-05-02 13:37:23" ],
         [ 1813, "2015-05-02 13:37:32" ],
         [ 1814, "2015-05-02 13:38:58" ],
         [ 1815, "2015-05-02 13:39:01" ],
         [ 1816, "2015-05-02 13:49:08" ],
         [ 1817, "2015-05-02 13:49:15" ],
         [ 1818, "2015-05-02 13:57:16" ],
         [ 1819, "2015-05-02 13:58:48" ],
         [ 1820, "2015-05-02 13:59:21" ]
      ]
   },
   "UrbanDensity" : {
      "labels" : [
         [ 0, "Rural" ],
         [ 1, "Suburban" ],
         [ 2, "Unknown" ],
         [ 3, "Urban" ]
      ]
   },
   "continuing" : {
      "labels" : [
         [ 0, "0" ],
         [ 1, "1" ]
      ]
   },
   "escaping" : {
      "labels" : [
         [ 0, "0" ],
         [ 1, "1" ]
      ]
   },
   "givingup" : {
      "labels" : [
         [ 0, "0" ],
         [ 1, "1" ]
      ]
   },
   "indicator_count" : {
      "labels" : [
         [ 0, "0" ],
         [ 1, "1" ],
         [ 2, "2" ],
         [ 3, "3" ],
         [ 4, "4" ],
         [ 5, "5" ],
         [ 6, "6" ],
         [ 7, "7" ],
         [ 8, "8" ]
      ]
   },
   "mischievous" : {
      "labels" : [
         [ 0, "0" ],
         [ 1, "1" ]
      ]
   },
   "misleading" : {
      "labels" : [
         [ 0, "0" ],
         [ 1, "1" ]
      ]
   },
   "nocontrol" : {
      "labels" : [
         [ 0, "0" ],
         [ 1, "1" ]
      ]
   },
   "player" : {
      "labels" : [
         [ 0, "0" ],
         [ 1, "1" ]
      ]
   },
   "preoccupation" : {
      "labels" : [
         [ 0, "0" ],
         [ 1, "1" ]
      ]
   },
   "risking" : {
      "labels" : [
         [ 0, "0" ],
         [ 1, "1" ]
      ]
   },
   "sex" : {
      "labels" : [
         [ 0, "0" ],
         [ 1, "1" ]
      ]
   },
   "tolerance" : {
      "labels" : [
         [ 0, "0" ],
         [ 1, "1" ]
      ]
   },
   "withdrawl" : {
      "labels" : [
         [ 0, "0" ],
         [ 1, "1" ]
      ]
   }
}
