# Supplementary material for: Mischievous responding in Internet Gaming Disorder research
Source: PeerJ. 2016 Sep 13;4:e2401. doi: 10.7717/peerj.2401 (PMC5028771; doi:10.7717/peerj.2401)
Supplement: Data S2 [file peerj-04-2401-s002.jasp]

Archive with 11 entries (11 files):
- META-INF/MANIFEST.MF
- metadata.json
- xdata.json
- data.bin
- index.html
- analyses.json
- resources/0/state
- resources/1/state
- resources/2/state
- resources/3/state
- resources/4/state
