# Supplementary material for: Mischievous responding in Internet Gaming Disorder research
Source: PeerJ. 2016 Sep 13;4:e2401. doi: 10.7717/peerj.2401 (PMC5028771; doi:10.7717/peerj.2401)
Supplement: Data S2 [file peerj-04-2401-s002.jasp › metadata.json]

{
   "dataSet" : {
      "columnCount" : 23,
      "fields" : [
         {
            "measureType" : "Nominal",
            "name" : "Nation",
            "type" : "integer"
         },
         {
            "measureType" : "Continuous",
            "name" : "UserID",
            "type" : "number"
         },
         {
            "measureType" : "NominalText",
            "name" : "TimeUTC",
            "type" : "integer"
         },
         {
            "measureType" : "NominalText",
            "name" : "PublisherCategory",
            "type" : "integer"
         },
         {
            "measureType" : "NominalText",
            "name" : "Gender",
            "type" : "integer"
         },
         {
            "measureType" : "NominalText",
            "name" : "Age",
            "type" : "integer"
         },
         {
            "measureType" : "NominalText",
            "name" : "Geography",
            "type" : "integer"
         },
         {
            "measureType" : "NominalText",
            "name" : "UrbanDensity",
            "type" : "integer"
         },
         {
            "measureType" : "NominalText",
            "name" : "Income",
            "type" : "integer"
         },
         {
            "measureType" : "Nominal",
            "name" : "mischievous",
            "type" : "integer"
         },
         {
            "measureType" : "Nominal",
            "name" : "sex",
            "type" : "integer"
         },
         {
            "measureType" : "Nominal",
            "name" : "player",
            "type" : "integer"
         },
         {
            "measureType" : "Nominal",
            "name" : "preoccupation",
            "type" : "integer"
         },
         {
            "measureType" : "Nominal",
            "name" : "withdrawl",
            "type" : "integer"
         },
         {
            "measureType" : "Nominal",
            "name" : "tolerance",
            "type" : "integer"
         },
         {
            "measureType" : "Nominal",
            "name" : "nocontrol",
            "type" : "integer"
         },
         {
            "measureType" : "Nominal",
            "name" : "continuing",
            "type" : "integer"
         },
         {
            "measureType" : "Nominal",
            "name" : "misleading",
            "type" : "integer"
         },
         {
            "measureType" : "Nominal",
            "name" : "escaping",
            "type" : "integer"
         },
         {
            "measureType" : "Nominal",
            "name" : "givingup",
            "type" : "integer"
         },
         {
            "measureType" : "Nominal",
            "name" : "risking",
            "type" : "integer"
         },
         {
            "measureType" : "Nominal",
            "name" : "distress",
            "type" : "integer"
         },
         {
            "measureType" : "Nominal",
            "name" : "indicator_count",
            "type" : "integer"
         }
      ],
      "rowCount" : 10009
   }
}
