# Supplementary material for: Mischievous responding in Internet Gaming Disorder research
Source: PeerJ. 2016 Sep 13;4:e2401. doi: 10.7717/peerj.2401 (PMC5028771; doi:10.7717/peerj.2401)
Supplement: Data S2 [file peerj-04-2401-s002.jasp › xdata.json]

{
   "Age" : {
      "labels" : [
         [ 0, "18-24" ]
      ]
   },
   "Gender" : {
      "labels" : [
         [ 0, "Female" ],
         [ 1, "Male" ]
      ]
   },
   "Geography" : {
      "labels" : [
         [ 0, "CA" ],
         [ 1, "CA-ATLANTIC-NB" ],
         [ 2, "CA-ATLANTIC-NB-Fredericton" ],
         [ 3, "CA-ATLANTIC-NB-Moncton" ],
         [ 4, "CA-ATLANTIC-NB-Saint-John" ],
         [ 5, "CA-ATLANTIC-NL" ],
         [ 6, "CA-ATLANTIC-NL-Saint-John's" ],
         [ 7, "CA-ATLANTIC-NS" ],
         [ 8, "CA-ATLANTIC-NS-Dartmouth" ],
         [ 9, "CA-ATLANTIC-NS-Halifax" ],
         [ 10, "CA-ATLANTIC-PE" ],
         [ 11, "CA-BRITISH COLUMBIA-BC" ],
         [ 12, "CA-BRITISH COLUMBIA-BC-Burnaby" ],
         [ 13, "CA-BRITISH COLUMBIA-BC-Coquitlam" ],
         [ 14, "CA-BRITISH COLUMBIA-BC-Delta" ],
         [ 15, "CA-BRITISH COLUMBIA-BC-Kelowna" ],
         [ 16, "CA-BRITISH COLUMBIA-BC-Langley" ],
         [ 17, "CA-BRITISH COLUMBIA-BC-Maple-Ridge" ],
         [ 18, "CA-BRITISH COLUMBIA-BC-North-Vancouver" ],
         [ 19, "CA-BRITISH COLUMBIA-BC-Port-Moody" ],
         [ 20, "CA-BRITISH COLUMBIA-BC-Richmond" ],
         [ 21, "CA-BRITISH COLUMBIA-BC-Surrey" ],
         [ 22, "CA-BRITISH COLUMBIA-BC-Vancouver" ],
         [ 23, "CA-BRITISH COLUMBIA-BC-Victoria" ],
         [ 24, "CA-NORTH-NT" ],
         [ 25, "CA-NORTH-YT" ],
         [ 26, "CA-ONTARIO-ON" ],
         [ 27, "CA-ONTARIO-ON-Ajax" ],
         [ 28, "CA-ONTARIO-ON-Barrie" ],
         [ 29, "CA-ONTARIO-ON-Brampton" ],
         [ 30, "CA-ONTARIO-ON-Brantford" ],
         [ 31, "CA-ONTARIO-ON-Burlington" ],
         [ 32, "CA-ONTARIO-ON-Caledon" ],
         [ 33, "CA-ONTARIO-ON-Cambridge" ],
         [ 34, "CA-ONTARIO-ON-Guelph" ],
         [ 35, "CA-ONTARIO-ON-Hamilton" ],
         [ 36, "CA-ONTARIO-ON-Kingston" ],
         [ 37, "CA-ONTARIO-ON-Kitchener" ],
         [ 38, "CA-ONTARIO-ON-London" ],
         [ 39, "CA-ONTARIO-ON-Markham" ],
         [ 40, "CA-ONTARIO-ON-Mississauga" ],
         [ 41, "CA-ONTARIO-ON-Newmarket" ],
         [ 42, "CA-ONTARIO-ON-Niagara-Falls" ],
         [ 43, "CA-ONTARIO-ON-North-Bay" ],
         [ 44, "CA-ONTARIO-ON-Oakville" ],
         [ 45, "CA-ONTARIO-ON-Oshawa" ],
         [ 46, "CA-ONTARIO-ON-Ottawa" ],
         [ 47, "CA-ONTARIO-ON-Pickering" ],
         [ 48, "CA-ONTARIO-ON-Richmond-Hill" ],
         [ 49, "CA-ONTARIO-ON-Saint-Catharines" ],
         [ 50, "CA-ONTARIO-ON-Sarnia" ],
         [ 51, "CA-ONTARIO-ON-Sault-Ste.-Marie" ],
         [ 52, "CA-ONTARIO-ON-Sudbury" ],
         [ 53, "CA-ONTARIO-ON-Thunder-Bay" ],
         [ 54, "CA-ONTARIO-ON-Toronto" ],
         [ 55, "CA-ONTARIO-ON-Vaughan" ],
         [ 56, "CA-ONTARIO-ON-Waterloo" ],
         [ 57, "CA-ONTARIO-ON-Whitby" ],
         [ 58, "CA-ONTARIO-ON-Windsor" ],
         [ 59, "CA-PRAIRIES-AB" ],
         [ 60, "CA-PRAIRIES-AB-Airdrie" ],
         [ 61, "CA-PRAIRIES-AB-Calgary" ],
         [ 62, "CA-PRAIRIES-AB-Edmonton" ],
         [ 63, "CA-PRAIRIES-AB-Lethbridge" ],
         [ 64, "CA-PRAIRIES-AB-Red-Deer" ],
         [ 65, "CA-PRAIRIES-AB-Saint-Albert" ],
         [ 66, "CA-PRAIRIES-AB-Sherwood-Park" ],
         [ 67, "CA-PRAIRIES-MB" ],
         [ 68, "CA-PRAIRIES-MB-Winnipeg" ],
         [ 69, "CA-PRAIRIES-SK" ],
         [ 70, "CA-PRAIRIES-SK-Regina" ],
         [ 71, "CA-PRAIRIES-SK-Saskatoon" ],
         [ 72, "CA-QUEBEC-QC" ],
         [ 73, "CA-QUEBEC-QC-Laval" ],
         [ 74, "CA-QUEBEC-QC-Montreal" ],
         [ 75, "CA-QUEBEC-QC-Quebec-City" ],
         [ 76, "DE" ],
         [ 77, "DE-NO_REGION-BB" ],
         [ 78, "DE-NO_REGION-BB-Cottbus" ],
         [ 79, "DE-NO_REGION-BE-Berlin" ],
         [ 80, "DE-NO_REGION-BW" ],
         [ 81, "DE-NO_REGION-BW-Freiburg" ],
         [ 82, "DE-NO_REGION-BW-Heidelberg" ],
         [ 83, "DE-NO_REGION-BW-Heilbronn" ],
         [ 84, "DE-NO_REGION-BW-Karlsruhe" ],
         [ 85, "DE-NO_REGION-BW-Konstanz" ],
         [ 86, "DE-NO_REGION-BW-Mannheim" ],
         [ 87, "DE-NO_REGION-BW-Stuttgart" ],
         [ 88, "DE-NO_REGION-BW-T.bingen" ],
         [ 89, "DE-NO_REGION-BW-Ulm" ],
         [ 90, "DE-NO_REGION-BY" ],
         [ 91, "DE-NO_REGION-BY-Augsburg" ],
         [ 92, "DE-NO_REGION-BY-Erlangen" ],
         [ 93, "DE-NO_REGION-BY-Munich" ],
         [ 94, "DE-NO_REGION-BY-Nuremberg" ],
         [ 95, "DE-NO_REGION-BY-Passau" ],
         [ 96, "DE-NO_REGION-BY-Regensburg" ],
         [ 97, "DE-NO_REGION-BY-W.rzburg" ],
         [ 98, "DE-NO_REGION-HB" ],
         [ 99, "DE-NO_REGION-HB-Bremen" ],
         [ 100, "DE-NO_REGION-HE" ],
         [ 101, "DE-NO_REGION-HE-Darmstadt" ],
         [ 102, "DE-NO_REGION-HE-Frankfurt" ],
         [ 103, "DE-NO_REGION-HE-Fulda" ],
         [ 104, "DE-NO_REGION-HE-Kassel" ],
         [ 105, "DE-NO_REGION-HE-Wiesbaden" ],
         [ 106, "DE-NO_REGION-HH-Hamburg" ],
         [ 107, "DE-NO_REGION-MV" ],
         [ 108, "DE-NO_REGION-NI" ],
         [ 109, "DE-NO_REGION-NI-Brunswick" ],
         [ 110, "DE-NO_REGION-NI-G.ttingen" ],
         [ 111, "DE-NO_REGION-NI-Hanover" ],
         [ 112, "DE-NO_REGION-NI-Oldenburg" ],
         [ 113, "DE-NO_REGION-NI-Osnabr.ck" ],
         [ 114, "DE-NO_REGION-NW" ],
         [ 115, "DE-NO_REGION-NW-Aachen" ],
         [ 116, "DE-NO_REGION-NW-Bielefeld" ],
         [ 117, "DE-NO_REGION-NW-Bochum" ],
         [ 118, "DE-NO_REGION-NW-Bonn" ],
         [ 119, "DE-NO_REGION-NW-Cologne" ],
         [ 120, "DE-NO_REGION-NW-D.sseldorf" ],
         [ 121, "DE-NO_REGION-NW-Dortmund" ],
         [ 122, "DE-NO_REGION-NW-Duisburg" ],
         [ 123, "DE-NO_REGION-NW-Essen" ],
         [ 124, "DE-NO_REGION-NW-M.nchengladbach" ],
         [ 125, "DE-NO_REGION-NW-M.nster" ],
         [ 126, "DE-NO_REGION-NW-Paderborn" ],
         [ 127, "DE-NO_REGION-NW-Siegen" ],
         [ 128, "DE-NO_REGION-NW-Wuppertal" ],
         [ 129, "DE-NO_REGION-RP" ],
         [ 130, "DE-NO_REGION-RP-Kaiserslautern" ],
         [ 131, "DE-NO_REGION-RP-Koblenz" ],
         [ 132, "DE-NO_REGION-RP-Mainz" ],
         [ 133, "DE-NO_REGION-RP-Trier" ],
         [ 134, "DE-NO_REGION-SH" ],
         [ 135, "DE-NO_REGION-SH-Kiel" ],
         [ 136, "DE-NO_REGION-SH-L.beck" ],
         [ 137, "DE-NO_REGION-SL" ],
         [ 138, "DE-NO_REGION-SL-Saarbr.cken" ],
         [ 139, "DE-NO_REGION-SN" ],
         [ 140, "DE-NO_REGION-SN-Dresden" ],
         [ 141, "DE-NO_REGION-SN-Leipzig" ],
         [ 142, "DE-NO_REGION-ST" ],
         [ 143, "DE-NO_REGION-ST-Halle-(Saale)" ],
         [ 144, "DE-NO_REGION-ST-Magdeburg" ],
         [ 145, "DE-NO_REGION-TH" ],
         [ 146, "DE-NO_REGION-TH-Erfurt" ],
         [ 147, "DE-NO_REGION-TH-Jena" ],
         [ 148, "UK" ],
         [ 149, "UK-ENGLAND-UKC" ],
         [ 150, "UK-ENGLAND-UKC-Durham" ],
         [ 151, "UK-ENGLAND-UKC-Newcastle-upon-Tyne" ],
         [ 152, "UK-ENGLAND-UKD" ],
         [ 153, "UK-ENGLAND-UKD-Liverpool" ],
         [ 154, "UK-ENGLAND-UKD-Manchester" ],
         [ 155, "UK-ENGLAND-UKD-Preston" ],
         [ 156, "UK-ENGLAND-UKE" ],
         [ 157, "UK-ENGLAND-UKE-Bradford" ],
         [ 158, "UK-ENGLAND-UKE-Leeds" ],
         [ 159, "UK-ENGLAND-UKE-Sheffield" ],
         [ 160, "UK-ENGLAND-UKF" ],
         [ 161, "UK-ENGLAND-UKF-Derby" ],
         [ 162, "UK-ENGLAND-UKF-Leicester" ],
         [ 163, "UK-ENGLAND-UKF-Northampton" ],
         [ 164, "UK-ENGLAND-UKF-Nottingham" ],
         [ 165, "UK-ENGLAND-UKG" ],
         [ 166, "UK-ENGLAND-UKG-Birmingham" ],
         [ 167, "UK-ENGLAND-UKG-Coventry" ],
         [ 168, "UK-ENGLAND-UKG-Walsall" ],
         [ 169, "UK-ENGLAND-UKH" ],
         [ 170, "UK-ENGLAND-UKH-Cambridge" ],
         [ 171, "UK-ENGLAND-UKH-Ipswich" ],
         [ 172, "UK-ENGLAND-UKH-Norwich" ],
         [ 173, "UK-ENGLAND-UKH-Peterborough" ],
         [ 174, "UK-ENGLAND-UKI" ],
         [ 175, "UK-ENGLAND-UKI-Croydon" ],
         [ 176, "UK-ENGLAND-UKI-London" ],
         [ 177, "UK-ENGLAND-UKJ" ],
         [ 178, "UK-ENGLAND-UKJ-Brighton" ],
         [ 179, "UK-ENGLAND-UKJ-Canterbury" ],
         [ 180, "UK-ENGLAND-UKJ-Guildford" ],
         [ 181, "UK-ENGLAND-UKJ-Oxford" ],
         [ 182, "UK-ENGLAND-UKJ-Reading" ],
         [ 183, "UK-ENGLAND-UKJ-Southampton" ],
         [ 184, "UK-ENGLAND-UKK" ],
         [ 185, "UK-ENGLAND-UKK-Bath" ],
         [ 186, "UK-ENGLAND-UKK-Bristol" ],
         [ 187, "UK-ENGLAND-UKK-Exeter" ],
         [ 188, "UK-ENGLAND-UKK-Plymouth" ],
         [ 189, "UK-IRELAND-UKN" ],
         [ 190, "UK-IRELAND-UKN-Belfast" ],
         [ 191, "UK-SCOTLAND-UKM" ],
         [ 192, "UK-SCOTLAND-UKM-Aberdeen" ],
         [ 193, "UK-SCOTLAND-UKM-Ayr" ],
         [ 194, "UK-SCOTLAND-UKM-Coatbridge" ],
         [ 195, "UK-SCOTLAND-UKM-Dundee" ],
         [ 196, "UK-SCOTLAND-UKM-Edinburgh" ],
         [ 197, "UK-SCOTLAND-UKM-Glasgow" ],
         [ 198, "UK-SCOTLAND-UKM-Hamilton" ],
         [ 199, "UK-SCOTLAND-UKM-Motherwell" ],
         [ 200, "UK-SCOTLAND-UKM-Paisley" ],
         [ 201, "UK-WALES-UKL" ],
         [ 202, "UK-WALES-UKL-Cardiff" ],
         [ 203, "US" ],
         [ 204, "US-MIDWEST-IA" ],
         [ 205, "US-MIDWEST-IL" ],
         [ 206, "US-MIDWEST-IL-Chicago" ],
         [ 207, "US-MIDWEST-IN" ],
         [ 208, "US-MIDWEST-KS" ],
         [ 209, "US-MIDWEST-KS-Lawrence" ],
         [ 210, "US-MIDWEST-MI" ],
         [ 211, "US-MIDWEST-MN" ],
         [ 212, "US-MIDWEST-MN-Minneapolis" ],
         [ 213, "US-MIDWEST-MO" ],
         [ 214, "US-MIDWEST-ND" ],
         [ 215, "US-MIDWEST-NE" ],
         [ 216, "US-MIDWEST-NE-Lincoln" ],
         [ 217, "US-MIDWEST-NE-Omaha" ],
         [ 218, "US-MIDWEST-OH" ],
         [ 219, "US-MIDWEST-SD" ],
         [ 220, "US-MIDWEST-WI" ],
         [ 221, "US-MIDWEST-WI-Madison" ],
         [ 222, "US-NORTHEAST-CT" ],
         [ 223, "US-NORTHEAST-MA" ],
         [ 224, "US-NORTHEAST-MA-Boston" ],
         [ 225, "US-NORTHEAST-ME" ],
         [ 226, "US-NORTHEAST-NJ" ],
         [ 227, "US-NORTHEAST-NY" ],
         [ 228, "US-NORTHEAST-NY-Buffalo" ],
         [ 229, "US-NORTHEAST-NY-New-York" ],
         [ 230, "US-NORTHEAST-NY-Rochester" ],
         [ 231, "US-NORTHEAST-PA" ],
         [ 232, "US-NORTHEAST-PA-Erie" ],
         [ 233, "US-NORTHEAST-PA-Philadelphia" ],
         [ 234, "US-SOUTH-AL" ],
         [ 235, "US-SOUTH-AR" ],
         [ 236, "US-SOUTH-DC" ],
         [ 237, "US-SOUTH-DE" ],
         [ 238, "US-SOUTH-FL" ],
         [ 239, "US-SOUTH-FL-Orlando" ],
         [ 240, "US-SOUTH-GA" ],
         [ 241, "US-SOUTH-GA-Atlanta" ],
         [ 242, "US-SOUTH-KY" ],
         [ 243, "US-SOUTH-KY-Lexington" ],
         [ 244, "US-SOUTH-KY-Louisville" ],
         [ 245, "US-SOUTH-LA" ],
         [ 246, "US-SOUTH-MD" ],
         [ 247, "US-SOUTH-MS" ],
         [ 248, "US-SOUTH-NC" ],
         [ 249, "US-SOUTH-NC-Charlotte" ],
         [ 250, "US-SOUTH-NC-Raleigh" ],
         [ 251, "US-SOUTH-OK" ],
         [ 252, "US-SOUTH-SC" ],
         [ 253, "US-SOUTH-SC-Myrtle-Beach" ],
         [ 254, "US-SOUTH-TN" ],
         [ 255, "US-SOUTH-TX" ],
         [ 256, "US-SOUTH-TX-Arlington" ],
         [ 257, "US-SOUTH-TX-Austin" ],
         [ 258, "US-SOUTH-TX-Dallas" ],
         [ 259, "US-SOUTH-TX-Houston" ],
         [ 260, "US-SOUTH-TX-San-Antonio" ],
         [ 261, "US-SOUTH-VA" ],
         [ 262, "US-SOUTH-WV" ],
         [ 263, "US-WEST-AK" ],
         [ 264, "US-WEST-AZ" ],
         [ 265, "US-WEST-AZ-Phoenix" ],
         [ 266, "US-WEST-CA" ],
         [ 267, "US-WEST-CA-Los-Angeles" ],
         [ 268, "US-WEST-CA-San-Diego" ],
         [ 269, "US-WEST-CA-San-Francisco" ],
         [ 270, "US-WEST-CO" ],
         [ 271, "US-WEST-CO-Denver" ],
         [ 272, "US-WEST-HI" ],
         [ 273, "US-WEST-ID" ],
         [ 274, "US-WEST-MT" ],
         [ 275, "US-WEST-NM" ],
         [ 276, "US-WEST-NM-Albuquerque" ],
         [ 277, "US-WEST-NV" ],
         [ 278, "US-WEST-NV-Paradise" ],
         [ 279, "US-WEST-OR" ],
         [ 280, "US-WEST-UT" ],
         [ 281, "US-WEST-WA" ],
         [ 282, "US-WEST-WY" ]
      ]
   },
   "Income" : {
      "labels" : [
         [ 0, "$0-$24,999" ],
         [ 1, "$100,000-$149,999" ],
         [ 2, "$150,000+" ],
         [ 3, "$25,000-$49,999" ],
         [ 4, "$50,000-$74,999" ],
         [ 5, "$75,000-$99,999" ],
         [ 6, ".0-.24,999" ],
         [ 7, ".100,000-.149,999" ],
         [ 8, ".150,000+" ],
         [ 9, ".25,000-.49,999" ],
         [ 10, ".50,000-.74,999" ],
         [ 11, ".75,000-.99,999" ],
         [ 12, "1.000 bis unter 1.500 Euro" ],
         [ 13, "1.500 bis unter 2.000 Euro" ],
         [ 14, "2.000 bis unter 3.000 Euro" ],
         [ 15, "3.000 bis unter 4.000 Euro" ],
         [ 16, "4.000 Euro und mehr" ],
         [ 17, "I prefer not to say" ],
         [ 18, "Unknown" ],
         [ 19, "bis unter 1.000 Euro" ]
      ]
   },
   "Nation" : {
      "labels" : [
         [ 1, "1" ],
         [ 2, "2" ],
         [ 3, "3" ],
         [ 4, "4" ]
      ]
   },
   "PublisherCategory" : {
      "labels" : [
         [ 0, "Arts & Entertainment" ],
         [ 1, "Mobile" ],
         [ 2, "Mobile App" ],
         [ 3, "News" ],
         [ 4, "Other" ],
         [ 5, "Reference" ],
         [ 6, "Shopping" ]
      ]
   },
   "TimeUTC" : {
      "labels" : [
         [ 0, "2015-04-28 02:18:34" ],
         [ 1, "2015-04-28 02:19:00" ],
         [ 2, "2015-04-28 02:19:20" ],
         [ 3, "2015-04-28 02:19:23" ],
         [ 4, "2015-04-28 02:19:26" ],
         [ 5, "2015-04-28 02:19:33" ],
         [ 6, "2015-04-28 02:19:36" ],
         [ 7, "2015-04-28 02:20:22" ],
         [ 8, "2015-04-28 02:26:46" ],
         [ 9, "2015-04-28 02:26:47" ],
         [ 10, "2015-04-28 02:27:03" ],
         [ 11, "2015-04-28 02:27:11" ],
         [ 12, "2015-04-28 02:27:23" ],
         [ 13, "2015-04-28 02:27:28" ],
         [ 14, "2015-04-28 02:27:30" ],
         [ 15, "2015-04-28 02:27:32" ],
         [ 16, "2015-04-28 02:27:36" ],
         [ 17, "2015-04-28 02:27:53" ],
         [ 18, "2015-04-28 02:28:09" ],
         [ 19, "2015-04-28 02:28:10" ],
         [ 20, "2015-04-28 02:28:15" ],
         [ 21, "2015-04-28 02:28:17" ],
         [ 22, "2015-04-28 02:28:27" ],
         [ 23, "2015-04-28 02:28:31" ],
         [ 24, "2015-04-28 02:28:41" ],
         [ 25, "2015-04-28 02:29:03" ],
         [ 26, "2015-04-28 02:29:09" ],
         [ 27, "2015-04-28 02:29:31" ],
         [ 28, "2015-04-28 02:29:37" ],
         [ 29, "2015-04-28 02:37:21" ],
         [ 30, "2015-04-28 02:37:26" ],
         [ 31, "2015-04-28 02:37:34" ],
         [ 32, "2015-04-28 02:37:50" ],
         [ 33, "2015-04-28 02:37:52" ],
         [ 34, "2015-04-28 02:38:50" ],
         [ 35, "2015-04-28 02:39:06" ],
         [ 36, "2015-04-28 02:39:09" ],
         [ 37, "2015-04-28 02:39:12" ],
         [ 38, "2015-04-28 02:39:36" ],
         [ 39, "2015-04-28 02:40:01" ],
         [ 40, "2015-04-28 02:41:29" ],
         [ 41, "2015-04-28 02:41:58" ],
         [ 42, "2015-04-28 02:46:59" ],
         [ 43, "2015-04-28 02:47:23" ],
         [ 44, "2015-04-28 02:47:37" ],
         [ 45, "2015-04-28 02:48:08" ],
         [ 46, "2015-04-28 02:48:33" ],
         [ 47, "2015-04-28 02:48:35" ],
         [ 48, "2015-04-28 02:48:36" ],
         [ 49, "2015-04-28 02:48:38" ],
         [ 50, "2015-04-28 02:48:47" ],
         [ 51, "2015-04-28 02:48:59" ],
         [ 52, "2015-04-28 02:49:41" ],
         [ 53, "2015-04-28 02:49:48" ],
         [ 54, "2015-04-28 02:49:53" ],
         [ 55, "2015-04-28 02:49:56" ],
         [ 56, "2015-04-28 02:50:02" ],
         [ 57, "2015-04-28 02:50:34" ],
         [ 58, "2015-04-28 02:51:19" ],
         [ 59, "2015-04-28 02:51:49" ],
         [ 60, "2015-04-28 02:52:20" ],
         [ 61, "2015-04-28 02:52:25" ],
         [ 62, "2015-04-28 02:52:48" ],
         [ 63, "2015-04-28 02:52:52" ],
         [ 64, "2015-04-28 02:55:26" ],
         [ 65, "2015-04-28 02:56:06" ],
         [ 66, "2015-04-28 02:57:18" ],
         [ 67, "2015-04-28 02:57:25" ],
         [ 68, "2015-04-28 02:58:00" ],
         [ 69, "2015-04-28 02:58:07" ],
         [ 70, "2015-04-28 02:58:18" ],
         [ 71, "2015-04-28 02:58:39" ],
         [ 72, "2015-04-28 02:58:44" ],
         [ 73, "2015-04-28 02:58:45" ],
         [ 74, "2015-04-28 02:58:50" ],
         [ 75, "2015-04-28 02:58:57" ],
         [ 76, "2015-04-28 02:59:30" ],
         [ 77, "2015-04-28 02:59:38" ],
         [ 78, "2015-04-28 02:59:39" ],
         [ 79, "2015-04-28 02:59:47" ],
         [ 80, "2015-04-28 02:59:54" ],
         [ 81, "2015-04-28 02:59:56" ],
         [ 82, "2015-04-28 03:00:00" ],
         [ 83, "2015-04-28 03:00:32" ],
         [ 84, "2015-04-28 03:01:00" ],
         [ 85, "2015-04-28 03:01:10" ],
         [ 86, "2015-04-28 03:03:29" ],
         [ 87, "2015-04-28 03:05:28" ],
         [ 88, "2015-04-28 03:06:46" ],
         [ 89, "2015-04-28 03:07:30" ],
         [ 90, "2015-04-28 03:07:42" ],
         [ 91, "2015-04-28 03:07:44" ],
         [ 92, "2015-04-28 03:07:50" ],
         [ 93, "2015-04-28 03:08:29" ],
         [ 94, "2015-04-28 03:08:46" ],
         [ 95, "2015-04-28 03:08:49" ],
         [ 96, "2015-04-28 03:09:07" ],
         [ 97, "2015-04-28 03:09:11" ],
         [ 98, "2015-04-28 03:09:20" ],
         [ 99, "2015-04-28 03:09:24" ],
         [ 100, "2015-04-28 03:09:30" ],
         [ 101, "2015-04-28 03:09:41" ],
         [ 102, "2015-04-28 03:09:53" ],
         [ 103, "2015-04-28 03:10:08" ],
         [ 104, "2015-04-28 03:12:13" ],
         [ 105, "2015-04-28 03:16:52" ],
         [ 106, "2015-04-28 03:17:00" ],
         [ 107, "2015-04-28 03:17:20" ],
         [ 108, "2015-04-28 03:17:26" ],
         [ 109, "2015-04-28 03:17:42" ],
         [ 110, "2015-04-28 03:17:50" ],
         [ 111, "2015-04-28 03:17:54" ],
         [ 112, "2015-04-28 03:17:55" ],
         [ 113, "2015-04-28 03:18:08" ],
         [ 114, "2015-04-28 03:18:13" ],
         [ 115, "2015-04-28 03:18:32" ],
         [ 116, "2015-04-28 03:18:41" ],
         [ 117, "2015-04-28 03:18:45" ],
         [ 118, "2015-04-28 03:18:46" ],
         [ 119, "2015-04-28 03:18:54" ],
         [ 120, "2015-04-28 03:18:56" ],
         [ 121, "2015-04-28 03:19:00" ],
         [ 122, "2015-04-28 03:19:03" ],
         [ 123, "2015-04-28 03:19:08" ],
         [ 124, "2015-04-28 03:19:14" ],
         [ 125, "2015-04-28 03:19:17" ],
         [ 126, "2015-04-28 03:19:19" ],
         [ 127, "2015-04-28 03:19:20" ],
         [ 128, "2015-04-28 03:19:25" ],
         [ 129, "2015-04-28 03:19:28" ],
         [ 130, "2015-04-28 03:19:37" ],
         [ 131, "2015-04-28 03:19:43" ],
         [ 132, "2015-04-28 03:20:15" ],
         [ 133, "2015-04-28 03:20:24" ],
         [ 134, "2015-04-28 03:20:26" ],
         [ 135, "2015-04-28 03:22:45" ],
         [ 136, "2015-04-28 03:24:10" ],
         [ 137, "2015-04-28 03:25:26" ],
         [ 138, "2015-04-28 03:25:27" ],
         [ 139, "2015-04-28 03:27:47" ],
         [ 140, "2015-04-28 03:27:52" ],
         [ 141, "2015-04-28 03:28:03" ],
         [ 142, "2015-04-28 03:28:04" ],
         [ 143, "2015-04-28 03:28:07" ],
         [ 144, "2015-04-28 03:28:11" ],
         [ 145, "2015-04-28 03:28:15" ],
         [ 146, "2015-04-28 03:28:22" ],
         [ 147, "2015-04-28 03:28:26" ],
         [ 148, "2015-04-28 03:28:27" ],
         [ 149, "2015-04-28 03:28:32" ],
         [ 150, "2015-04-28 03:28:33" ],
         [ 151, "2015-04-28 03:28:39" ],
         [ 152, "2015-04-28 03:28:43" ],
         [ 153, "2015-04-28 03:28:47" ],
         [ 154, "2015-04-28 03:28:48" ],
         [ 155, "2015-04-28 03:28:57" ],
         [ 156, "2015-04-28 03:29:06" ],
         [ 157, "2015-04-28 03:29:08" ],
         [ 158, "2015-04-28 03:29:14" ],
         [ 159, "2015-04-28 03:29:26" ],
         [ 160, "2015-04-28 03:29:34" ],
         [ 161, "2015-04-28 03:29:35" ],
         [ 162, "2015-04-28 03:29:41" ],
         [ 163, "2015-04-28 03:29:52" ],
         [ 164, "2015-04-28 03:29:59" ],
         [ 165, "2015-04-28 03:30:05" ],
         [ 166, "2015-04-28 03:30:10" ],
         [ 167, "2015-04-28 03:30:12" ],
         [ 168, "2015-04-28 03:30:24" ],
         [ 169, "2015-04-28 03:30:33" ],
         [ 170, "2015-04-28 03:31:03" ],
         [ 171, "2015-04-28 03:37:34" ],
         [ 172, "2015-04-28 03:38:08" ],
         [ 173, "2015-04-28 03:39:01" ],
         [ 174, "2015-04-28 03:39:49" ],
         [ 175, "2015-04-28 03:40:07" ],
         [ 176, "2015-04-28 03:40:09" ],
         [ 177, "2015-04-28 03:40:25" ],
         [ 178, "2015-04-28 03:41:09" ],
         [ 179, "2015-04-28 03:46:04" ],
         [ 180, "2015-04-28 03:48:38" ],
         [ 181, "2015-04-28 03:49:40" ],
         [ 182, "2015-04-28 03:49:45" ],
         [ 183, "2015-04-28 03:49:50" ],
         [ 184, "2015-04-28 03:49:54" ],
         [ 185, "2015-04-28 03:50:02" ],
         [ 186, "2015-04-28 03:50:52" ],
         [ 187, "2015-04-28 03:51:00" ],
         [ 188, "2015-04-28 03:51:13" ],
         [ 189, "2015-04-28 03:53:44" ],
         [ 190, "2015-04-28 03:59:57" ],
         [ 191, "2015-04-28 04:01:13" ],
         [ 192, "2015-04-28 04:01:34" ],
         [ 193, "2015-04-28 04:01:44" ],
         [ 194, "2015-04-28 04:03:36" ],
         [ 195, "2015-04-28 04:04:00" ],
         [ 196, "2015-04-28 04:04:11" ],
         [ 197, "2015-04-28 04:05:45" ],
         [ 198, "2015-04-28 04:06:32" ],
         [ 199, "2015-04-28 04:07:33" ],
         [ 200, "2015-04-28 04:07:34" ],
         [ 201, "2015-04-28 04:07:44" ],
         [ 202, "2015-04-28 04:08:18" ],
         [ 203, "2015-04-28 04:08:35" ],
         [ 204, "2015-04-28 04:09:05" ],
         [ 205, "2015-04-28 04:09:08" ],
         [ 206, "2015-04-28 04:09:11" ],
         [ 207, "2015-04-28 04:09:16" ],
         [ 208, "2015-04-28 04:09:26" ],
         [ 209, "2015-04-28 04:09:30" ],
         [ 210, "2015-04-28 04:09:42" ],
         [ 211, "2015-04-28 04:09:43" ],
         [ 212, "2015-04-28 04:09:46" ],
         [ 213, "2015-04-28 04:09:59" ],
         [ 214, "2015-04-28 04:10:06" ],
         [ 215, "2015-04-28 04:10:44" ],
         [ 216, "2015-04-28 04:12:36" ],
         [ 217, "2015-04-28 04:13:08" ],
         [ 218, "2015-04-28 04:13:11" ],
         [ 219, "2015-04-28 04:17:07" ],
         [ 220, "2015-04-28 04:17:44" ],
         [ 221, "2015-04-28 04:18:29" ],
         [ 222, "2015-04-28 04:18:37" ],
         [ 223, "2015-04-28 04:18:46" ],
         [ 224, "2015-04-28 04:19:02" ],
         [ 225, "2015-04-28 04:19:10" ],
         [ 226, "2015-04-28 04:19:12" ],
         [ 227, "2015-04-28 04:19:17" ],
         [ 228, "2015-04-28 04:20:44" ],
         [ 229, "2015-04-28 04:20:50" ],
         [ 230, "2015-04-28 04:21:04" ],
         [ 231, "2015-04-28 04:21:24" ],
         [ 232, "2015-04-28 04:21:31" ],
         [ 233, "2015-04-28 04:21:33" ],
         [ 234, "2015-04-28 04:21:38" ],
         [ 235, "2015-04-28 04:24:32" ],
         [ 236, "2015-04-28 04:24:45" ],
         [ 237, "2015-04-28 04:29:36" ],
         [ 238, "2015-04-28 04:29:42" ],
         [ 239, "2015-04-28 04:29:50" ],
         [ 240, "2015-04-28 04:29:58" ],
         [ 241, "2015-04-28 04:30:03" ],
         [ 242, "2015-04-28 04:30:16" ],
         [ 243, "2015-04-28 04:30:18" ],
         [ 244, "2015-04-28 04:30:20" ],
         [ 245, "2015-04-28 04:30:23" ],
         [ 246, "2015-04-28 04:30:30" ],
         [ 247, "2015-04-28 04:31:15" ],
         [ 248, "2015-04-28 04:33:23" ],
         [ 249, "2015-04-28 04:34:50" ],
         [ 250, "2015-04-28 04:35:04" ],
         [ 251, "2015-04-28 04:35:53" ],
         [ 252, "2015-04-28 04:38:24" ],
         [ 253, "2015-04-28 04:39:30" ],
         [ 254, "2015-04-28 04:40:49" ],
         [ 255, "2015-04-28 04:41:03" ],
         [ 256, "2015-04-28 04:41:07" ],
         [ 257, "2015-04-28 04:41:08" ],
         [ 258, "2015-04-28 04:41:11" ],
         [ 259, "2015-04-28 04:41:13" ],
         [ 260, "2015-04-28 04:41:22" ],
         [ 261, "2015-04-28 04:42:52" ],
         [ 262, "2015-04-28 04:43:04" ],
         [ 263, "2015-04-28 04:43:14" ],
         [ 264, "2015-04-28 04:43:51" ],
         [ 265, "2015-04-28 04:45:47" ],
         [ 266, "2015-04-28 04:46:11" ],
         [ 267, "2015-04-28 04:46:12" ],
         [ 268, "2015-04-28 04:46:35" ],
         [ 269, "2015-04-28 04:47:41" ],
         [ 270, "2015-04-28 04:47:48" ],
         [ 271, "2015-04-28 04:47:55" ],
         [ 272, "2015-04-28 04:48:14" ],
         [ 273, "2015-04-28 04:48:59" ],
         [ 274, "2015-04-28 04:49:31" ],
         [ 275, "2015-04-28 04:49:37" ],
         [ 276, "2015-04-28 04:49:38" ],
         [ 277, "2015-04-28 04:49:42" ],
         [ 278, "2015-04-28 04:50:00" ],
         [ 279, "2015-04-28 04:50:02" ],
         [ 280, "2015-04-28 04:50:12" ],
         [ 281, "2015-04-28 04:50:26" ],
         [ 282, "2015-04-28 04:51:49" ],
         [ 283, "2015-04-28 04:51:50" ],
         [ 284, "2015-04-28 04:51:55" ],
         [ 285, "2015-04-28 04:52:00" ],
         [ 286, "2015-04-28 04:53:30" ],
         [ 287, "2015-04-28 04:54:12" ],
         [ 288, "2015-04-28 04:55:03" ],
         [ 289, "2015-04-28 04:55:17" ],
         [ 290, "2015-04-28 04:55:18" ],
         [ 291, "2015-04-28 04:55:25" ],
         [ 292, "2015-04-28 04:55:56" ],
         [ 293, "2015-04-28 04:56:54" ],
         [ 294, "2015-04-28 04:59:27" ],
         [ 295, "2015-04-28 04:59:30" ],
         [ 296, "2015-04-28 04:59:37" ],
         [ 297, "2015-04-28 04:59:45" ],
         [ 298, "2015-04-28 05:00:00" ],
         [ 299, "2015-04-28 05:00:19" ],
         [ 300, "2015-04-28 05:00:22" ],
         [ 301, "2015-04-28 05:00:27" ],
         [ 302, "2015-04-28 05:02:01" ],
         [ 303, "2015-04-28 05:02:04" ],
         [ 304, "2015-04-28 05:02:29" ],
         [ 305, "2015-04-28 05:02:45" ],
         [ 306, "2015-04-28 05:02:55" ],
         [ 307, "2015-04-28 05:03:28" ],
         [ 308, "2015-04-28 05:03:54" ],
         [ 309, "2015-04-28 05:06:52" ],
         [ 310, "2015-04-28 05:07:11" ],
         [ 311, "2015-04-28 05:08:51" ],
         [ 312, "2015-04-28 05:09:22" ],
         [ 313, "2015-04-28 05:09:29" ],
         [ 314, "2015-04-28 05:09:41" ],
         [ 315, "2015-04-28 05:09:42" ],
         [ 316, "2015-04-28 05:09:49" ],
         [ 317, "2015-04-28 05:09:53" ],
         [ 318, "2015-04-28 05:10:03" ],
         [ 319, "2015-04-28 05:10:05" ],
         [ 320, "2015-04-28 05:10:07" ],
         [ 321, "2015-04-28 05:10:13" ],
         [ 322, "2015-04-28 05:10:15" ],
         [ 323, "2015-04-28 05:10:21" ],
         [ 324, "2015-04-28 05:10:26" ],
         [ 325, "2015-04-28 05:10:47" ],
         [ 326, "2015-04-28 05:11:35" ],
         [ 327, "2015-04-28 05:11:37" ],
         [ 328, "2015-04-28 05:11:44" ],
         [ 329, "2015-04-28 05:11:57" ],
         [ 330, "2015-04-28 05:12:17" ],
         [ 331, "2015-04-28 05:12:19" ],
         [ 332, "2015-04-28 05:12:50" ],
         [ 333, "2015-04-28 05:12:52" ],
         [ 334, "2015-04-28 05:13:18" ],
         [ 335, "2015-04-28 05:13:22" ],
         [ 336, "2015-04-28 05:13:28" ],
         [ 337, "2015-04-28 05:13:56" ],
         [ 338, "2015-04-28 05:14:16" ],
         [ 339, "2015-04-28 05:15:14" ],
         [ 340, "2015-04-28 05:16:04" ],
         [ 341, "2015-04-28 05:16:45" ],
         [ 342, "2015-04-28 05:16:52" ],
         [ 343, "2015-04-28 05:17:03" ],
         [ 344, "2015-04-28 05:19:54" ],
         [ 345, "2015-04-28 05:19:58" ],
         [ 346, "2015-04-28 05:19:59" ],
         [ 347, "2015-04-28 05:20:05" ],
         [ 348, "2015-04-28 05:20:17" ],
         [ 349, "2015-04-28 05:20:18" ],
         [ 350, "2015-04-28 05:20:28" ],
         [ 351, "2015-04-28 05:20:29" ],
         [ 352, "2015-04-28 05:20:32" ],
         [ 353, "2015-04-28 05:20:33" ],
         [ 354, "2015-04-28 05:20:37" ],
         [ 355, "2015-04-28 05:20:49" ],
         [ 356, "2015-04-28 05:20:53" ],
         [ 357, "2015-04-28 05:21:04" ],
         [ 358, "2015-04-28 05:21:06" ],
         [ 359, "2015-04-28 05:21:14" ],
         [ 360, "2015-04-28 05:21:15" ],
         [ 361, "2015-04-28 05:21:36" ],
         [ 362, "2015-04-28 05:21:56" ],
         [ 363, "2015-04-28 05:22:06" ],
         [ 364, "2015-04-28 05:22:10" ],
         [ 365, "2015-04-28 05:22:20" ],
         [ 366, "2015-04-28 05:22:27" ],
         [ 367, "2015-04-28 05:24:42" ],
         [ 368, "2015-04-28 05:29:16" ],
         [ 369, "2015-04-28 05:29:41" ],
         [ 370, "2015-04-28 05:29:57" ],
         [ 371, "2015-04-28 05:30:03" ],
         [ 372, "2015-04-28 05:30:10" ],
         [ 373, "2015-04-28 05:30:19" ],
         [ 374, "2015-04-28 05:30:23" ],
         [ 375, "2015-04-28 05:30:24" ],
         [ 376, "2015-04-28 05:30:27" ],
         [ 377, "2015-04-28 05:30:28" ],
         [ 378, "2015-04-28 05:30:43" ],
         [ 379, "2015-04-28 05:30:47" ],
         [ 380, "2015-04-28 05:32:10" ],
         [ 381, "2015-04-28 05:32:22" ],
         [ 382, "2015-04-28 05:33:10" ],
         [ 383, "2015-04-28 05:35:06" ],
         [ 384, "2015-04-28 05:36:00" ],
         [ 385, "2015-04-28 05:36:32" ],
         [ 386, "2015-04-28 05:38:56" ],
         [ 387, "2015-04-28 05:39:08" ],
         [ 388, "2015-04-28 05:39:55" ],
         [ 389, "2015-04-28 05:40:02" ],
         [ 390, "2015-04-28 05:40:26" ],
         [ 391, "2015-04-28 05:40:30" ],
         [ 392, "2015-04-28 05:40:36" ],
         [ 393, "2015-04-28 05:41:19" ],
         [ 394, "2015-04-28 05:41:44" ],
         [ 395, "2015-04-28 05:41:47" ],
         [ 396, "2015-04-28 05:41:59" ],
         [ 397, "2015-04-28 05:42:03" ],
         [ 398, "2015-04-28 05:42:10" ],
         [ 399, "2015-04-28 05:42:11" ],
         [ 400, "2015-04-28 05:42:12" ],
         [ 401, "2015-04-28 05:42:13" ],
         [ 402, "2015-04-28 05:42:15" ],
         [ 403, "2015-04-28 05:42:20" ],
         [ 404, "2015-04-28 05:42:21" ],
         [ 405, "2015-04-28 05:42:24" ],
         [ 406, "2015-04-28 05:42:40" ],
         [ 407, "2015-04-28 05:49:24" ],
         [ 408, "2015-04-28 05:49:56" ],
         [ 409, "2015-04-28 05:50:19" ],
         [ 410, "2015-04-28 05:50:48" ],
         [ 411, "2015-04-28 05:50:59" ],
         [ 412, "2015-04-28 05:51:34" ],
         [ 413, "2015-04-28 05:51:51" ],
         [ 414, "2015-04-28 05:51:55" ],
         [ 415, "2015-04-28 05:52:34" ],
         [ 416, "2015-04-28 05:54:32" ],
         [ 417, "2015-04-28 05:58:13" ],
         [ 418, "2015-04-28 05:58:18" ],
         [ 419, "2015-04-28 05:58:53" ],
         [ 420, "2015-04-28 05:59:19" ],
         [ 421, "2015-04-28 05:59:35" ],
         [ 422, "2015-04-28 06:00:35" ],
         [ 423, "2015-04-28 06:00:47" ],
         [ 424, "2015-04-28 06:01:03" ],
         [ 425, "2015-04-28 06:01:12" ],
         [ 426, "2015-04-28 06:01:16" ],
         [ 427, "2015-04-28 06:01:52" ],
         [ 428, "2015-04-28 06:01:55" ],
         [ 429, "2015-04-28 06:02:14" ],
         [ 430, "2015-04-28 06:02:23" ],
         [ 431, "2015-04-28 06:02:24" ],
         [ 432, "2015-04-28 06:02:26" ],
         [ 433, "2015-04-28 06:02:33" ],
         [ 434, "2015-04-28 06:02:37" ],
         [ 435, "2015-04-28 06:02:41" ],
         [ 436, "2015-04-28 06:03:25" ],
         [ 437, "2015-04-28 06:06:10" ],
         [ 438, "2015-04-28 06:07:42" ],
         [ 439, "2015-04-28 06:07:53" ],
         [ 440, "2015-04-28 06:07:54" ],
         [ 441, "2015-04-28 06:08:17" ],
         [ 442, "2015-04-28 06:08:50" ],
         [ 443, "2015-04-28 06:09:05" ],
         [ 444, "2015-04-28 06:09:18" ],
         [ 445, "2015-04-28 06:09:19" ],
         [ 446, "2015-04-28 06:09:28" ],
         [ 447, "2015-04-28 06:09:30" ],
         [ 448, "2015-04-28 06:09:39" ],
         [ 449, "2015-04-28 06:09:53" ],
         [ 450, "2015-04-28 06:10:22" ],
         [ 451, "2015-04-28 06:10:28" ],
         [ 452, "2015-04-28 06:10:51" ],
         [ 453, "2015-04-28 06:11:05" ],
         [ 454, "2015-04-28 06:11:18" ],
         [ 455, "2015-04-28 06:11:39" ],
         [ 456, "2015-04-28 06:11:47" ],
         [ 457, "2015-04-28 06:11:49" ],
         [ 458, "2015-04-28 06:11:50" ],
         [ 459, "2015-04-28 06:12:09" ],
         [ 460, "2015-04-28 06:12:15" ],
         [ 461, "2015-04-28 06:12:39" ],
         [ 462, "2015-04-28 06:13:07" ],
         [ 463, "2015-04-28 06:13:08" ],
         [ 464, "2015-04-28 06:13:15" ],
         [ 465, "2015-04-28 06:14:36" ],
         [ 466, "2015-04-28 06:14:39" ],
         [ 467, "2015-04-28 06:15:56" ],
         [ 468, "2015-04-28 06:16:26" ],
         [ 469, "2015-04-28 06:16:42" ],
         [ 470, "2015-04-28 06:16:53" ],
         [ 471, "2015-04-28 06:17:20" ],
         [ 472, "2015-04-28 06:17:27" ],
         [ 473, "2015-04-28 06:17:39" ],
         [ 474, "2015-04-28 06:17:49" ],
         [ 475, "2015-04-28 06:18:07" ],
         [ 476, "2015-04-28 06:18:09" ],
         [ 477, "2015-04-28 06:18:41" ],
         [ 478, "2015-04-28 06:18:45" ],
         [ 479, "2015-04-28 06:18:54" ],
         [ 480, "2015-04-28 06:19:18" ],
         [ 481, "2015-04-28 06:19:35" ],
         [ 482, "2015-04-28 06:19:37" ],
         [ 483, "2015-04-28 06:19:47" ],
         [ 484, "2015-04-28 06:20:00" ],
         [ 485, "2015-04-28 06:20:10" ],
         [ 486, "2015-04-28 06:20:12" ],
         [ 487, "2015-04-28 06:20:28" ],
         [ 488, "2015-04-28 06:20:47" ],
         [ 489, "2015-04-28 06:20:50" ],
         [ 490, "2015-04-28 06:20:55" ],
         [ 491, "2015-04-28 06:21:09" ],
         [ 492, "2015-04-28 06:21:11" ],
         [ 493, "2015-04-28 06:21:14" ],
         [ 494, "2015-04-28 06:21:17" ],
         [ 495, "2015-04-28 06:21:21" ],
         [ 496, "2015-04-28 06:21:32" ],
         [ 497, "2015-04-28 06:22:11" ],
         [ 498, "2015-04-28 06:22:22" ],
         [ 499, "2015-04-28 06:22:23" ],
         [ 500, "2015-04-28 06:22:24" ],
         [ 501, "2015-04-28 06:22:36" ],
         [ 502, "2015-04-28 06:22:42" ],
         [ 503, "2015-04-28 06:22:44" ],
         [ 504, "2015-04-28 06:22:45" ],
         [ 505, "2015-04-28 06:22:47" ],
         [ 506, "2015-04-28 06:22:52" ],
         [ 507, "2015-04-28 06:22:54" ],
         [ 508, "2015-04-28 06:22:55" ],
         [ 509, "2015-04-28 06:23:10" ],
         [ 510, "2015-04-28 06:23:13" ],
         [ 511, "2015-04-28 06:23:22" ],
         [ 512, "2015-04-28 06:23:23" ],
         [ 513, "2015-04-28 06:23:26" ],
         [ 514, "2015-04-28 06:23:51" ],
         [ 515, "2015-04-28 06:24:18" ],
         [ 516, "2015-04-28 06:24:30" ],
         [ 517, "2015-04-28 06:24:33" ],
         [ 518, "2015-04-28 06:24:35" ],
         [ 519, "2015-04-28 06:24:38" ],
         [ 520, "2015-04-28 06:24:42" ],
         [ 521, "2015-04-28 06:24:43" ],
         [ 522, "2015-04-28 06:24:45" ],
         [ 523, "2015-04-28 06:24:46" ],
         [ 524, "2015-04-28 06:24:49" ],
         [ 525, "2015-04-28 06:24:53" ],
         [ 526, "2015-04-28 06:24:57" ],
         [ 527, "2015-04-28 06:24:58" ],
         [ 528, "2015-04-28 06:25:00" ],
         [ 529, "2015-04-28 06:25:01" ],
         [ 530, "2015-04-28 06:25:03" ],
         [ 531, "2015-04-28 06:25:04" ],
         [ 532, "2015-04-28 06:25:06" ],
         [ 533, "2015-04-28 06:25:08" ],
         [ 534, "2015-04-28 06:25:15" ],
         [ 535, "2015-04-28 06:25:41" ],
         [ 536, "2015-04-28 06:25:50" ],
         [ 537, "2015-04-28 06:25:58" ],
         [ 538, "2015-04-28 06:26:00" ],
         [ 539, "2015-04-28 06:26:10" ],
         [ 540, "2015-04-28 06:26:17" ],
         [ 541, "2015-04-28 06:26:26" ],
         [ 542, "2015-04-28 06:26:30" ],
         [ 543, "2015-04-28 06:26:33" ],
         [ 544, "2015-04-28 06:26:36" ],
         [ 545, "2015-04-28 06:26:41" ],
         [ 546, "2015-04-28 06:26:42" ],
         [ 547, "2015-04-28 06:27:01" ],
         [ 548, "2015-04-28 06:27:07" ],
         [ 549, "2015-04-28 06:27:15" ],
         [ 550, "2015-04-28 06:27:17" ],
         [ 551, "2015-04-28 06:27:18" ],
         [ 552, "2015-04-28 06:27:21" ],
         [ 553, "2015-04-28 06:27:41" ],
         [ 554, "2015-04-28 06:27:46" ],
         [ 555, "2015-04-28 06:27:47" ],
         [ 556, "2015-04-28 06:28:15" ],
         [ 557, "2015-04-28 06:28:17" ],
         [ 558, "2015-04-28 06:28:18" ],
         [ 559, "2015-04-28 06:28:21" ],
         [ 560, "2015-04-28 06:28:22" ],
         [ 561, "2015-04-28 06:28:23" ],
         [ 562, "2015-04-28 06:28:30" ],
         [ 563, "2015-04-28 06:28:40" ],
         [ 564, "2015-04-28 06:28:42" ],
         [ 565, "2015-04-28 06:28:51" ],
         [ 566, "2015-04-28 06:28:55" ],
         [ 567, "2015-04-28 06:28:56" ],
         [ 568, "2015-04-28 06:29:19" ],
         [ 569, "2015-04-28 06:29:28" ],
         [ 570, "2015-04-28 06:29:49" ],
         [ 571, "2015-04-28 06:29:58" ],
         [ 572, "2015-04-28 06:30:18" ],
         [ 573, "2015-04-28 06:30:22" ],
         [ 574, "2015-04-28 06:30:24" ],
         [ 575, "2015-04-28 06:30:54" ],
         [ 576, "2015-04-28 06:30:55" ],
         [ 577, "2015-04-28 06:31:00" ],
         [ 578, "2015-04-28 06:31:04" ],
         [ 579, "2015-04-28 06:31:05" ],
         [ 580, "2015-04-28 06:31:16" ],
         [ 581, "2015-04-28 06:31:19" ],
         [ 582, "2015-04-28 06:31:20" ],
         [ 583, "2015-04-28 06:31:25" ],
         [ 584, "2015-04-28 06:31:26" ],
         [ 585, "2015-04-28 06:31:27" ],
         [ 586, "2015-04-28 06:31:28" ],
         [ 587, "2015-04-28 06:31:29" ],
         [ 588, "2015-04-28 06:31:30" ],
         [ 589, "2015-04-28 06:31:31" ],
         [ 590, "2015-04-28 06:31:32" ],
         [ 591, "2015-04-28 06:31:33" ],
         [ 592, "2015-04-28 06:31:34" ],
         [ 593, "2015-04-28 06:31:35" ],
         [ 594, "2015-04-28 06:31:37" ],
         [ 595, "2015-04-28 06:31:39" ],
         [ 596, "2015-04-28 06:31:41" ],
         [ 597, "2015-04-28 06:31:44" ],
         [ 598, "2015-04-28 06:31:47" ],
         [ 599, "2015-04-28 06:31:48" ],
         [ 600, "2015-04-28 06:31:49" ],
         [ 601, "2015-04-28 06:31:50" ],
         [ 602, "2015-04-28 06:31:51" ],
         [ 603, "2015-04-28 06:31:52" ],
         [ 604, "2015-04-28 06:31:53" ],
         [ 605, "2015-04-28 06:31:54" ],
         [ 606, "2015-04-28 06:31:55" ],
         [ 607, "2015-04-28 06:31:56" ],
         [ 608, "2015-04-28 06:31:58" ],
         [ 609, "2015-04-28 06:31:59" ],
         [ 610, "2015-04-28 06:32:00" ],
         [ 611, "2015-04-28 06:32:01" ],
         [ 612, "2015-04-28 06:32:03" ],
         [ 613, "2015-04-28 06:32:04" ],
         [ 614, "2015-04-28 06:32:05" ],
         [ 615, "2015-04-28 06:32:11" ],
         [ 616, "2015-04-28 06:32:12" ],
         [ 617, "2015-04-28 06:32:13" ],
         [ 618, "2015-04-28 06:32:14" ],
         [ 619, "2015-04-28 06:32:19" ],
         [ 620, "2015-04-28 06:32:22" ],
         [ 621, "2015-04-28 06:33:00" ],
         [ 622, "2015-04-28 06:33:04" ],
         [ 623, "2015-04-28 06:33:07" ],
         [ 624, "2015-04-28 06:33:10" ],
         [ 625, "2015-04-28 06:33:18" ],
         [ 626, "2015-04-28 06:33:28" ],
         [ 627, "2015-04-28 06:33:45" ],
         [ 628, "2015-04-28 06:33:57" ],
         [ 629, "2015-04-28 06:34:30" ],
         [ 630, "2015-04-28 06:34:34" ],
         [ 631, "2015-04-28 06:34:42" ],
         [ 632, "2015-04-28 06:34:45" ],
         [ 633, "2015-04-28 06:34:51" ],
         [ 634, "2015-04-28 06:34:52" ],
         [ 635, "2015-04-28 06:34:57" ],
         [ 636, "2015-04-28 06:34:58" ],
         [ 637, "2015-04-28 06:35:00" ],
         [ 638, "2015-04-28 06:35:08" ],
         [ 639, "2015-04-28 06:35:14" ],
         [ 640, "2015-04-28 06:35:18" ],
         [ 641, "2015-04-28 06:35:32" ],
         [ 642, "2015-04-28 06:35:37" ],
         [ 643, "2015-04-28 06:35:38" ],
         [ 644, "2015-04-28 06:35:42" ],
         [ 645, "2015-04-28 06:35:46" ],
         [ 646, "2015-04-28 06:35:49" ],
         [ 647, "2015-04-28 06:36:10" ],
         [ 648, "2015-04-28 06:36:15" ],
         [ 649, "2015-04-28 06:36:20" ],
         [ 650, "2015-04-28 06:36:28" ],
         [ 651, "2015-04-28 06:36:31" ],
         [ 652, "2015-04-28 06:36:49" ],
         [ 653, "2015-04-28 06:36:54" ],
         [ 654, "2015-04-28 06:36:55" ],
         [ 655, "2015-04-28 06:36:58" ],
         [ 656, "2015-04-28 06:37:01" ],
         [ 657, "2015-04-28 06:37:09" ],
         [ 658, "2015-04-28 06:37:11" ],
         [ 659, "2015-04-28 06:37:24" ],
         [ 660, "2015-04-28 06:37:25" ],
         [ 661, "2015-04-28 06:37:29" ],
         [ 662, "2015-04-28 06:37:31" ],
         [ 663, "2015-04-28 06:37:57" ],
         [ 664, "2015-04-28 06:37:58" ],
         [ 665, "2015-04-28 06:38:03" ],
         [ 666, "2015-04-28 06:38:06" ],
         [ 667, "2015-04-28 06:38:15" ],
         [ 668, "2015-04-28 06:38:20" ],
         [ 669, "2015-04-28 06:38:33" ],
         [ 670, "2015-04-28 06:39:11" ],
         [ 671, "2015-04-28 06:39:15" ],
         [ 672, "2015-04-28 06:39:23" ],
         [ 673, "2015-04-28 06:39:27" ],
         [ 674, "2015-04-28 06:39:28" ],
         [ 675, "2015-04-28 06:39:30" ],
         [ 676, "2015-04-28 06:39:47" ],
         [ 677, "2015-04-28 06:39:48" ],
         [ 678, "2015-04-28 06:40:08" ],
         [ 679, "2015-04-28 06:40:25" ],
         [ 680, "2015-04-28 06:40:37" ],
         [ 681, "2015-04-28 06:40:58" ],
         [ 682, "2015-04-28 06:41:02" ],
         [ 683, "2015-04-28 06:41:08" ],
         [ 684, "2015-04-28 06:41:13" ],
         [ 685, "2015-04-28 06:41:16" ],
         [ 686, "2015-04-28 06:41:18" ],
         [ 687, "2015-04-28 06:41:19" ],
         [ 688, "2015-04-28 06:41:20" ],
         [ 689, "2015-04-28 06:41:21" ],
         [ 690, "2015-04-28 06:41:24" ],
         [ 691, "2015-04-28 06:41:25" ],
         [ 692, "2015-04-28 06:41:28" ],
         [ 693, "2015-04-28 06:41:29" ],
         [ 694, "2015-04-28 06:41:31" ],
         [ 695, "2015-04-28 06:41:32" ],
         [ 696, "2015-04-28 06:41:33" ],
         [ 697, "2015-04-28 06:41:35" ],
         [ 698, "2015-04-28 06:41:36" ],
         [ 699, "2015-04-28 06:41:37" ],
         [ 700, "2015-04-28 06:41:38" ],
         [ 701, "2015-04-28 06:41:39" ],
         [ 702, "2015-04-28 06:41:42" ],
         [ 703, "2015-04-28 06:41:44" ],
         [ 704, "2015-04-28 06:41:45" ],
         [ 705, "2015-04-28 06:41:46" ],
         [ 706, "2015-04-28 06:41:47" ],
         [ 707, "2015-04-28 06:41:48" ],
         [ 708, "2015-04-28 06:41:49" ],
         [ 709, "2015-04-28 06:41:50" ],
         [ 710, "2015-04-28 06:41:53" ],
         [ 711, "2015-04-28 06:41:54" ],
         [ 712, "2015-04-28 06:41:55" ],
         [ 713, "2015-04-28 06:41:59" ],
         [ 714, "2015-04-28 06:42:00" ],
         [ 715, "2015-04-28 06:42:01" ],
         [ 716, "2015-04-28 06:42:03" ],
         [ 717, "2015-04-28 06:42:05" ],
         [ 718, "2015-04-28 06:42:07" ],
         [ 719, "2015-04-28 06:42:08" ],
         [ 720, "2015-04-28 06:42:09" ],
         [ 721, "2015-04-28 06:42:13" ],
         [ 722, "2015-04-28 06:42:14" ],
         [ 723, "2015-04-28 06:42:16" ],
         [ 724, "2015-04-28 06:42:20" ],
         [ 725, "2015-04-28 06:42:23" ],
         [ 726, "2015-04-28 06:42:28" ],
         [ 727, "2015-04-28 06:42:31" ],
         [ 728, "2015-04-28 06:42:35" ],
         [ 729, "2015-04-28 06:42:43" ],
         [ 730, "2015-04-28 06:42:48" ],
         [ 731, "2015-04-28 06:43:11" ],
         [ 732, "2015-04-28 06:43:15" ],
         [ 733, "2015-04-28 06:44:16" ],
         [ 734, "2015-04-28 06:44:43" ],
         [ 735, "2015-04-28 06:44:44" ],
         [ 736, "2015-04-28 06:44:54" ],
         [ 737, "2015-04-28 06:44:56" ],
         [ 738, "2015-04-28 06:45:02" ],
         [ 739, "2015-04-28 06:45:03" ],
         [ 740, "2015-04-28 06:45:15" ],
         [ 741, "2015-04-28 06:45:19" ],
         [ 742, "2015-04-28 06:45:21" ],
         [ 743, "2015-04-28 06:45:22" ],
         [ 744, "2015-04-28 06:45:24" ],
         [ 745, "2015-04-28 06:45:27" ],
         [ 746, "2015-04-28 06:45:31" ],
         [ 747, "2015-04-28 06:45:40" ],
         [ 748, "2015-04-28 06:45:44" ],
         [ 749, "2015-04-28 06:45:48" ],
         [ 750, "2015-04-28 06:45:52" ],
         [ 751, "2015-04-28 06:45:53" ],
         [ 752, "2015-04-28 06:45:58" ],
         [ 753, "2015-04-28 06:46:01" ],
         [ 754, "2015-04-28 06:46:08" ],
         [ 755, "2015-04-28 06:46:18" ],
         [ 756, "2015-04-28 06:46:20" ],
         [ 757, "2015-04-28 06:46:21" ],
         [ 758, "2015-04-28 06:46:27" ],
         [ 759, "2015-04-28 06:46:31" ],
         [ 760, "2015-04-28 06:46:44" ],
         [ 761, "2015-04-28 06:46:45" ],
         [ 762, "2015-04-28 06:46:53" ],
         [ 763, "2015-04-28 06:46:59" ],
         [ 764, "2015-04-28 06:47:00" ],
         [ 765, "2015-04-28 06:47:04" ],
         [ 766, "2015-04-28 06:47:05" ],
         [ 767, "2015-04-28 06:47:06" ],
         [ 768, "2015-04-28 06:47:09" ],
         [ 769, "2015-04-28 06:47:10" ],
         [ 770, "2015-04-28 06:47:17" ],
         [ 771, "2015-04-28 06:47:18" ],
         [ 772, "2015-04-28 06:47:21" ],
         [ 773, "2015-04-28 06:47:24" ],
         [ 774, "2015-04-28 06:47:25" ],
         [ 775, "2015-04-28 06:47:35" ],
         [ 776, "2015-04-28 06:48:05" ],
         [ 777, "2015-04-28 06:48:48" ],
         [ 778, "2015-04-28 06:49:20" ],
         [ 779, "2015-04-28 06:49:26" ],
         [ 780, "2015-04-28 06:49:37" ],
         [ 781, "2015-04-28 06:50:36" ],
         [ 782, "2015-04-28 06:50:38" ],
         [ 783, "2015-04-28 06:50:46" ],
         [ 784, "2015-04-28 06:50:57" ],
         [ 785, "2015-04-28 06:51:10" ],
         [ 786, "2015-04-28 06:51:12" ],
         [ 787, "2015-04-28 06:51:28" ],
         [ 788, "2015-04-28 06:51:39" ],
         [ 789, "2015-04-28 06:51:51" ],
         [ 790, "2015-04-28 06:52:03" ],
         [ 791, "2015-04-28 06:52:04" ],
         [ 792, "2015-04-28 06:52:08" ],
         [ 793, "2015-04-28 06:52:09" ],
         [ 794, "2015-04-28 06:52:10" ],
         [ 795, "2015-04-28 06:52:13" ],
         [ 796, "2015-04-28 06:52:16" ],
         [ 797, "2015-04-28 06:52:18" ],
         [ 798, "2015-04-28 06:52:20" ],
         [ 799, "2015-04-28 06:52:23" ],
         [ 800, "2015-04-28 06:52:24" ],
         [ 801, "2015-04-28 06:52:25" ],
         [ 802, "2015-04-28 06:52:26" ],
         [ 803, "2015-04-28 06:52:32" ],
         [ 804, "2015-04-28 06:52:37" ],
         [ 805, "2015-04-28 06:52:40" ],
         [ 806, "2015-04-28 06:52:44" ],
         [ 807, "2015-04-28 06:52:52" ],
         [ 808, "2015-04-28 06:52:54" ],
         [ 809, "2015-04-28 06:52:59" ],
         [ 810, "2015-04-28 06:53:00" ],
         [ 811, "2015-04-28 06:53:47" ],
         [ 812, "2015-04-28 06:54:20" ],
         [ 813, "2015-04-28 06:54:30" ],
         [ 814, "2015-04-28 06:54:45" ],
         [ 815, "2015-04-28 06:54:52" ],
         [ 816, "2015-04-28 06:54:53" ],
         [ 817, "2015-04-28 06:55:06" ],
         [ 818, "2015-04-28 06:55:12" ],
         [ 819, "2015-04-28 06:55:14" ],
         [ 820, "2015-04-28 06:55:18" ],
         [ 821, "2015-04-28 06:55:22" ],
         [ 822, "2015-04-28 06:55:24" ],
         [ 823, "2015-04-28 06:55:25" ],
         [ 824, "2015-04-28 06:55:26" ],
         [ 825, "2015-04-28 06:55:29" ],
         [ 826, "2015-04-28 06:55:30" ],
         [ 827, "2015-04-28 06:55:31" ],
         [ 828, "2015-04-28 06:55:48" ],
         [ 829, "2015-04-28 06:55:49" ],
         [ 830, "2015-04-28 06:55:52" ],
         [ 831, "2015-04-28 06:55:56" ],
         [ 832, "2015-04-28 06:55:58" ],
         [ 833, "2015-04-28 06:56:01" ],
         [ 834, "2015-04-28 06:56:02" ],
         [ 835, "2015-04-28 06:56:07" ],
         [ 836, "2015-04-28 06:56:19" ],
         [ 837, "2015-04-28 06:56:21" ],
         [ 838, "2015-04-28 06:56:23" ],
         [ 839, "2015-04-28 06:56:28" ],
         [ 840, "2015-04-28 06:56:29" ],
         [ 841, "2015-04-28 06:56:30" ],
         [ 842, "2015-04-28 06:56:35" ],
         [ 843, "2015-04-28 06:56:36" ],
         [ 844, "2015-04-28 06:56:39" ],
         [ 845, "2015-04-28 06:56:42" ],
         [ 846, "2015-04-28 06:56:46" ],
         [ 847, "2015-04-28 06:56:49" ],
         [ 848, "2015-04-28 06:56:52" ],
         [ 849, "2015-04-28 06:56:54" ],
         [ 850, "2015-04-28 06:56:55" ],
         [ 851, "2015-04-28 06:56:58" ],
         [ 852, "2015-04-28 06:57:07" ],
         [ 853, "2015-04-28 06:57:10" ],
         [ 854, "2015-04-28 06:57:15" ],
         [ 855, "2015-04-28 06:57:22" ],
         [ 856, "2015-04-28 06:57:24" ],
         [ 857, "2015-04-28 06:57:27" ],
         [ 858, "2015-04-28 06:57:33" ],
         [ 859, "2015-04-28 06:57:40" ],
         [ 860, "2015-04-28 06:57:42" ],
         [ 861, "2015-04-28 06:57:47" ],
         [ 862, "2015-04-28 06:58:20" ],
         [ 863, "2015-04-28 06:58:27" ],
         [ 864, "2015-04-28 06:59:13" ],
         [ 865, "2015-04-28 06:59:39" ],
         [ 866, "2015-04-28 06:59:54" ],
         [ 867, "2015-04-28 06:59:59" ],
         [ 868, "2015-04-28 07:00:12" ],
         [ 869, "2015-04-28 07:00:26" ],
         [ 870, "2015-04-28 07:00:29" ],
         [ 871, "2015-04-28 07:00:44" ],
         [ 872, "2015-04-28 07:00:48" ],
         [ 873, "2015-04-28 07:00:50" ],
         [ 874, "2015-04-28 07:01:09" ],
         [ 875, "2015-04-28 07:01:18" ],
         [ 876, "2015-04-28 07:01:42" ],
         [ 877, "2015-04-28 07:01:55" ],
         [ 878, "2015-04-28 07:02:05" ],
         [ 879, "2015-04-28 07:02:16" ],
         [ 880, "2015-04-28 07:02:24" ],
         [ 881, "2015-04-28 07:03:02" ],
         [ 882, "2015-04-28 07:03:04" ],
         [ 883, "2015-04-28 07:03:20" ],
         [ 884, "2015-04-28 07:04:10" ],
         [ 885, "2015-04-28 07:04:39" ],
         [ 886, "2015-04-28 07:05:00" ],
         [ 887, "2015-04-28 07:05:06" ],
         [ 888, "2015-04-28 07:05:09" ],
         [ 889, "2015-04-28 07:05:13" ],
         [ 890, "2015-04-28 07:05:14" ],
         [ 891, "2015-04-28 07:05:17" ],
         [ 892, "2015-04-28 07:05:21" ],
         [ 893, "2015-04-28 07:05:22" ],
         [ 894, "2015-04-28 07:05:24" ],
         [ 895, "2015-04-28 07:05:27" ],
         [ 896, "2015-04-28 07:05:34" ],
         [ 897, "2015-04-28 07:05:36" ],
         [ 898, "2015-04-28 07:05:42" ],
         [ 899, "2015-04-28 07:05:43" ],
         [ 900, "2015-04-28 07:05:49" ],
         [ 901, "2015-04-28 07:05:57" ],
         [ 902, "2015-04-28 07:05:59" ],
         [ 903, "2015-04-28 07:06:13" ],
         [ 904, "2015-04-28 07:06:20" ],
         [ 905, "2015-04-28 07:06:29" ],
         [ 906, "2015-04-28 07:06:45" ],
         [ 907, "2015-04-28 07:06:54" ],
         [ 908, "2015-04-28 07:06:56" ],
         [ 909, "2015-04-28 07:06:59" ],
         [ 910, "2015-04-28 07:07:11" ],
         [ 911, "2015-04-28 07:07:19" ],
         [ 912, "2015-04-28 07:07:29" ],
         [ 913, "2015-04-28 07:07:39" ],
         [ 914, "2015-04-28 07:07:57" ],
         [ 915, "2015-04-28 07:08:10" ],
         [ 916, "2015-04-28 07:09:00" ],
         [ 917, "2015-04-28 07:09:09" ],
         [ 918, "2015-04-28 07:09:22" ],
         [ 919, "2015-04-28 07:09:25" ],
         [ 920, "2015-04-28 07:09:50" ],
         [ 921, "2015-04-28 07:10:05" ],
         [ 922, "2015-04-28 07:10:15" ],
         [ 923, "2015-04-28 07:10:26" ],
         [ 924, "2015-04-28 07:10:35" ],
         [ 925, "2015-04-28 07:10:43" ],
         [ 926, "2015-04-28 07:10:52" ],
         [ 927, "2015-04-28 07:11:16" ],
         [ 928, "2015-04-28 07:11:37" ],
         [ 929, "2015-04-28 07:11:48" ],
         [ 930, "2015-04-28 07:11:56" ],
         [ 931, "2015-04-28 07:12:04" ],
         [ 932, "2015-04-28 07:12:27" ],
         [ 933, "2015-04-28 07:12:30" ],
         [ 934, "2015-04-28 07:12:36" ],
         [ 935, "2015-04-28 07:12:51" ],
         [ 936, "2015-04-28 07:13:02" ],
         [ 937, "2015-04-28 07:13:15" ],
         [ 938, "2015-04-28 07:13:23" ],
         [ 939, "2015-04-28 07:13:55" ],
         [ 940, "2015-04-28 07:14:14" ],
         [ 941, "2015-04-28 07:14:17" ],
         [ 942, "2015-04-28 07:14:36" ],
         [ 943, "2015-04-28 07:14:48" ],
         [ 944, "2015-04-28 07:14:53" ],
         [ 945, "2015-04-28 07:15:21" ],
         [ 946, "2015-04-28 07:15:25" ],
         [ 947, "2015-04-28 07:15:31" ],
         [ 948, "2015-04-28 07:15:42" ],
         [ 949, "2015-04-28 07:15:43" ],
         [ 950, "2015-04-28 07:15:46" ],
         [ 951, "2015-04-28 07:15:55" ],
         [ 952, "2015-04-28 07:16:02" ],
         [ 953, "2015-04-28 07:16:04" ],
         [ 954, "2015-04-28 07:16:08" ],
         [ 955, "2015-04-28 07:16:13" ],
         [ 956, "2015-04-28 07:16:20" ],
         [ 957, "2015-04-28 07:16:23" ],
         [ 958, "2015-04-28 07:16:27" ],
         [ 959, "2015-04-28 07:16:34" ],
         [ 960, "2015-04-28 07:16:35" ],
         [ 961, "2015-04-28 07:16:49" ],
         [ 962, "2015-04-28 07:17:00" ],
         [ 963, "2015-04-28 07:17:03" ],
         [ 964, "2015-04-28 07:17:20" ],
         [ 965, "2015-04-28 07:17:26" ],
         [ 966, "2015-04-28 07:17:33" ],
         [ 967, "2015-04-28 07:17:38" ],
         [ 968, "2015-04-28 07:17:41" ],
         [ 969, "2015-04-28 07:17:48" ],
         [ 970, "2015-04-28 07:17:59" ],
         [ 971, "2015-04-28 07:18:20" ],
         [ 972, "2015-04-28 07:18:40" ],
         [ 973, "2015-04-28 07:18:48" ],
         [ 974, "2015-04-28 07:18:51" ],
         [ 975, "2015-04-28 07:19:02" ],
         [ 976, "2015-04-28 07:19:13" ],
         [ 977, "2015-04-28 07:19:34" ],
         [ 978, "2015-04-28 07:19:56" ],
         [ 979, "2015-04-28 07:20:12" ],
         [ 980, "2015-04-28 07:20:48" ],
         [ 981, "2015-04-28 07:21:07" ],
         [ 982, "2015-04-28 07:21:33" ],
         [ 983, "2015-04-28 07:21:42" ],
         [ 984, "2015-04-28 07:21:49" ],
         [ 985, "2015-04-28 07:21:56" ],
         [ 986, "2015-04-28 07:21:57" ],
         [ 987, "2015-04-28 07:22:01" ],
         [ 988, "2015-04-28 07:22:02" ],
         [ 989, "2015-04-28 07:23:52" ],
         [ 990, "2015-04-28 07:24:13" ],
         [ 991, "2015-04-28 07:25:02" ],
         [ 992, "2015-04-28 07:25:18" ],
         [ 993, "2015-04-28 07:25:23" ],
         [ 994, "2015-04-28 07:25:40" ],
         [ 995, "2015-04-28 07:26:00" ],
         [ 996, "2015-04-28 07:26:08" ],
         [ 997, "2015-04-28 07:26:10" ],
         [ 998, "2015-04-28 07:26:26" ],
         [ 999, "2015-04-28 07:26:28" ],
         [ 1000, "2015-04-28 07:27:00" ],
         [ 1001, "2015-04-28 07:27:31" ],
         [ 1002, "2015-04-28 07:27:42" ],
         [ 1003, "2015-04-28 07:27:52" ],
         [ 1004, "2015-04-28 07:28:28" ],
         [ 1005, "2015-04-28 07:28:31" ],
         [ 1006, "2015-04-28 07:28:47" ],
         [ 1007, "2015-04-28 07:28:57" ],
         [ 1008, "2015-04-28 07:29:06" ],
         [ 1009, "2015-04-28 07:29:08" ],
         [ 1010, "2015-04-28 07:29:18" ],
         [ 1011, "2015-04-28 07:29:35" ],
         [ 1012, "2015-04-28 07:29:50" ],
         [ 1013, "2015-04-28 07:30:00" ],
         [ 1014, "2015-04-28 07:31:01" ],
         [ 1015, "2015-04-28 07:31:48" ],
         [ 1016, "2015-04-28 07:32:06" ],
         [ 1017, "2015-04-28 07:32:23" ],
         [ 1018, "2015-04-28 07:32:34" ],
         [ 1019, "2015-04-28 07:32:43" ],
         [ 1020, "2015-04-28 07:33:06" ],
         [ 1021, "2015-04-28 07:33:46" ],
         [ 1022, "2015-04-28 07:33:52" ],
         [ 1023, "2015-04-28 07:33:54" ],
         [ 1024, "2015-04-28 07:34:01" ],
         [ 1025, "2015-04-28 07:34:27" ],
         [ 1026, "2015-04-28 07:34:49" ],
         [ 1027, "2015-04-28 07:34:58" ],
         [ 1028, "2015-04-28 07:34:59" ],
         [ 1029, "2015-04-28 07:35:05" ],
         [ 1030, "2015-04-28 07:35:22" ],
         [ 1031, "2015-04-28 07:35:36" ],
         [ 1032, "2015-04-28 07:35:48" ],
         [ 1033, "2015-04-28 07:36:04" ],
         [ 1034, "2015-04-28 07:36:21" ],
         [ 1035, "2015-04-28 07:36:29" ],
         [ 1036, "2015-04-28 07:36:37" ],
         [ 1037, "2015-04-28 07:36:56" ],
         [ 1038, "2015-04-28 07:37:15" ],
         [ 1039, "2015-04-28 07:37:50" ],
         [ 1040, "2015-04-28 07:38:14" ],
         [ 1041, "2015-04-28 07:38:57" ],
         [ 1042, "2015-04-28 07:39:59" ],
         [ 1043, "2015-04-28 07:40:12" ],
         [ 1044, "2015-04-28 07:40:15" ],
         [ 1045, "2015-04-28 07:40:17" ],
         [ 1046, "2015-04-28 07:40:29" ],
         [ 1047, "2015-04-28 07:40:40" ],
         [ 1048, "2015-04-28 07:40:45" ],
         [ 1049, "2015-04-28 07:40:48" ],
         [ 1050, "2015-04-28 07:40:51" ],
         [ 1051, "2015-04-28 07:40:52" ],
         [ 1052, "2015-04-28 07:40:57" ],
         [ 1053, "2015-04-28 07:41:15" ],
         [ 1054, "2015-04-28 07:41:22" ],
         [ 1055, "2015-04-28 07:41:23" ],
         [ 1056, "2015-04-28 07:41:27" ],
         [ 1057, "2015-04-28 07:41:40" ],
         [ 1058, "2015-04-28 07:42:00" ],
         [ 1059, "2015-04-28 07:42:02" ],
         [ 1060, "2015-04-28 07:42:11" ],
         [ 1061, "2015-04-28 07:42:12" ],
         [ 1062, "2015-04-28 07:42:40" ],
         [ 1063, "2015-04-28 07:42:55" ],
         [ 1064, "2015-04-28 07:43:10" ],
         [ 1065, "2015-04-28 07:43:29" ],
         [ 1066, "2015-04-28 07:43:35" ],
         [ 1067, "2015-04-28 07:43:44" ],
         [ 1068, "2015-04-28 07:43:59" ],
         [ 1069, "2015-04-28 07:44:12" ],
         [ 1070, "2015-04-28 07:44:13" ],
         [ 1071, "2015-04-28 07:44:17" ],
         [ 1072, "2015-04-28 07:44:51" ],
         [ 1073, "2015-04-28 07:45:29" ],
         [ 1074, "2015-04-28 07:46:15" ],
         [ 1075, "2015-04-28 07:47:43" ],
         [ 1076, "2015-04-28 07:47:54" ],
         [ 1077, "2015-04-28 07:48:08" ],
         [ 1078, "2015-04-28 07:49:27" ],
         [ 1079, "2015-04-28 07:49:54" ],
         [ 1080, "2015-04-28 07:50:05" ],
         [ 1081, "2015-04-28 07:50:07" ],
         [ 1082, "2015-04-28 07:50:22" ],
         [ 1083, "2015-04-28 07:50:25" ],
         [ 1084, "2015-04-28 07:50:31" ],
         [ 1085, "2015-04-28 07:50:44" ],
         [ 1086, "2015-04-28 07:50:53" ],
         [ 1087, "2015-04-28 07:51:10" ],
         [ 1088, "2015-04-28 07:51:42" ],
         [ 1089, "2015-04-28 07:51:49" ],
         [ 1090, "2015-04-28 07:52:12" ],
         [ 1091, "2015-04-28 07:52:28" ],
         [ 1092, "2015-04-28 07:52:36" ],
         [ 1093, "2015-04-28 07:52:50" ],
         [ 1094, "2015-04-28 07:52:57" ],
         [ 1095, "2015-04-28 07:53:19" ],
         [ 1096, "2015-04-28 07:54:47" ],
         [ 1097, "2015-04-28 07:56:21" ],
         [ 1098, "2015-04-28 07:56:36" ],
         [ 1099, "2015-04-28 07:56:52" ],
         [ 1100, "2015-04-28 07:57:19" ],
         [ 1101, "2015-04-28 07:58:02" ],
         [ 1102, "2015-04-28 07:58:36" ],
         [ 1103, "2015-04-28 07:58:37" ],
         [ 1104, "2015-04-28 07:58:46" ],
         [ 1105, "2015-04-28 07:59:05" ],
         [ 1106, "2015-04-28 07:59:19" ],
         [ 1107, "2015-04-28 07:59:24" ],
         [ 1108, "2015-04-28 07:59:27" ],
         [ 1109, "2015-04-28 08:00:20" ],
         [ 1110, "2015-04-28 08:00:42" ],
         [ 1111, "2015-04-28 08:01:05" ],
         [ 1112, "2015-04-28 08:01:07" ],
         [ 1113, "2015-04-28 08:01:15" ],
         [ 1114, "2015-04-28 08:01:30" ],
         [ 1115, "2015-04-28 08:02:29" ],
         [ 1116, "2015-04-28 08:03:13" ],
         [ 1117, "2015-04-28 08:03:30" ],
         [ 1118, "2015-04-28 08:05:15" ],
         [ 1119, "2015-04-28 08:06:06" ],
         [ 1120, "2015-04-28 08:06:10" ],
         [ 1121, "2015-04-28 08:06:30" ],
         [ 1122, "2015-04-28 08:07:09" ],
         [ 1123, "2015-04-28 08:07:45" ],
         [ 1124, "2015-04-28 08:07:51" ],
         [ 1125, "2015-04-28 08:08:09" ],
         [ 1126, "2015-04-28 08:08:11" ],
         [ 1127, "2015-04-28 08:08:58" ],
         [ 1128, "2015-04-28 08:09:01" ],
         [ 1129, "2015-04-28 08:09:03" ],
         [ 1130, "2015-04-28 08:09:20" ],
         [ 1131, "2015-04-28 08:09:35" ],
         [ 1132, "2015-04-28 08:10:04" ],
         [ 1133, "2015-04-28 08:10:08" ],
         [ 1134, "2015-04-28 08:10:12" ],
         [ 1135, "2015-04-28 08:10:16" ],
         [ 1136, "2015-04-28 08:10:34" ],
         [ 1137, "2015-04-28 08:10:46" ],
         [ 1138, "2015-04-28 08:10:52" ],
         [ 1139, "2015-04-28 08:10:54" ],
         [ 1140, "2015-04-28 08:10:57" ],
         [ 1141, "2015-04-28 08:11:04" ],
         [ 1142, "2015-04-28 08:11:06" ],
         [ 1143, "2015-04-28 08:11:20" ],
         [ 1144, "2015-04-28 08:11:54" ],
         [ 1145, "2015-04-28 08:11:55" ],
         [ 1146, "2015-04-28 08:12:03" ],
         [ 1147, "2015-04-28 08:12:30" ],
         [ 1148, "2015-04-28 08:12:35" ],
         [ 1149, "2015-04-28 08:12:41" ],
         [ 1150, "2015-04-28 08:12:48" ],
         [ 1151, "2015-04-28 08:12:55" ],
         [ 1152, "2015-04-28 08:12:56" ],
         [ 1153, "2015-04-28 08:13:06" ],
         [ 1154, "2015-04-28 08:13:11" ],
         [ 1155, "2015-04-28 08:13:21" ],
         [ 1156, "2015-04-28 08:13:48" ],
         [ 1157, "2015-04-28 08:14:26" ],
         [ 1158, "2015-04-28 08:14:59" ],
         [ 1159, "2015-04-28 08:15:58" ],
         [ 1160, "2015-04-28 08:16:14" ],
         [ 1161, "2015-04-28 08:16:58" ],
         [ 1162, "2015-04-28 08:17:09" ],
         [ 1163, "2015-04-28 08:17:12" ],
         [ 1164, "2015-04-28 08:17:18" ],
         [ 1165, "2015-04-28 08:17:34" ],
         [ 1166, "2015-04-28 08:17:45" ],
         [ 1167, "2015-04-28 08:18:06" ],
         [ 1168, "2015-04-28 08:18:07" ],
         [ 1169, "2015-04-28 08:18:24" ],
         [ 1170, "2015-04-28 08:18:54" ],
         [ 1171, "2015-04-28 08:18:57" ],
         [ 1172, "2015-04-28 08:19:06" ],
         [ 1173, "2015-04-28 08:20:18" ],
         [ 1174, "2015-04-28 08:20:33" ],
         [ 1175, "2015-04-28 08:20:49" ],
         [ 1176, "2015-04-28 08:21:31" ],
         [ 1177, "2015-04-28 08:21:34" ],
         [ 1178, "2015-04-28 08:21:43" ],
         [ 1179, "2015-04-28 08:21:49" ],
         [ 1180, "2015-04-28 08:21:52" ],
         [ 1181, "2015-04-28 08:21:55" ],
         [ 1182, "2015-04-28 08:22:43" ],
         [ 1183, "2015-04-28 08:22:44" ],
         [ 1184, "2015-04-28 08:23:10" ],
         [ 1185, "2015-04-28 08:23:20" ],
         [ 1186, "2015-04-28 08:23:42" ],
         [ 1187, "2015-04-28 08:23:45" ],
         [ 1188, "2015-04-28 08:24:16" ],
         [ 1189, "2015-04-28 08:24:43" ],
         [ 1190, "2015-04-28 08:24:56" ],
         [ 1191, "2015-04-28 08:25:08" ],
         [ 1192, "2015-04-28 08:25:26" ],
         [ 1193, "2015-04-28 08:25:41" ],
         [ 1194, "2015-04-28 08:25:56" ],
         [ 1195, "2015-04-28 08:26:08" ],
         [ 1196, "2015-04-28 08:26:15" ],
         [ 1197, "2015-04-28 08:26:31" ],
         [ 1198, "2015-04-28 08:27:07" ],
         [ 1199, "2015-04-28 08:27:13" ],
         [ 1200, "2015-04-28 08:27:22" ],
         [ 1201, "2015-04-28 08:27:37" ],
         [ 1202, "2015-04-28 08:28:06" ],
         [ 1203, "2015-04-28 08:28:08" ],
         [ 1204, "2015-04-28 08:28:18" ],
         [ 1205, "2015-04-28 08:29:44" ],
         [ 1206, "2015-04-28 08:30:04" ],
         [ 1207, "2015-04-28 08:30:22" ],
         [ 1208, "2015-04-28 08:30:26" ],
         [ 1209, "2015-04-28 08:31:00" ],
         [ 1210, "2015-04-28 08:31:06" ],
         [ 1211, "2015-04-28 08:31:35" ],
         [ 1212, "2015-04-28 08:31:39" ],
         [ 1213, "2015-04-28 08:31:43" ],
         [ 1214, "2015-04-28 08:32:01" ],
         [ 1215, "2015-04-28 08:33:05" ],
         [ 1216, "2015-04-28 08:33:13" ],
         [ 1217, "2015-04-28 08:33:17" ],
         [ 1218, "2015-04-28 08:33:23" ],
         [ 1219, "2015-04-28 08:33:26" ],
         [ 1220, "2015-04-28 08:35:15" ],
         [ 1221, "2015-04-28 08:35:40" ],
         [ 1222, "2015-04-28 08:36:04" ],
         [ 1223, "2015-04-28 08:36:29" ],
         [ 1224, "2015-04-28 08:36:41" ],
         [ 1225, "2015-04-28 08:37:32" ],
         [ 1226, "2015-04-28 08:37:33" ],
         [ 1227, "2015-04-28 08:37:46" ],
         [ 1228, "2015-04-28 08:38:00" ],
         [ 1229, "2015-04-28 08:38:30" ],
         [ 1230, "2015-04-28 08:39:51" ],
         [ 1231, "2015-04-28 08:39:53" ],
         [ 1232, "2015-04-28 08:40:01" ],
         [ 1233, "2015-04-28 08:40:14" ],
         [ 1234, "2015-04-28 08:40:15" ],
         [ 1235, "2015-04-28 08:40:19" ],
         [ 1236, "2015-04-28 08:40:53" ],
         [ 1237, "2015-04-28 08:41:11" ],
         [ 1238, "2015-04-28 08:41:19" ],
         [ 1239, "2015-04-28 08:41:22" ],
         [ 1240, "2015-04-28 08:42:32" ],
         [ 1241, "2015-04-28 08:46:12" ],
         [ 1242, "2015-04-28 08:46:18" ],
         [ 1243, "2015-04-28 08:46:38" ],
         [ 1244, "2015-04-28 08:46:42" ],
         [ 1245, "2015-04-28 08:46:44" ],
         [ 1246, "2015-04-28 08:47:39" ],
         [ 1247, "2015-04-28 08:47:41" ],
         [ 1248, "2015-04-28 08:47:42" ],
         [ 1249, "2015-04-28 08:48:15" ],
         [ 1250, "2015-04-28 08:48:22" ],
         [ 1251, "2015-04-28 08:48:31" ],
         [ 1252, "2015-04-28 08:48:43" ],
         [ 1253, "2015-04-28 08:48:50" ],
         [ 1254, "2015-04-28 08:48:52" ],
         [ 1255, "2015-04-28 08:49:40" ],
         [ 1256, "2015-04-28 08:49:46" ],
         [ 1257, "2015-04-28 08:50:15" ],
         [ 1258, "2015-04-28 08:50:16" ],
         [ 1259, "2015-04-28 08:51:39" ],
         [ 1260, "2015-04-28 08:51:48" ],
         [ 1261, "2015-04-28 08:52:29" ],
         [ 1262, "2015-04-28 08:54:36" ],
         [ 1263, "2015-04-28 08:54:47" ],
         [ 1264, "2015-04-28 08:55:10" ],
         [ 1265, "2015-04-28 08:55:33" ],
         [ 1266, "2015-04-28 08:55:49" ],
         [ 1267, "2015-04-28 08:56:03" ],
         [ 1268, "2015-04-28 08:56:20" ],
         [ 1269, "2015-04-28 08:56:22" ],
         [ 1270, "2015-04-28 08:56:24" ],
         [ 1271, "2015-04-28 08:56:30" ],
         [ 1272, "2015-04-28 08:56:35" ],
         [ 1273, "2015-04-28 08:56:43" ],
         [ 1274, "2015-04-28 08:56:55" ],
         [ 1275, "2015-04-28 08:57:00" ],
         [ 1276, "2015-04-28 08:57:41" ],
         [ 1277, "2015-04-28 08:57:54" ],
         [ 1278, "2015-04-28 08:57:55" ],
         [ 1279, "2015-04-28 08:57:57" ],
         [ 1280, "2015-04-28 08:58:06" ],
         [ 1281, "2015-04-28 08:58:09" ],
         [ 1282, "2015-04-28 08:58:12" ],
         [ 1283, "2015-04-28 08:58:25" ],
         [ 1284, "2015-04-28 08:59:10" ],
         [ 1285, "2015-04-28 08:59:58" ],
         [ 1286, "2015-04-28 09:00:03" ],
         [ 1287, "2015-04-28 09:00:14" ],
         [ 1288, "2015-04-28 09:00:21" ],
         [ 1289, "2015-04-28 09:00:23" ],
         [ 1290, "2015-04-28 09:00:51" ],
         [ 1291, "2015-04-28 09:01:22" ],
         [ 1292, "2015-04-28 09:03:42" ],
         [ 1293, "2015-04-28 09:04:21" ],
         [ 1294, "2015-04-28 09:05:10" ],
         [ 1295, "2015-04-28 09:06:36" ],
         [ 1296, "2015-04-28 09:06:38" ],
         [ 1297, "2015-04-28 09:07:15" ],
         [ 1298, "2015-04-28 09:07:24" ],
         [ 1299, "2015-04-28 09:07:28" ],
         [ 1300, "2015-04-28 09:07:32" ],
         [ 1301, "2015-04-28 09:07:33" ],
         [ 1302, "2015-04-28 09:07:34" ],
         [ 1303, "2015-04-28 09:07:39" ],
         [ 1304, "2015-04-28 09:07:47" ],
         [ 1305, "2015-04-28 09:07:50" ],
         [ 1306, "2015-04-28 09:07:59" ],
         [ 1307, "2015-04-28 09:08:25" ],
         [ 1308, "2015-04-28 09:09:55" ],
         [ 1309, "2015-04-28 09:10:26" ],
         [ 1310, "2015-04-28 09:10:55" ],
         [ 1311, "2015-04-28 09:11:00" ],
         [ 1312, "2015-04-28 09:11:59" ],
         [ 1313, "2015-04-28 09:12:19" ],
         [ 1314, "2015-04-28 09:13:12" ],
         [ 1315, "2015-04-28 09:14:16" ],
         [ 1316, "2015-04-28 09:14:56" ],
         [ 1317, "2015-04-28 09:15:22" ],
         [ 1318, "2015-04-28 09:15:39" ],
         [ 1319, "2015-04-28 09:15:51" ],
         [ 1320, "2015-04-28 09:15:56" ],
         [ 1321, "2015-04-28 09:15:58" ],
         [ 1322, "2015-04-28 09:16:54" ],
         [ 1323, "2015-04-28 09:17:21" ],
         [ 1324, "2015-04-28 09:17:45" ],
         [ 1325, "2015-04-28 09:17:50" ],
         [ 1326, "2015-04-28 09:17:56" ],
         [ 1327, "2015-04-28 09:18:14" ],
         [ 1328, "2015-04-28 09:18:24" ],
         [ 1329, "2015-04-28 09:18:48" ],
         [ 1330, "2015-04-28 09:19:56" ],
         [ 1331, "2015-04-28 09:20:02" ],
         [ 1332, "2015-04-28 09:20:09" ],
         [ 1333, "2015-04-28 09:20:13" ],
         [ 1334, "2015-04-28 09:20:16" ],
         [ 1335, "2015-04-28 09:20:54" ],
         [ 1336, "2015-04-28 09:21:06" ],
         [ 1337, "2015-04-28 09:21:18" ],
         [ 1338, "2015-04-28 09:21:25" ],
         [ 1339, "2015-04-28 09:21:27" ],
         [ 1340, "2015-04-28 09:21:37" ],
         [ 1341, "2015-04-28 09:23:58" ],
         [ 1342, "2015-04-28 09:24:31" ],
         [ 1343, "2015-04-28 09:24:38" ],
         [ 1344, "2015-04-28 09:25:02" ],
         [ 1345, "2015-04-28 09:25:07" ],
         [ 1346, "2015-04-28 09:25:43" ],
         [ 1347, "2015-04-28 09:26:25" ],
         [ 1348, "2015-04-28 09:26:30" ],
         [ 1349, "2015-04-28 09:26:34" ],
         [ 1350, "2015-04-28 09:26:41" ],
         [ 1351, "2015-04-28 09:26:42" ],
         [ 1352, "2015-04-28 09:26:48" ],
         [ 1353, "2015-04-28 09:27:05" ],
         [ 1354, "2015-04-28 09:27:09" ],
         [ 1355, "2015-04-28 09:27:23" ],
         [ 1356, "2015-04-28 09:27:32" ],
         [ 1357, "2015-04-28 09:28:32" ],
         [ 1358, "2015-04-28 09:28:36" ],
         [ 1359, "2015-04-28 09:29:32" ],
         [ 1360, "2015-04-28 09:30:14" ],
         [ 1361, "2015-04-28 09:30:17" ],
         [ 1362, "2015-04-28 09:30:33" ],
         [ 1363, "2015-04-28 09:30:48" ],
         [ 1364, "2015-04-28 09:30:56" ],
         [ 1365, "2015-04-28 09:31:10" ],
         [ 1366, "2015-04-28 09:31:48" ],
         [ 1367, "2015-04-28 09:35:00" ],
         [ 1368, "2015-04-28 09:35:09" ],
         [ 1369, "2015-04-28 09:35:48" ],
         [ 1370, "2015-04-28 09:35:54" ],
         [ 1371, "2015-04-28 09:35:59" ],
         [ 1372, "2015-04-28 09:36:12" ],
         [ 1373, "2015-04-28 09:36:13" ],
         [ 1374, "2015-04-28 09:36:24" ],
         [ 1375, "2015-04-28 09:37:17" ],
         [ 1376, "2015-04-28 09:37:21" ],
         [ 1377, "2015-04-28 09:37:37" ],
         [ 1378, "2015-04-28 09:38:32" ],
         [ 1379, "2015-04-28 09:39:01" ],
         [ 1380, "2015-04-28 09:39:04" ],
         [ 1381, "2015-04-28 09:39:21" ],
         [ 1382, "2015-04-28 09:39:33" ],
         [ 1383, "2015-04-28 09:39:36" ],
         [ 1384, "2015-04-28 09:39:43" ],
         [ 1385, "2015-04-28 09:39:49" ],
         [ 1386, "2015-04-28 09:40:08" ],
         [ 1387, "2015-04-28 09:40:13" ],
         [ 1388, "2015-04-28 09:40:16" ],
         [ 1389, "2015-04-28 09:40:19" ],
         [ 1390, "2015-04-28 09:40:24" ],
         [ 1391, "2015-04-28 09:40:30" ],
         [ 1392, "2015-04-28 09:40:35" ],
         [ 1393, "2015-04-28 09:40:59" ],
         [ 1394, "2015-04-28 09:41:00" ],
         [ 1395, "2015-04-28 09:41:49" ],
         [ 1396, "2015-04-28 09:42:53" ],
         [ 1397, "2015-04-28 09:44:01" ],
         [ 1398, "2015-04-28 09:44:20" ],
         [ 1399, "2015-04-28 09:44:29" ],
         [ 1400, "2015-04-28 09:44:54" ],
         [ 1401, "2015-04-28 09:45:53" ],
         [ 1402, "2015-04-28 09:46:00" ],
         [ 1403, "2015-04-28 09:46:13" ],
         [ 1404, "2015-04-28 09:46:14" ],
         [ 1405, "2015-04-28 09:46:27" ],
         [ 1406, "2015-04-28 09:46:59" ],
         [ 1407, "2015-04-28 09:47:02" ],
         [ 1408, "2015-04-28 09:47:04" ],
         [ 1409, "2015-04-28 09:47:15" ],
         [ 1410, "2015-04-28 09:47:18" ],
         [ 1411, "2015-04-28 09:47:32" ],
         [ 1412, "2015-04-28 09:47:47" ],
         [ 1413, "2015-04-28 09:47:53" ],
         [ 1414, "2015-04-28 09:48:06" ],
         [ 1415, "2015-04-28 09:48:41" ],
         [ 1416, "2015-04-28 09:49:25" ],
         [ 1417, "2015-04-28 09:50:40" ],
         [ 1418, "2015-04-28 09:50:48" ],
         [ 1419, "2015-04-28 09:51:18" ],
         [ 1420, "2015-04-28 09:51:26" ],
         [ 1421, "2015-04-28 09:51:31" ],
         [ 1422, "2015-04-28 09:52:58" ],
         [ 1423, "2015-04-28 09:54:51" ],
         [ 1424, "2015-04-28 09:55:46" ],
         [ 1425, "2015-04-28 09:56:05" ],
         [ 1426, "2015-04-28 09:56:26" ],
         [ 1427, "2015-04-28 09:56:46" ],
         [ 1428, "2015-04-28 09:56:52" ],
         [ 1429, "2015-04-28 09:57:07" ],
         [ 1430, "2015-04-28 09:57:19" ],
         [ 1431, "2015-04-28 09:57:22" ],
         [ 1432, "2015-04-28 09:57:26" ],
         [ 1433, "2015-04-28 09:57:39" ],
         [ 1434, "2015-04-28 09:57:47" ],
         [ 1435, "2015-04-28 09:57:59" ],
         [ 1436, "2015-04-28 09:58:17" ],
         [ 1437, "2015-04-28 09:58:25" ],
         [ 1438, "2015-04-28 09:58:35" ],
         [ 1439, "2015-04-28 09:59:04" ],
         [ 1440, "2015-04-28 09:59:20" ],
         [ 1441, "2015-04-28 10:00:11" ],
         [ 1442, "2015-04-28 10:00:14" ],
         [ 1443, "2015-04-28 10:00:17" ],
         [ 1444, "2015-04-28 10:00:21" ],
         [ 1445, "2015-04-28 10:00:45" ],
         [ 1446, "2015-04-28 10:00:46" ],
         [ 1447, "2015-04-28 10:01:11" ],
         [ 1448, "2015-04-28 10:01:28" ],
         [ 1449, "2015-04-28 10:01:37" ],
         [ 1450, "2015-04-28 10:01:50" ],
         [ 1451, "2015-04-28 10:02:41" ],
         [ 1452, "2015-04-28 10:02:55" ],
         [ 1453, "2015-04-28 10:04:05" ],
         [ 1454, "2015-04-28 10:04:13" ],
         [ 1455, "2015-04-28 10:05:05" ],
         [ 1456, "2015-04-28 10:05:08" ],
         [ 1457, "2015-04-28 10:05:15" ],
         [ 1458, "2015-04-28 10:05:49" ],
         [ 1459, "2015-04-28 10:05:55" ],
         [ 1460, "2015-04-28 10:06:05" ],
         [ 1461, "2015-04-28 10:06:17" ],
         [ 1462, "2015-04-28 10:06:22" ],
         [ 1463, "2015-04-28 10:06:27" ],
         [ 1464, "2015-04-28 10:06:52" ],
         [ 1465, "2015-04-28 10:07:00" ],
         [ 1466, "2015-04-28 10:07:08" ],
         [ 1467, "2015-04-28 10:07:18" ],
         [ 1468, "2015-04-28 10:07:30" ],
         [ 1469, "2015-04-28 10:08:03" ],
         [ 1470, "2015-04-28 10:09:02" ],
         [ 1471, "2015-04-28 10:09:18" ],
         [ 1472, "2015-04-28 10:09:35" ],
         [ 1473, "2015-04-28 10:09:36" ],
         [ 1474, "2015-04-28 10:09:50" ],
         [ 1475, "2015-04-28 10:10:09" ],
         [ 1476, "2015-04-28 10:10:19" ],
         [ 1477, "2015-04-28 10:10:34" ],
         [ 1478, "2015-04-28 10:10:38" ],
         [ 1479, "2015-04-28 10:11:03" ],
         [ 1480, "2015-04-28 10:11:12" ],
         [ 1481, "2015-04-28 10:11:20" ],
         [ 1482, "2015-04-28 10:11:38" ],
         [ 1483, "2015-04-28 10:11:54" ],
         [ 1484, "2015-04-28 10:12:49" ],
         [ 1485, "2015-04-28 10:12:59" ],
         [ 1486, "2015-04-28 10:13:38" ],
         [ 1487, "2015-04-28 10:13:45" ],
         [ 1488, "2015-04-28 10:14:02" ],
         [ 1489, "2015-04-28 10:14:08" ],
         [ 1490, "2015-04-28 10:14:19" ],
         [ 1491, "2015-04-28 10:15:42" ],
         [ 1492, "2015-04-28 10:15:45" ],
         [ 1493, "2015-04-28 10:16:12" ],
         [ 1494, "2015-04-28 10:16:22" ],
         [ 1495, "2015-04-28 10:16:57" ],
         [ 1496, "2015-04-28 10:17:01" ],
         [ 1497, "2015-04-28 10:17:21" ],
         [ 1498, "2015-04-28 10:17:35" ],
         [ 1499, "2015-04-28 10:17:42" ],
         [ 1500, "2015-04-28 10:18:24" ],
         [ 1501, "2015-04-28 10:18:34" ],
         [ 1502, "2015-04-28 10:18:55" ],
         [ 1503, "2015-04-28 10:19:21" ],
         [ 1504, "2015-04-28 10:20:34" ],
         [ 1505, "2015-04-28 10:21:38" ],
         [ 1506, "2015-04-28 10:21:47" ],
         [ 1507, "2015-04-28 10:21:59" ],
         [ 1508, "2015-04-28 10:22:09" ],
         [ 1509, "2015-04-28 10:22:18" ],
         [ 1510, "2015-04-28 10:22:29" ],
         [ 1511, "2015-04-28 10:22:30" ],
         [ 1512, "2015-04-28 10:22:31" ],
         [ 1513, "2015-04-28 10:23:12" ],
         [ 1514, "2015-04-28 10:23:36" ],
         [ 1515, "2015-04-28 10:24:20" ],
         [ 1516, "2015-04-28 10:24:30" ],
         [ 1517, "2015-04-28 10:24:59" ],
         [ 1518, "2015-04-28 10:25:22" ],
         [ 1519, "2015-04-28 10:25:35" ],
         [ 1520, "2015-04-28 10:26:09" ],
         [ 1521, "2015-04-28 10:26:17" ],
         [ 1522, "2015-04-28 10:26:36" ],
         [ 1523, "2015-04-28 10:26:38" ],
         [ 1524, "2015-04-28 10:26:41" ],
         [ 1525, "2015-04-28 10:26:46" ],
         [ 1526, "2015-04-28 10:27:25" ],
         [ 1527, "2015-04-28 10:28:10" ],
         [ 1528, "2015-04-28 10:28:47" ],
         [ 1529, "2015-04-28 10:28:57" ],
         [ 1530, "2015-04-28 10:29:06" ],
         [ 1531, "2015-04-28 10:29:43" ],
         [ 1532, "2015-04-28 10:30:12" ],
         [ 1533, "2015-04-28 10:30:23" ],
         [ 1534, "2015-04-28 10:30:31" ],
         [ 1535, "2015-04-28 10:30:44" ],
         [ 1536, "2015-04-28 10:30:59" ],
         [ 1537, "2015-04-28 10:31:17" ],
         [ 1538, "2015-04-28 10:31:19" ],
         [ 1539, "2015-04-28 10:31:21" ],
         [ 1540, "2015-04-28 10:31:27" ],
         [ 1541, "2015-04-28 10:31:46" ],
         [ 1542, "2015-04-28 10:31:53" ],
         [ 1543, "2015-04-28 10:32:43" ],
         [ 1544, "2015-04-28 10:34:06" ],
         [ 1545, "2015-04-28 10:34:37" ],
         [ 1546, "2015-04-28 10:35:12" ],
         [ 1547, "2015-04-28 10:35:37" ],
         [ 1548, "2015-04-28 10:35:39" ],
         [ 1549, "2015-04-28 10:36:03" ],
         [ 1550, "2015-04-28 10:36:04" ],
         [ 1551, "2015-04-28 10:36:10" ],
         [ 1552, "2015-04-28 10:36:12" ],
         [ 1553, "2015-04-28 10:36:16" ],
         [ 1554, "2015-04-28 10:36:23" ],
         [ 1555, "2015-04-28 10:36:26" ],
         [ 1556, "2015-04-28 10:37:01" ],
         [ 1557, "2015-04-28 10:37:06" ],
         [ 1558, "2015-04-28 10:38:51" ],
         [ 1559, "2015-04-28 10:39:17" ],
         [ 1560, "2015-04-28 10:39:57" ],
         [ 1561, "2015-04-28 10:40:23" ],
         [ 1562, "2015-04-28 10:40:24" ],
         [ 1563, "2015-04-28 10:40:29" ],
         [ 1564, "2015-04-28 10:40:32" ],
         [ 1565, "2015-04-28 10:40:33" ],
         [ 1566, "2015-04-28 10:40:38" ],
         [ 1567, "2015-04-28 10:40:41" ],
         [ 1568, "2015-04-28 10:40:45" ],
         [ 1569, "2015-04-28 10:40:54" ],
         [ 1570, "2015-04-28 10:40:55" ],
         [ 1571, "2015-04-28 10:40:56" ],
         [ 1572, "2015-04-28 10:40:57" ],
         [ 1573, "2015-04-28 10:40:58" ],
         [ 1574, "2015-04-28 10:41:00" ],
         [ 1575, "2015-04-28 10:41:01" ],
         [ 1576, "2015-04-28 10:41:05" ],
         [ 1577, "2015-04-28 10:41:09" ],
         [ 1578, "2015-04-28 10:41:11" ],
         [ 1579, "2015-04-28 10:41:25" ],
         [ 1580, "2015-04-28 10:41:40" ],
         [ 1581, "2015-04-28 10:41:53" ],
         [ 1582, "2015-04-28 10:41:56" ],
         [ 1583, "2015-04-28 10:42:17" ],
         [ 1584, "2015-04-28 10:42:36" ],
         [ 1585, "2015-04-28 10:42:50" ],
         [ 1586, "2015-04-28 10:43:26" ],
         [ 1587, "2015-04-28 10:43:44" ],
         [ 1588, "2015-04-28 10:44:09" ],
         [ 1589, "2015-04-28 10:44:16" ],
         [ 1590, "2015-04-28 10:45:08" ],
         [ 1591, "2015-04-28 10:45:43" ],
         [ 1592, "2015-04-28 10:45:55" ],
         [ 1593, "2015-04-28 10:46:03" ],
         [ 1594, "2015-04-28 10:46:07" ],
         [ 1595, "2015-04-28 10:46:43" ],
         [ 1596, "2015-04-28 10:47:22" ],
         [ 1597, "2015-04-28 10:48:01" ],
         [ 1598, "2015-04-28 10:48:15" ],
         [ 1599, "2015-04-28 10:48:16" ],
         [ 1600, "2015-04-28 10:48:34" ],
         [ 1601, "2015-04-28 10:48:39" ],
         [ 1602, "2015-04-28 10:48:50" ],
         [ 1603, "2015-04-28 10:49:04" ],
         [ 1604, "2015-04-28 10:49:46" ],
         [ 1605, "2015-04-28 10:49:50" ],
         [ 1606, "2015-04-28 10:49:56" ],
         [ 1607, "2015-04-28 10:50:12" ],
         [ 1608, "2015-04-28 10:50:18" ],
         [ 1609, "2015-04-28 10:50:21" ],
         [ 1610, "2015-04-28 10:50:30" ],
         [ 1611, "2015-04-28 10:50:35" ],
         [ 1612, "2015-04-28 10:50:36" ],
         [ 1613, "2015-04-28 10:51:03" ],
         [ 1614, "2015-04-28 10:51:13" ],
         [ 1615, "2015-04-28 10:51:17" ],
         [ 1616, "2015-04-28 10:51:21" ],
         [ 1617, "2015-04-28 10:51:27" ],
         [ 1618, "2015-04-28 10:51:39" ],
         [ 1619, "2015-04-28 10:51:43" ],
         [ 1620, "2015-04-28 10:51:56" ],
         [ 1621, "2015-04-28 10:52:06" ],
         [ 1622, "2015-04-28 10:52:30" ],
         [ 1623, "2015-04-28 10:52:57" ],
         [ 1624, "2015-04-28 10:53:24" ],
         [ 1625, "2015-04-28 10:53:40" ],
         [ 1626, "2015-04-28 10:53:49" ],
         [ 1627, "2015-04-28 10:54:00" ],
         [ 1628, "2015-04-28 10:54:18" ],
         [ 1629, "2015-04-28 10:54:49" ],
         [ 1630, "2015-04-28 10:55:52" ],
         [ 1631, "2015-04-28 10:56:16" ],
         [ 1632, "2015-04-28 10:56:38" ],
         [ 1633, "2015-04-28 10:57:11" ],
         [ 1634, "2015-04-28 10:57:54" ],
         [ 1635, "2015-04-28 10:59:24" ],
         [ 1636, "2015-04-28 10:59:33" ],
         [ 1637, "2015-04-28 11:00:43" ],
         [ 1638, "2015-04-28 11:00:50" ],
         [ 1639, "2015-04-28 11:01:18" ],
         [ 1640, "2015-04-28 11:01:20" ],
         [ 1641, "2015-04-28 11:01:21" ],
         [ 1642, "2015-04-28 11:01:34" ],
         [ 1643, "2015-04-28 11:01:52" ],
         [ 1644, "2015-04-28 11:01:54" ],
         [ 1645, "2015-04-28 11:02:12" ],
         [ 1646, "2015-04-28 11:03:11" ],
         [ 1647, "2015-04-28 11:03:51" ],
         [ 1648, "2015-04-28 11:03:54" ],
         [ 1649, "2015-04-28 11:04:10" ],
         [ 1650, "2015-04-28 11:04:40" ],
         [ 1651, "2015-04-28 11:04:59" ],
         [ 1652, "2015-04-28 11:05:15" ],
         [ 1653, "2015-04-28 11:05:22" ],
         [ 1654, "2015-04-28 11:05:46" ],
         [ 1655, "2015-04-28 11:05:52" ],
         [ 1656, "2015-04-28 11:05:59" ],
         [ 1657, "2015-04-28 11:06:59" ],
         [ 1658, "2015-04-28 11:07:08" ],
         [ 1659, "2015-04-28 11:07:12" ],
         [ 1660, "2015-04-28 11:07:28" ],
         [ 1661, "2015-04-28 11:08:34" ],
         [ 1662, "2015-04-28 11:08:46" ],
         [ 1663, "2015-04-28 11:08:55" ],
         [ 1664, "2015-04-28 11:09:00" ],
         [ 1665, "2015-04-28 11:09:04" ],
         [ 1666, "2015-04-28 11:09:07" ],
         [ 1667, "2015-04-28 11:09:17" ],
         [ 1668, "2015-04-28 11:09:18" ],
         [ 1669, "2015-04-28 11:09:37" ],
         [ 1670, "2015-04-28 11:09:45" ],
         [ 1671, "2015-04-28 11:09:46" ],
         [ 1672, "2015-04-28 11:09:55" ],
         [ 1673, "2015-04-28 11:10:00" ],
         [ 1674, "2015-04-28 11:10:11" ],
         [ 1675, "2015-04-28 11:10:18" ],
         [ 1676, "2015-04-28 11:10:19" ],
         [ 1677, "2015-04-28 11:10:22" ],
         [ 1678, "2015-04-28 11:10:23" ],
         [ 1679, "2015-04-28 11:10:24" ],
         [ 1680, "2015-04-28 11:10:29" ],
         [ 1681, "2015-04-28 11:10:31" ],
         [ 1682, "2015-04-28 11:10:39" ],
         [ 1683, "2015-04-28 11:10:44" ],
         [ 1684, "2015-04-28 11:10:48" ],
         [ 1685, "2015-04-28 11:11:34" ],
         [ 1686, "2015-04-28 11:11:47" ],
         [ 1687, "2015-04-28 11:11:55" ],
         [ 1688, "2015-04-28 11:12:00" ],
         [ 1689, "2015-04-28 11:12:13" ],
         [ 1690, "2015-04-28 11:13:17" ],
         [ 1691, "2015-04-28 11:13:27" ],
         [ 1692, "2015-04-28 11:13:42" ],
         [ 1693, "2015-04-28 11:13:46" ],
         [ 1694, "2015-04-28 11:13:47" ],
         [ 1695, "2015-04-28 11:13:53" ],
         [ 1696, "2015-04-28 11:14:09" ],
         [ 1697, "2015-04-28 11:14:10" ],
         [ 1698, "2015-04-28 11:14:32" ],
         [ 1699, "2015-04-28 11:14:36" ],
         [ 1700, "2015-04-28 11:15:16" ],
         [ 1701, "2015-04-28 11:15:32" ],
         [ 1702, "2015-04-28 11:15:47" ],
         [ 1703, "2015-04-28 11:15:51" ],
         [ 1704, "2015-04-28 11:17:15" ],
         [ 1705, "2015-04-28 11:17:33" ],
         [ 1706, "2015-04-28 11:17:35" ],
         [ 1707, "2015-04-28 11:18:04" ],
         [ 1708, "2015-04-28 11:18:15" ],
         [ 1709, "2015-04-28 11:18:16" ],
         [ 1710, "2015-04-28 11:18:33" ],
         [ 1711, "2015-04-28 11:18:35" ],
         [ 1712, "2015-04-28 11:18:36" ],
         [ 1713, "2015-04-28 11:18:47" ],
         [ 1714, "2015-04-28 11:18:51" ],
         [ 1715, "2015-04-28 11:18:57" ],
         [ 1716, "2015-04-28 11:19:23" ],
         [ 1717, "2015-04-28 11:19:25" ],
         [ 1718, "2015-04-28 11:20:02" ],
         [ 1719, "2015-04-28 11:20:11" ],
         [ 1720, "2015-04-28 11:20:15" ],
         [ 1721, "2015-04-28 11:20:26" ],
         [ 1722, "2015-04-28 11:20:28" ],
         [ 1723, "2015-04-28 11:21:11" ],
         [ 1724, "2015-04-28 11:21:12" ],
         [ 1725, "2015-04-28 11:21:13" ],
         [ 1726, "2015-04-28 11:21:22" ],
         [ 1727, "2015-04-28 11:21:31" ],
         [ 1728, "2015-04-28 11:21:33" ],
         [ 1729, "2015-04-28 11:21:51" ],
         [ 1730, "2015-04-28 11:21:54" ],
         [ 1731, "2015-04-28 11:22:14" ],
         [ 1732, "2015-04-28 11:22:22" ],
         [ 1733, "2015-04-28 11:22:32" ],
         [ 1734, "2015-04-28 11:22:54" ],
         [ 1735, "2015-04-28 11:23:13" ],
         [ 1736, "2015-04-28 11:23:26" ],
         [ 1737, "2015-04-28 11:23:29" ],
         [ 1738, "2015-04-28 11:23:40" ],
         [ 1739, "2015-04-28 11:23:41" ],
         [ 1740, "2015-04-28 11:23:57" ],
         [ 1741, "2015-04-28 11:24:05" ],
         [ 1742, "2015-04-28 11:24:08" ],
         [ 1743, "2015-04-28 11:24:22" ],
         [ 1744, "2015-04-28 11:24:49" ],
         [ 1745, "2015-04-28 11:25:21" ],
         [ 1746, "2015-04-28 11:25:30" ],
         [ 1747, "2015-04-28 11:25:35" ],
         [ 1748, "2015-04-28 11:26:00" ],
         [ 1749, "2015-04-28 11:26:03" ],
         [ 1750, "2015-04-28 11:27:03" ],
         [ 1751, "2015-04-28 11:27:05" ],
         [ 1752, "2015-04-28 11:27:19" ],
         [ 1753, "2015-04-28 11:28:36" ],
         [ 1754, "2015-04-28 11:29:05" ],
         [ 1755, "2015-04-28 11:29:07" ],
         [ 1756, "2015-04-28 11:29:10" ],
         [ 1757, "2015-04-28 11:29:21" ],
         [ 1758, "2015-04-28 11:29:26" ],
         [ 1759, "2015-04-28 11:29:28" ],
         [ 1760, "2015-04-28 11:29:35" ],
         [ 1761, "2015-04-28 11:29:46" ],
         [ 1762, "2015-04-28 11:29:50" ],
         [ 1763, "2015-04-28 11:29:51" ],
         [ 1764, "2015-04-28 11:29:54" ],
         [ 1765, "2015-04-28 11:29:55" ],
         [ 1766, "2015-04-28 11:29:56" ],
         [ 1767, "2015-04-28 11:29:57" ],
         [ 1768, "2015-04-28 11:29:58" ],
         [ 1769, "2015-04-28 11:29:59" ],
         [ 1770, "2015-04-28 11:30:04" ],
         [ 1771, "2015-04-28 11:30:17" ],
         [ 1772, "2015-04-28 11:30:20" ],
         [ 1773, "2015-04-28 11:30:22" ],
         [ 1774, "2015-04-28 11:30:23" ],
         [ 1775, "2015-04-28 11:30:28" ],
         [ 1776, "2015-04-28 11:30:31" ],
         [ 1777, "2015-04-28 11:30:33" ],
         [ 1778, "2015-04-28 11:30:39" ],
         [ 1779, "2015-04-28 11:30:44" ],
         [ 1780, "2015-04-28 11:30:49" ],
         [ 1781, "2015-04-28 11:30:56" ],
         [ 1782, "2015-04-28 11:31:24" ],
         [ 1783, "2015-04-28 11:31:27" ],
         [ 1784, "2015-04-28 11:31:44" ],
         [ 1785, "2015-04-28 11:31:58" ],
         [ 1786, "2015-04-28 11:32:01" ],
         [ 1787, "2015-04-28 11:32:08" ],
         [ 1788, "2015-04-28 11:32:18" ],
         [ 1789, "2015-04-28 11:32:21" ],
         [ 1790, "2015-04-28 11:32:22" ],
         [ 1791, "2015-04-28 11:33:03" ],
         [ 1792, "2015-04-28 11:33:04" ],
         [ 1793, "2015-04-28 11:33:09" ],
         [ 1794, "2015-04-28 11:33:17" ],
         [ 1795, "2015-04-28 11:33:33" ],
         [ 1796, "2015-04-28 11:34:26" ],
         [ 1797, "2015-04-28 11:35:19" ],
         [ 1798, "2015-04-28 11:35:52" ],
         [ 1799, "2015-04-28 11:36:08" ],
         [ 1800, "2015-04-28 11:37:12" ],
         [ 1801, "2015-04-28 11:37:51" ],
         [ 1802, "2015-04-28 11:38:10" ],
         [ 1803, "2015-04-28 11:39:05" ],
         [ 1804, "2015-04-28 11:39:53" ],
         [ 1805, "2015-04-28 11:40:05" ],
         [ 1806, "2015-04-28 11:40:09" ],
         [ 1807, "2015-04-28 11:40:52" ],
         [ 1808, "2015-04-28 11:41:02" ],
         [ 1809, "2015-04-28 11:41:03" ],
         [ 1810, "2015-04-28 11:41:11" ],
         [ 1811, "2015-04-28 11:41:15" ],
         [ 1812, "2015-04-28 11:41:16" ],
         [ 1813, "2015-04-28 11:41:20" ],
         [ 1814, "2015-04-28 11:41:21" ],
         [ 1815, "2015-04-28 11:41:22" ],
         [ 1816, "2015-04-28 11:41:26" ],
         [ 1817, "2015-04-28 11:41:30" ],
         [ 1818, "2015-04-28 11:41:33" ],
         [ 1819, "2015-04-28 11:41:37" ],
         [ 1820, "2015-04-28 11:41:39" ],
         [ 1821, "2015-04-28 11:41:40" ],
         [ 1822, "2015-04-28 11:42:06" ],
         [ 1823, "2015-04-28 11:42:20" ],
         [ 1824, "2015-04-28 11:42:26" ],
         [ 1825, "2015-04-28 11:42:35" ],
         [ 1826, "2015-04-28 11:44:04" ],
         [ 1827, "2015-04-28 11:45:41" ],
         [ 1828, "2015-04-28 11:46:00" ],
         [ 1829, "2015-04-28 11:46:20" ],
         [ 1830, "2015-04-28 11:46:23" ],
         [ 1831, "2015-04-28 11:46:45" ],
         [ 1832, "2015-04-28 11:47:03" ],
         [ 1833, "2015-04-28 11:47:12" ],
         [ 1834, "2015-04-28 11:47:13" ],
         [ 1835, "2015-04-28 11:47:38" ],
         [ 1836, "2015-04-28 11:48:13" ],
         [ 1837, "2015-04-28 11:48:42" ],
         [ 1838, "2015-04-28 11:49:52" ],
         [ 1839, "2015-04-28 11:49:58" ],
         [ 1840, "2015-04-28 11:49:59" ],
         [ 1841, "2015-04-28 11:50:04" ],
         [ 1842, "2015-04-28 11:50:32" ],
         [ 1843, "2015-04-28 11:51:02" ],
         [ 1844, "2015-04-28 11:51:25" ],
         [ 1845, "2015-04-28 11:51:30" ],
         [ 1846, "2015-04-28 11:51:31" ],
         [ 1847, "2015-04-28 11:51:34" ],
         [ 1848, "2015-04-28 11:51:46" ],
         [ 1849, "2015-04-28 11:51:50" ],
         [ 1850, "2015-04-28 11:51:54" ],
         [ 1851, "2015-04-28 11:52:00" ],
         [ 1852, "2015-04-28 11:52:01" ],
         [ 1853, "2015-04-28 11:52:02" ],
         [ 1854, "2015-04-28 11:52:06" ],
         [ 1855, "2015-04-28 11:52:07" ],
         [ 1856, "2015-04-28 11:52:10" ],
         [ 1857, "2015-04-28 11:52:11" ],
         [ 1858, "2015-04-28 11:52:12" ],
         [ 1859, "2015-04-28 11:52:14" ],
         [ 1860, "2015-04-28 11:52:16" ],
         [ 1861, "2015-04-28 11:52:18" ],
         [ 1862, "2015-04-28 11:52:19" ],
         [ 1863, "2015-04-28 11:52:22" ],
         [ 1864, "2015-04-28 11:52:24" ],
         [ 1865, "2015-04-28 11:52:25" ],
         [ 1866, "2015-04-28 11:52:29" ],
         [ 1867, "2015-04-28 11:52:38" ],
         [ 1868, "2015-04-28 11:52:44" ],
         [ 1869, "2015-04-28 11:52:45" ],
         [ 1870, "2015-04-28 11:52:59" ],
         [ 1871, "2015-04-28 11:54:57" ],
         [ 1872, "2015-04-28 11:55:48" ],
         [ 1873, "2015-04-28 11:55:50" ],
         [ 1874, "2015-04-28 11:55:57" ],
         [ 1875, "2015-04-28 11:55:58" ],
         [ 1876, "2015-04-28 11:56:03" ],
         [ 1877, "2015-04-28 11:56:09" ],
         [ 1878, "2015-04-28 11:56:25" ],
         [ 1879, "2015-04-28 11:56:35" ],
         [ 1880, "2015-04-28 11:56:40" ],
         [ 1881, "2015-04-28 11:56:44" ],
         [ 1882, "2015-04-28 11:57:31" ],
         [ 1883, "2015-04-28 11:57:54" ],
         [ 1884, "2015-04-28 11:58:18" ],
         [ 1885, "2015-04-28 11:59:35" ],
         [ 1886, "2015-04-28 12:00:00" ],
         [ 1887, "2015-04-28 12:00:05" ],
         [ 1888, "2015-04-28 12:00:28" ],
         [ 1889, "2015-04-28 12:00:32" ],
         [ 1890, "2015-04-28 12:00:42" ],
         [ 1891, "2015-04-28 12:00:46" ],
         [ 1892, "2015-04-28 12:00:55" ],
         [ 1893, "2015-04-28 12:01:04" ],
         [ 1894, "2015-04-28 12:01:20" ],
         [ 1895, "2015-04-28 12:01:21" ],
         [ 1896, "2015-04-28 12:01:26" ],
         [ 1897, "2015-04-28 12:01:39" ],
         [ 1898, "2015-04-28 12:01:47" ],
         [ 1899, "2015-04-28 12:01:55" ],
         [ 1900, "2015-04-28 12:02:04" ],
         [ 1901, "2015-04-28 12:02:07" ],
         [ 1902, "2015-04-28 12:02:34" ],
         [ 1903, "2015-04-28 12:02:53" ],
         [ 1904, "2015-04-28 12:03:41" ],
         [ 1905, "2015-04-28 12:05:40" ],
         [ 1906, "2015-04-28 12:06:05" ],
         [ 1907, "2015-04-28 12:06:07" ],
         [ 1908, "2015-04-28 12:06:22" ],
         [ 1909, "2015-04-28 12:06:28" ],
         [ 1910, "2015-04-28 12:06:32" ],
         [ 1911, "2015-04-28 12:06:48" ],
         [ 1912, "2015-04-28 12:06:53" ],
         [ 1913, "2015-04-28 12:06:54" ],
         [ 1914, "2015-04-28 12:07:05" ],
         [ 1915, "2015-04-28 12:07:54" ],
         [ 1916, "2015-04-28 12:07:56" ],
         [ 1917, "2015-04-28 12:08:32" ],
         [ 1918, "2015-04-28 12:08:50" ],
         [ 1919, "2015-04-28 12:08:52" ],
         [ 1920, "2015-04-28 12:09:35" ],
         [ 1921, "2015-04-28 12:09:48" ],
         [ 1922, "2015-04-28 12:09:57" ],
         [ 1923, "2015-04-28 12:10:02" ],
         [ 1924, "2015-04-28 12:10:11" ],
         [ 1925, "2015-04-28 12:10:12" ],
         [ 1926, "2015-04-28 12:10:15" ],
         [ 1927, "2015-04-28 12:10:18" ],
         [ 1928, "2015-04-28 12:10:20" ],
         [ 1929, "2015-04-28 12:10:22" ],
         [ 1930, "2015-04-28 12:10:24" ],
         [ 1931, "2015-04-28 12:10:27" ],
         [ 1932, "2015-04-28 12:10:31" ],
         [ 1933, "2015-04-28 12:10:33" ],
         [ 1934, "2015-04-28 12:10:42" ],
         [ 1935, "2015-04-28 12:10:46" ],
         [ 1936, "2015-04-28 12:10:47" ],
         [ 1937, "2015-04-28 12:10:49" ],
         [ 1938, "2015-04-28 12:10:52" ],
         [ 1939, "2015-04-28 12:11:05" ],
         [ 1940, "2015-04-28 12:11:06" ],
         [ 1941, "2015-04-28 12:11:08" ],
         [ 1942, "2015-04-28 12:11:11" ],
         [ 1943, "2015-04-28 12:11:12" ],
         [ 1944, "2015-04-28 12:11:14" ],
         [ 1945, "2015-04-28 12:11:15" ],
         [ 1946, "2015-04-28 12:11:16" ],
         [ 1947, "2015-04-28 12:11:19" ],
         [ 1948, "2015-04-28 12:11:22" ],
         [ 1949, "2015-04-28 12:11:25" ],
         [ 1950, "2015-04-28 12:11:30" ],
         [ 1951, "2015-04-28 12:11:49" ],
         [ 1952, "2015-04-28 12:11:51" ],
         [ 1953, "2015-04-28 12:12:00" ],
         [ 1954, "2015-04-28 12:12:01" ],
         [ 1955, "2015-04-28 12:13:03" ],
         [ 1956, "2015-04-28 12:15:42" ],
         [ 1957, "2015-04-28 12:15:44" ],
         [ 1958, "2015-04-28 12:15:51" ],
         [ 1959, "2015-04-28 12:16:18" ],
         [ 1960, "2015-04-28 12:16:23" ],
         [ 1961, "2015-04-28 12:16:32" ],
         [ 1962, "2015-04-28 12:16:55" ],
         [ 1963, "2015-04-28 12:17:11" ],
         [ 1964, "2015-04-28 12:17:14" ],
         [ 1965, "2015-04-28 12:17:33" ],
         [ 1966, "2015-04-28 12:17:49" ],
         [ 1967, "2015-04-28 12:18:22" ],
         [ 1968, "2015-04-28 12:18:27" ],
         [ 1969, "2015-04-28 12:19:06" ],
         [ 1970, "2015-04-28 12:19:09" ],
         [ 1971, "2015-04-28 12:19:43" ],
         [ 1972, "2015-04-28 12:20:19" ],
         [ 1973, "2015-04-28 12:20:46" ],
         [ 1974, "2015-04-28 12:20:52" ],
         [ 1975, "2015-04-28 12:21:18" ],
         [ 1976, "2015-04-28 12:21:23" ],
         [ 1977, "2015-04-28 12:21:25" ],
         [ 1978, "2015-04-28 12:21:27" ],
         [ 1979, "2015-04-28 12:21:43" ],
         [ 1980, "2015-04-28 12:21:52" ],
         [ 1981, "2015-04-28 12:22:03" ],
         [ 1982, "2015-04-28 12:22:10" ],
         [ 1983, "2015-04-28 12:22:11" ],
         [ 1984, "2015-04-28 12:22:13" ],
         [ 1985, "2015-04-28 12:23:59" ],
         [ 1986, "2015-04-28 12:24:29" ],
         [ 1987, "2015-04-28 12:25:51" ],
         [ 1988, "2015-04-28 12:25:54" ],
         [ 1989, "2015-04-28 12:25:59" ],
         [ 1990, "2015-04-28 12:26:13" ],
         [ 1991, "2015-04-28 12:26:21" ],
         [ 1992, "2015-04-28 12:26:31" ],
         [ 1993, "2015-04-28 12:26:45" ],
         [ 1994, "2015-04-28 12:26:47" ],
         [ 1995, "2015-04-28 12:28:16" ],
         [ 1996, "2015-04-28 12:28:32" ],
         [ 1997, "2015-04-28 12:28:39" ],
         [ 1998, "2015-04-28 12:29:07" ],
         [ 1999, "2015-04-28 12:29:59" ],
         [ 2000, "2015-04-28 12:30:11" ],
         [ 2001, "2015-04-28 12:30:12" ],
         [ 2002, "2015-04-28 12:30:19" ],
         [ 2003, "2015-04-28 12:30:20" ],
         [ 2004, "2015-04-28 12:30:27" ],
         [ 2005, "2015-04-28 12:30:30" ],
         [ 2006, "2015-04-28 12:30:36" ],
         [ 2007, "2015-04-28 12:30:55" ],
         [ 2008, "2015-04-28 12:31:04" ],
         [ 2009, "2015-04-28 12:31:08" ],
         [ 2010, "2015-04-28 12:31:16" ],
         [ 2011, "2015-04-28 12:31:25" ],
         [ 2012, "2015-04-28 12:31:31" ],
         [ 2013, "2015-04-28 12:31:33" ],
         [ 2014, "2015-04-28 12:31:34" ],
         [ 2015, "2015-04-28 12:31:54" ],
         [ 2016, "2015-04-28 12:31:59" ],
         [ 2017, "2015-04-28 12:32:00" ],
         [ 2018, "2015-04-28 12:32:03" ],
         [ 2019, "2015-04-28 12:32:12" ],
         [ 2020, "2015-04-28 12:33:22" ],
         [ 2021, "2015-04-28 12:33:24" ],
         [ 2022, "2015-04-28 12:33:29" ],
         [ 2023, "2015-04-28 12:34:28" ],
         [ 2024, "2015-04-28 12:34:36" ],
         [ 2025, "2015-04-28 12:34:43" ],
         [ 2026, "2015-04-28 12:35:37" ],
         [ 2027, "2015-04-28 12:35:58" ],
         [ 2028, "2015-04-28 12:36:14" ],
         [ 2029, "2015-04-28 12:36:18" ],
         [ 2030, "2015-04-28 12:36:41" ],
         [ 2031, "2015-04-28 12:36:50" ],
         [ 2032, "2015-04-28 12:37:01" ],
         [ 2033, "2015-04-28 12:38:06" ],
         [ 2034, "2015-04-28 12:38:24" ],
         [ 2035, "2015-04-28 12:38:37" ],
         [ 2036, "2015-04-28 12:38:58" ],
         [ 2037, "2015-04-28 12:39:17" ],
         [ 2038, "2015-04-28 12:39:42" ],
         [ 2039, "2015-04-28 12:39:48" ],
         [ 2040, "2015-04-28 12:39:51" ],
         [ 2041, "2015-04-28 12:39:59" ],
         [ 2042, "2015-04-28 12:40:09" ],
         [ 2043, "2015-04-28 12:40:10" ],
         [ 2044, "2015-04-28 12:40:14" ],
         [ 2045, "2015-04-28 12:40:28" ],
         [ 2046, "2015-04-28 12:40:29" ],
         [ 2047, "2015-04-28 12:40:30" ],
         [ 2048, "2015-04-28 12:40:34" ],
         [ 2049, "2015-04-28 12:40:36" ],
         [ 2050, "2015-04-28 12:40:49" ],
         [ 2051, "2015-04-28 12:41:19" ],
         [ 2052, "2015-04-28 12:41:22" ],
         [ 2053, "2015-04-28 12:41:25" ],
         [ 2054, "2015-04-28 12:41:29" ],
         [ 2055, "2015-04-28 12:41:31" ],
         [ 2056, "2015-04-28 12:41:37" ],
         [ 2057, "2015-04-28 12:41:39" ],
         [ 2058, "2015-04-28 12:41:42" ],
         [ 2059, "2015-04-28 12:42:50" ],
         [ 2060, "2015-04-28 12:43:23" ],
         [ 2061, "2015-04-28 12:43:36" ],
         [ 2062, "2015-04-28 12:44:19" ],
         [ 2063, "2015-04-28 12:45:25" ],
         [ 2064, "2015-04-28 12:45:40" ],
         [ 2065, "2015-04-28 12:45:47" ],
         [ 2066, "2015-04-28 12:45:58" ],
         [ 2067, "2015-04-28 12:46:30" ],
         [ 2068, "2015-04-28 12:46:45" ],
         [ 2069, "2015-04-28 12:47:02" ],
         [ 2070, "2015-04-28 12:47:07" ],
         [ 2071, "2015-04-28 12:47:08" ],
         [ 2072, "2015-04-28 12:47:09" ],
         [ 2073, "2015-04-28 12:47:21" ],
         [ 2074, "2015-04-28 12:47:46" ],
         [ 2075, "2015-04-28 12:48:33" ],
         [ 2076, "2015-04-28 12:48:34" ],
         [ 2077, "2015-04-28 12:48:46" ],
         [ 2078, "2015-04-28 12:49:07" ],
         [ 2079, "2015-04-28 12:49:20" ],
         [ 2080, "2015-04-28 12:49:30" ],
         [ 2081, "2015-04-28 12:49:34" ],
         [ 2082, "2015-04-28 12:49:37" ],
         [ 2083, "2015-04-28 12:49:50" ],
         [ 2084, "2015-04-28 12:50:37" ],
         [ 2085, "2015-04-28 12:51:05" ],
         [ 2086, "2015-04-28 12:51:21" ],
         [ 2087, "2015-04-28 12:51:29" ],
         [ 2088, "2015-04-28 12:51:32" ],
         [ 2089, "2015-04-28 12:51:34" ],
         [ 2090, "2015-04-28 12:51:39" ],
         [ 2091, "2015-04-28 12:51:59" ],
         [ 2092, "2015-04-28 12:52:05" ],
         [ 2093, "2015-04-28 12:53:23" ],
         [ 2094, "2015-04-28 12:54:36" ],
         [ 2095, "2015-04-28 12:54:49" ],
         [ 2096, "2015-04-28 12:56:13" ],
         [ 2097, "2015-04-28 12:56:23" ],
         [ 2098, "2015-04-28 12:56:43" ],
         [ 2099, "2015-04-28 12:56:49" ],
         [ 2100, "2015-04-28 12:56:51" ],
         [ 2101, "2015-04-28 12:56:55" ],
         [ 2102, "2015-04-28 12:56:59" ],
         [ 2103, "2015-04-28 12:57:19" ],
         [ 2104, "2015-04-28 12:57:28" ],
         [ 2105, "2015-04-28 12:57:34" ],
         [ 2106, "2015-04-28 12:58:04" ],
         [ 2107, "2015-04-28 12:58:11" ],
         [ 2108, "2015-04-28 12:59:10" ],
         [ 2109, "2015-04-28 12:59:19" ],
         [ 2110, "2015-04-28 12:59:30" ],
         [ 2111, "2015-04-28 13:00:27" ],
         [ 2112, "2015-04-28 13:00:43" ],
         [ 2113, "2015-04-28 13:00:50" ],
         [ 2114, "2015-04-28 13:01:06" ],
         [ 2115, "2015-04-28 13:01:07" ],
         [ 2116, "2015-04-28 13:01:08" ],
         [ 2117, "2015-04-28 13:01:09" ],
         [ 2118, "2015-04-28 13:01:10" ],
         [ 2119, "2015-04-28 13:01:14" ],
         [ 2120, "2015-04-28 13:01:15" ],
         [ 2121, "2015-04-28 13:01:18" ],
         [ 2122, "2015-04-28 13:01:19" ],
         [ 2123, "2015-04-28 13:01:20" ],
         [ 2124, "2015-04-28 13:01:22" ],
         [ 2125, "2015-04-28 13:01:25" ],
         [ 2126, "2015-04-28 13:01:28" ],
         [ 2127, "2015-04-28 13:01:30" ],
         [ 2128, "2015-04-28 13:01:35" ],
         [ 2129, "2015-04-28 13:01:37" ],
         [ 2130, "2015-04-28 13:01:42" ],
         [ 2131, "2015-04-28 13:02:13" ],
         [ 2132, "2015-04-28 13:02:59" ],
         [ 2133, "2015-04-28 13:05:06" ],
         [ 2134, "2015-04-28 13:05:32" ],
         [ 2135, "2015-04-28 13:06:25" ],
         [ 2136, "2015-04-28 13:06:28" ],
         [ 2137, "2015-04-28 13:06:55" ],
         [ 2138, "2015-04-28 13:06:58" ],
         [ 2139, "2015-04-28 13:07:12" ],
         [ 2140, "2015-04-28 13:08:16" ],
         [ 2141, "2015-04-28 13:08:27" ],
         [ 2142, "2015-04-28 13:08:53" ],
         [ 2143, "2015-04-28 13:09:20" ],
         [ 2144, "2015-04-28 13:10:25" ],
         [ 2145, "2015-04-28 13:10:45" ],
         [ 2146, "2015-04-28 13:12:03" ],
         [ 2147, "2015-04-28 13:12:28" ],
         [ 2148, "2015-04-28 13:12:58" ],
         [ 2149, "2015-04-28 13:13:02" ],
         [ 2150, "2015-04-28 13:13:21" ],
         [ 2151, "2015-04-28 13:13:42" ],
         [ 2152, "2015-04-28 13:13:48" ],
         [ 2153, "2015-04-28 13:15:09" ],
         [ 2154, "2015-04-28 13:15:29" ],
         [ 2155, "2015-04-28 13:16:07" ],
         [ 2156, "2015-04-28 13:16:10" ],
         [ 2157, "2015-04-28 13:16:16" ],
         [ 2158, "2015-04-28 13:17:19" ],
         [ 2159, "2015-04-28 13:17:32" ],
         [ 2160, "2015-04-28 13:17:46" ],
         [ 2161, "2015-04-28 13:18:41" ],
         [ 2162, "2015-04-28 13:18:42" ],
         [ 2163, "2015-04-28 13:19:04" ],
         [ 2164, "2015-04-28 13:19:06" ],
         [ 2165, "2015-04-28 13:19:13" ],
         [ 2166, "2015-04-28 13:19:26" ],
         [ 2167, "2015-04-28 13:19:31" ],
         [ 2168, "2015-04-28 13:19:37" ],
         [ 2169, "2015-04-28 13:19:42" ],
         [ 2170, "2015-04-28 13:19:44" ],
         [ 2171, "2015-04-28 13:19:49" ],
         [ 2172, "2015-04-28 13:20:12" ],
         [ 2173, "2015-04-28 13:20:16" ],
         [ 2174, "2015-04-28 13:20:27" ],
         [ 2175, "2015-04-28 13:20:28" ],
         [ 2176, "2015-04-28 13:20:36" ],
         [ 2177, "2015-04-28 13:21:07" ],
         [ 2178, "2015-04-28 13:21:10" ],
         [ 2179, "2015-04-28 13:21:17" ],
         [ 2180, "2015-04-28 13:21:23" ],
         [ 2181, "2015-04-28 13:21:26" ],
         [ 2182, "2015-04-28 13:21:28" ],
         [ 2183, "2015-04-28 13:21:29" ],
         [ 2184, "2015-04-28 13:21:31" ],
         [ 2185, "2015-04-28 13:21:42" ],
         [ 2186, "2015-04-28 13:21:47" ],
         [ 2187, "2015-04-28 13:21:48" ],
         [ 2188, "2015-04-28 13:22:10" ],
         [ 2189, "2015-04-28 13:24:12" ],
         [ 2190, "2015-04-28 13:26:03" ],
         [ 2191, "2015-04-28 13:26:05" ],
         [ 2192, "2015-04-28 13:26:13" ],
         [ 2193, "2015-04-28 13:26:43" ],
         [ 2194, "2015-04-28 13:27:10" ],
         [ 2195, "2015-04-28 13:27:39" ],
         [ 2196, "2015-04-28 13:27:49" ],
         [ 2197, "2015-04-28 13:28:19" ],
         [ 2198, "2015-04-28 13:28:59" ],
         [ 2199, "2015-04-28 13:29:07" ],
         [ 2200, "2015-04-28 13:30:07" ],
         [ 2201, "2015-04-28 13:30:19" ],
         [ 2202, "2015-04-28 13:30:20" ],
         [ 2203, "2015-04-28 13:30:23" ],
         [ 2204, "2015-04-28 13:30:26" ],
         [ 2205, "2015-04-28 13:30:34" ],
         [ 2206, "2015-04-28 13:31:01" ],
         [ 2207, "2015-04-28 13:31:19" ],
         [ 2208, "2015-04-28 13:31:26" ],
         [ 2209, "2015-04-28 13:31:29" ],
         [ 2210, "2015-04-28 13:31:33" ],
         [ 2211, "2015-04-28 13:31:39" ],
         [ 2212, "2015-04-28 13:31:41" ],
         [ 2213, "2015-04-28 13:32:06" ],
         [ 2214, "2015-04-28 13:32:32" ],
         [ 2215, "2015-04-28 13:33:16" ],
         [ 2216, "2015-04-28 13:33:45" ],
         [ 2217, "2015-04-28 13:34:14" ],
         [ 2218, "2015-04-28 13:34:16" ],
         [ 2219, "2015-04-28 13:35:00" ],
         [ 2220, "2015-04-28 13:35:45" ],
         [ 2221, "2015-04-28 13:36:07" ],
         [ 2222, "2015-04-28 13:36:11" ],
         [ 2223, "2015-04-28 13:36:12" ],
         [ 2224, "2015-04-28 13:36:22" ],
         [ 2225, "2015-04-28 13:36:38" ],
         [ 2226, "2015-04-28 13:36:41" ],
         [ 2227, "2015-04-28 13:36:42" ],
         [ 2228, "2015-04-28 13:36:46" ],
         [ 2229, "2015-04-28 13:36:52" ],
         [ 2230, "2015-04-28 13:37:06" ],
         [ 2231, "2015-04-28 13:37:09" ],
         [ 2232, "2015-04-28 13:37:15" ],
         [ 2233, "2015-04-28 13:37:29" ],
         [ 2234, "2015-04-28 13:37:40" ],
         [ 2235, "2015-04-28 13:37:47" ],
         [ 2236, "2015-04-28 13:38:01" ],
         [ 2237, "2015-04-28 13:38:49" ],
         [ 2238, "2015-04-28 13:39:27" ],
         [ 2239, "2015-04-28 13:40:08" ],
         [ 2240, "2015-04-28 13:40:37" ],
         [ 2241, "2015-04-28 13:40:51" ],
         [ 2242, "2015-04-28 13:40:57" ],
         [ 2243, "2015-04-28 13:41:04" ],
         [ 2244, "2015-04-28 13:41:11" ],
         [ 2245, "2015-04-28 13:41:44" ],
         [ 2246, "2015-04-28 13:42:44" ],
         [ 2247, "2015-04-28 13:43:03" ],
         [ 2248, "2015-04-28 13:43:24" ],
         [ 2249, "2015-04-28 13:45:09" ],
         [ 2250, "2015-04-28 13:45:25" ],
         [ 2251, "2015-04-28 13:45:30" ],
         [ 2252, "2015-04-28 13:45:34" ],
         [ 2253, "2015-04-28 13:45:44" ],
         [ 2254, "2015-04-28 13:46:01" ],
         [ 2255, "2015-04-28 13:46:11" ],
         [ 2256, "2015-04-28 13:46:12" ],
         [ 2257, "2015-04-28 13:46:13" ],
         [ 2258, "2015-04-28 13:46:28" ],
         [ 2259, "2015-04-28 13:46:37" ],
         [ 2260, "2015-04-28 13:46:38" ],
         [ 2261, "2015-04-28 13:46:45" ],
         [ 2262, "2015-04-28 13:46:49" ],
         [ 2263, "2015-04-28 13:46:57" ],
         [ 2264, "2015-04-28 13:47:32" ],
         [ 2265, "2015-04-28 13:48:12" ],
         [ 2266, "2015-04-28 13:48:18" ],
         [ 2267, "2015-04-28 13:48:52" ],
         [ 2268, "2015-04-28 13:48:59" ],
         [ 2269, "2015-04-28 13:49:03" ],
         [ 2270, "2015-04-28 13:49:28" ],
         [ 2271, "2015-04-28 13:49:38" ],
         [ 2272, "2015-04-28 13:49:49" ],
         [ 2273, "2015-04-28 13:49:54" ],
         [ 2274, "2015-04-28 13:50:06" ],
         [ 2275, "2015-04-28 13:50:08" ],
         [ 2276, "2015-04-28 13:50:19" ],
         [ 2277, "2015-04-28 13:50:46" ],
         [ 2278, "2015-04-28 13:50:52" ],
         [ 2279, "2015-04-28 13:51:08" ],
         [ 2280, "2015-04-28 13:51:15" ],
         [ 2281, "2015-04-28 13:51:20" ],
         [ 2282, "2015-04-28 13:51:21" ],
         [ 2283, "2015-04-28 13:51:27" ],
         [ 2284, "2015-04-28 13:51:40" ],
         [ 2285, "2015-04-28 13:51:43" ],
         [ 2286, "2015-04-28 13:51:47" ],
         [ 2287, "2015-04-28 13:51:50" ],
         [ 2288, "2015-04-28 13:52:04" ],
         [ 2289, "2015-04-28 13:52:16" ],
         [ 2290, "2015-04-28 13:54:47" ],
         [ 2291, "2015-04-28 13:55:13" ],
         [ 2292, "2015-04-28 13:55:30" ],
         [ 2293, "2015-04-28 13:55:54" ],
         [ 2294, "2015-04-28 13:55:55" ],
         [ 2295, "2015-04-28 13:55:58" ],
         [ 2296, "2015-04-28 13:56:05" ],
         [ 2297, "2015-04-28 13:56:07" ],
         [ 2298, "2015-04-28 13:56:46" ],
         [ 2299, "2015-04-28 13:56:59" ],
         [ 2300, "2015-04-28 13:57:02" ],
         [ 2301, "2015-04-28 13:57:25" ],
         [ 2302, "2015-04-28 13:57:31" ],
         [ 2303, "2015-04-28 13:57:33" ],
         [ 2304, "2015-04-28 13:57:37" ],
         [ 2305, "2015-04-28 13:57:39" ],
         [ 2306, "2015-04-28 13:57:43" ],
         [ 2307, "2015-04-28 13:57:52" ],
         [ 2308, "2015-04-28 13:58:02" ],
         [ 2309, "2015-04-28 13:58:04" ],
         [ 2310, "2015-04-28 13:58:15" ],
         [ 2311, "2015-04-28 13:58:16" ],
         [ 2312, "2015-04-28 13:58:41" ],
         [ 2313, "2015-04-28 13:59:39" ],
         [ 2314, "2015-04-28 14:00:04" ],
         [ 2315, "2015-04-28 14:00:12" ],
         [ 2316, "2015-04-28 14:00:18" ],
         [ 2317, "2015-04-28 14:00:33" ],
         [ 2318, "2015-04-28 14:00:42" ],
         [ 2319, "2015-04-28 14:01:06" ],
         [ 2320, "2015-04-28 14:01:13" ],
         [ 2321, "2015-04-28 14:01:24" ],
         [ 2322, "2015-04-28 14:01:26" ],
         [ 2323, "2015-04-28 14:01:27" ],
         [ 2324, "2015-04-28 14:01:43" ],
         [ 2325, "2015-04-28 14:02:14" ],
         [ 2326, "2015-04-28 14:04:27" ],
         [ 2327, "2015-04-28 14:04:39" ],
         [ 2328, "2015-04-28 14:04:51" ],
         [ 2329, "2015-04-28 14:05:14" ],
         [ 2330, "2015-04-28 14:05:49" ],
         [ 2331, "2015-04-28 14:05:51" ],
         [ 2332, "2015-04-28 14:06:02" ],
         [ 2333, "2015-04-28 14:06:03" ],
         [ 2334, "2015-04-28 14:06:05" ],
         [ 2335, "2015-04-28 14:06:10" ],
         [ 2336, "2015-04-28 14:06:25" ],
         [ 2337, "2015-04-28 14:06:35" ],
         [ 2338, "2015-04-28 14:07:01" ],
         [ 2339, "2015-04-28 14:07:20" ],
         [ 2340, "2015-04-28 14:07:49" ],
         [ 2341, "2015-04-28 14:07:59" ],
         [ 2342, "2015-04-28 14:08:12" ],
         [ 2343, "2015-04-28 14:09:28" ],
         [ 2344, "2015-04-28 14:09:36" ],
         [ 2345, "2015-04-28 14:09:47" ],
         [ 2346, "2015-04-28 14:09:50" ],
         [ 2347, "2015-04-28 14:09:58" ],
         [ 2348, "2015-04-28 14:10:13" ],
         [ 2349, "2015-04-28 14:11:42" ],
         [ 2350, "2015-04-28 14:11:43" ],
         [ 2351, "2015-04-28 14:11:45" ],
         [ 2352, "2015-04-28 14:11:49" ],
         [ 2353, "2015-04-28 14:11:57" ],
         [ 2354, "2015-04-28 14:12:29" ],
         [ 2355, "2015-04-28 14:14:37" ],
         [ 2356, "2015-04-28 14:14:44" ],
         [ 2357, "2015-04-28 14:15:06" ],
         [ 2358, "2015-04-28 14:15:21" ],
         [ 2359, "2015-04-28 14:15:29" ],
         [ 2360, "2015-04-28 14:15:44" ],
         [ 2361, "2015-04-28 14:15:49" ],
         [ 2362, "2015-04-28 14:15:53" ],
         [ 2363, "2015-04-28 14:15:55" ],
         [ 2364, "2015-04-28 14:16:00" ],
         [ 2365, "2015-04-28 14:16:02" ],
         [ 2366, "2015-04-28 14:16:53" ],
         [ 2367, "2015-04-28 14:16:54" ],
         [ 2368, "2015-04-28 14:16:55" ],
         [ 2369, "2015-04-28 14:17:18" ],
         [ 2370, "2015-04-28 14:17:29" ],
         [ 2371, "2015-04-28 14:17:52" ],
         [ 2372, "2015-04-28 14:18:13" ],
         [ 2373, "2015-04-28 14:18:36" ],
         [ 2374, "2015-04-28 14:18:40" ],
         [ 2375, "2015-04-28 14:19:33" ],
         [ 2376, "2015-04-28 14:19:57" ],
         [ 2377, "2015-04-28 14:20:02" ],
         [ 2378, "2015-04-28 14:20:19" ],
         [ 2379, "2015-04-28 14:20:44" ],
         [ 2380, "2015-04-28 14:20:54" ],
         [ 2381, "2015-04-28 14:21:18" ],
         [ 2382, "2015-04-28 14:21:20" ],
         [ 2383, "2015-04-28 14:21:24" ],
         [ 2384, "2015-04-28 14:21:32" ],
         [ 2385, "2015-04-28 14:21:33" ],
         [ 2386, "2015-04-28 14:21:35" ],
         [ 2387, "2015-04-28 14:22:26" ],
         [ 2388, "2015-04-28 14:23:16" ],
         [ 2389, "2015-04-28 14:23:48" ],
         [ 2390, "2015-04-28 14:24:45" ],
         [ 2391, "2015-04-28 14:24:47" ],
         [ 2392, "2015-04-28 14:25:31" ],
         [ 2393, "2015-04-28 14:25:32" ],
         [ 2394, "2015-04-28 14:25:41" ],
         [ 2395, "2015-04-28 14:25:43" ],
         [ 2396, "2015-04-28 14:26:05" ],
         [ 2397, "2015-04-28 14:26:07" ],
         [ 2398, "2015-04-28 14:26:12" ],
         [ 2399, "2015-04-28 14:26:21" ],
         [ 2400, "2015-04-28 14:26:37" ],
         [ 2401, "2015-04-28 14:27:02" ],
         [ 2402, "2015-04-28 14:27:06" ],
         [ 2403, "2015-04-28 14:27:15" ],
         [ 2404, "2015-04-28 14:27:46" ],
         [ 2405, "2015-04-28 14:27:50" ],
         [ 2406, "2015-04-28 14:27:56" ],
         [ 2407, "2015-04-28 14:28:01" ],
         [ 2408, "2015-04-28 14:28:05" ],
         [ 2409, "2015-04-28 14:28:07" ],
         [ 2410, "2015-04-28 14:28:27" ],
         [ 2411, "2015-04-28 14:28:28" ],
         [ 2412, "2015-04-28 14:28:55" ],
         [ 2413, "2015-04-28 14:29:40" ],
         [ 2414, "2015-04-28 14:29:47" ],
         [ 2415, "2015-04-28 14:29:52" ],
         [ 2416, "2015-04-28 14:30:05" ],
         [ 2417, "2015-04-28 14:30:18" ],
         [ 2418, "2015-04-28 14:30:34" ],
         [ 2419, "2015-04-28 14:30:44" ],
         [ 2420, "2015-04-28 14:30:51" ],
         [ 2421, "2015-04-28 14:31:06" ],
         [ 2422, "2015-04-28 14:31:16" ],
         [ 2423, "2015-04-28 14:31:17" ],
         [ 2424, "2015-04-28 14:31:23" ],
         [ 2425, "2015-04-28 14:31:28" ],
         [ 2426, "2015-04-28 14:31:53" ],
         [ 2427, "2015-04-28 14:32:55" ],
         [ 2428, "2015-04-28 14:34:32" ],
         [ 2429, "2015-04-28 14:34:33" ],
         [ 2430, "2015-04-28 14:34:36" ],
         [ 2431, "2015-04-28 14:34:38" ],
         [ 2432, "2015-04-28 14:34:53" ],
         [ 2433, "2015-04-28 14:34:55" ],
         [ 2434, "2015-04-28 14:35:13" ],
         [ 2435, "2015-04-28 14:35:16" ],
         [ 2436, "2015-04-28 14:35:18" ],
         [ 2437, "2015-04-28 14:35:48" ],
         [ 2438, "2015-04-28 14:36:09" ],
         [ 2439, "2015-04-28 14:36:32" ],
         [ 2440, "2015-04-28 14:36:40" ],
         [ 2441, "2015-04-28 14:36:46" ],
         [ 2442, "2015-04-28 14:36:52" ],
         [ 2443, "2015-04-28 14:36:58" ],
         [ 2444, "2015-04-28 14:37:11" ],
         [ 2445, "2015-04-28 14:37:38" ],
         [ 2446, "2015-04-28 14:37:55" ],
         [ 2447, "2015-04-28 14:38:10" ],
         [ 2448, "2015-04-28 14:38:43" ],
         [ 2449, "2015-04-28 14:39:02" ],
         [ 2450, "2015-04-28 14:39:18" ],
         [ 2451, "2015-04-28 14:39:25" ],
         [ 2452, "2015-04-28 14:39:28" ],
         [ 2453, "2015-04-28 14:39:52" ],
         [ 2454, "2015-04-28 14:40:12" ],
         [ 2455, "2015-04-28 14:40:18" ],
         [ 2456, "2015-04-28 14:40:25" ],
         [ 2457, "2015-04-28 14:40:41" ],
         [ 2458, "2015-04-28 14:40:53" ],
         [ 2459, "2015-04-28 14:40:54" ],
         [ 2460, "2015-04-28 14:41:12" ],
         [ 2461, "2015-04-28 14:41:13" ],
         [ 2462, "2015-04-28 14:41:15" ],
         [ 2463, "2015-04-28 14:41:19" ],
         [ 2464, "2015-04-28 14:41:21" ],
         [ 2465, "2015-04-28 14:41:24" ],
         [ 2466, "2015-04-28 14:41:26" ],
         [ 2467, "2015-04-28 14:41:28" ],
         [ 2468, "2015-04-28 14:41:29" ],
         [ 2469, "2015-04-28 14:41:30" ],
         [ 2470, "2015-04-28 14:41:36" ],
         [ 2471, "2015-04-28 14:41:45" ],
         [ 2472, "2015-04-28 14:42:38" ],
         [ 2473, "2015-04-28 14:42:44" ],
         [ 2474, "2015-04-28 14:43:14" ],
         [ 2475, "2015-04-28 14:43:53" ],
         [ 2476, "2015-04-28 14:44:11" ],
         [ 2477, "2015-04-28 14:44:16" ],
         [ 2478, "2015-04-28 14:45:15" ],
         [ 2479, "2015-04-28 14:45:51" ],
         [ 2480, "2015-04-28 14:45:53" ],
         [ 2481, "2015-04-28 14:45:56" ],
         [ 2482, "2015-04-28 14:46:07" ],
         [ 2483, "2015-04-28 14:46:11" ],
         [ 2484, "2015-04-28 14:46:38" ],
         [ 2485, "2015-04-28 14:46:48" ],
         [ 2486, "2015-04-28 14:47:13" ],
         [ 2487, "2015-04-28 14:47:22" ],
         [ 2488, "2015-04-28 14:47:53" ],
         [ 2489, "2015-04-28 14:49:11" ],
         [ 2490, "2015-04-28 14:49:26" ],
         [ 2491, "2015-04-28 14:49:40" ],
         [ 2492, "2015-04-28 14:49:45" ],
         [ 2493, "2015-04-28 14:49:58" ],
         [ 2494, "2015-04-28 14:50:12" ],
         [ 2495, "2015-04-28 14:50:19" ],
         [ 2496, "2015-04-28 14:50:22" ],
         [ 2497, "2015-04-28 14:50:43" ],
         [ 2498, "2015-04-28 14:51:20" ],
         [ 2499, "2015-04-28 14:51:25" ],
         [ 2500, "2015-04-28 14:51:34" ],
         [ 2501, "2015-04-28 14:51:40" ],
         [ 2502, "2015-04-28 14:51:41" ],
         [ 2503, "2015-04-28 14:51:57" ],
         [ 2504, "2015-04-28 14:54:00" ],
         [ 2505, "2015-04-28 14:54:28" ],
         [ 2506, "2015-04-28 14:55:07" ],
         [ 2507, "2015-04-28 14:55:37" ],
         [ 2508, "2015-04-28 14:55:48" ],
         [ 2509, "2015-04-28 14:55:52" ],
         [ 2510, "2015-04-28 14:56:02" ],
         [ 2511, "2015-04-28 14:56:03" ],
         [ 2512, "2015-04-28 14:56:13" ],
         [ 2513, "2015-04-28 14:56:15" ],
         [ 2514, "2015-04-28 14:56:42" ],
         [ 2515, "2015-04-28 14:57:07" ],
         [ 2516, "2015-04-28 14:59:00" ],
         [ 2517, "2015-04-28 14:59:17" ],
         [ 2518, "2015-04-28 14:59:24" ],
         [ 2519, "2015-04-28 14:59:32" ],
         [ 2520, "2015-04-28 14:59:47" ],
         [ 2521, "2015-04-28 14:59:51" ],
         [ 2522, "2015-04-28 15:00:02" ],
         [ 2523, "2015-04-28 15:00:08" ],
         [ 2524, "2015-04-28 15:00:12" ],
         [ 2525, "2015-04-28 15:00:15" ],
         [ 2526, "2015-04-28 15:00:26" ],
         [ 2527, "2015-04-28 15:00:39" ],
         [ 2528, "2015-04-28 15:01:31" ],
         [ 2529, "2015-04-28 15:02:48" ],
         [ 2530, "2015-04-28 15:03:15" ],
         [ 2531, "2015-04-28 15:03:31" ],
         [ 2532, "2015-04-28 15:05:34" ],
         [ 2533, "2015-04-28 15:05:46" ],
         [ 2534, "2015-04-28 15:05:48" ],
         [ 2535, "2015-04-28 15:06:21" ],
         [ 2536, "2015-04-28 15:06:27" ],
         [ 2537, "2015-04-28 15:06:52" ],
         [ 2538, "2015-04-28 15:06:55" ],
         [ 2539, "2015-04-28 15:07:14" ],
         [ 2540, "2015-04-28 15:07:37" ],
         [ 2541, "2015-04-28 15:07:42" ],
         [ 2542, "2015-04-28 15:07:44" ],
         [ 2543, "2015-04-28 15:08:00" ],
         [ 2544, "2015-04-28 15:08:07" ],
         [ 2545, "2015-04-28 15:08:09" ],
         [ 2546, "2015-04-28 15:08:16" ],
         [ 2547, "2015-04-28 15:08:47" ],
         [ 2548, "2015-04-28 15:09:24" ],
         [ 2549, "2015-04-28 15:09:52" ],
         [ 2550, "2015-04-28 15:09:58" ],
         [ 2551, "2015-04-28 15:10:00" ],
         [ 2552, "2015-04-28 15:10:06" ],
         [ 2553, "2015-04-28 15:10:08" ],
         [ 2554, "2015-04-28 15:10:09" ],
         [ 2555, "2015-04-28 15:10:12" ],
         [ 2556, "2015-04-28 15:10:16" ],
         [ 2557, "2015-04-28 15:10:42" ],
         [ 2558, "2015-04-28 15:11:08" ],
         [ 2559, "2015-04-28 15:11:17" ],
         [ 2560, "2015-04-28 15:11:19" ],
         [ 2561, "2015-04-28 15:11:30" ],
         [ 2562, "2015-04-28 15:12:05" ],
         [ 2563, "2015-04-28 15:12:14" ],
         [ 2564, "2015-04-28 15:13:38" ],
         [ 2565, "2015-04-28 15:13:47" ],
         [ 2566, "2015-04-28 15:14:11" ],
         [ 2567, "2015-04-28 15:14:14" ],
         [ 2568, "2015-04-28 15:14:57" ],
         [ 2569, "2015-04-28 15:15:02" ],
         [ 2570, "2015-04-28 15:15:12" ],
         [ 2571, "2015-04-28 15:15:13" ],
         [ 2572, "2015-04-28 15:15:14" ],
         [ 2573, "2015-04-28 15:15:15" ],
         [ 2574, "2015-04-28 15:15:20" ],
         [ 2575, "2015-04-28 15:15:25" ],
         [ 2576, "2015-04-28 15:15:52" ],
         [ 2577, "2015-04-28 15:15:57" ],
         [ 2578, "2015-04-28 15:16:06" ],
         [ 2579, "2015-04-28 15:16:32" ],
         [ 2580, "2015-04-28 15:16:36" ],
         [ 2581, "2015-04-28 15:16:39" ],
         [ 2582, "2015-04-28 15:17:00" ],
         [ 2583, "2015-04-28 15:17:12" ],
         [ 2584, "2015-04-28 15:17:20" ],
         [ 2585, "2015-04-28 15:17:24" ],
         [ 2586, "2015-04-28 15:17:25" ],
         [ 2587, "2015-04-28 15:17:27" ],
         [ 2588, "2015-04-28 15:17:46" ],
         [ 2589, "2015-04-28 15:17:58" ],
         [ 2590, "2015-04-28 15:18:07" ],
         [ 2591, "2015-04-28 15:18:13" ],
         [ 2592, "2015-04-28 15:18:30" ],
         [ 2593, "2015-04-28 15:18:35" ],
         [ 2594, "2015-04-28 15:19:01" ],
         [ 2595, "2015-04-28 15:20:39" ],
         [ 2596, "2015-04-28 15:20:40" ],
         [ 2597, "2015-04-28 15:21:01" ],
         [ 2598, "2015-04-28 15:21:07" ],
         [ 2599, "2015-04-28 15:21:08" ],
         [ 2600, "2015-04-28 15:21:09" ],
         [ 2601, "2015-04-28 15:21:18" ],
         [ 2602, "2015-04-28 15:21:20" ],
         [ 2603, "2015-04-28 15:21:21" ],
         [ 2604, "2015-04-28 15:21:26" ],
         [ 2605, "2015-04-28 15:21:27" ],
         [ 2606, "2015-04-28 15:21:28" ],
         [ 2607, "2015-04-28 15:21:30" ],
         [ 2608, "2015-04-28 15:21:42" ],
         [ 2609, "2015-04-28 15:21:45" ],
         [ 2610, "2015-04-28 15:21:50" ],
         [ 2611, "2015-04-28 15:21:51" ],
         [ 2612, "2015-04-28 15:22:10" ],
         [ 2613, "2015-04-28 15:22:13" ],
         [ 2614, "2015-04-28 15:22:41" ],
         [ 2615, "2015-04-28 15:23:32" ],
         [ 2616, "2015-04-28 15:24:54" ],
         [ 2617, "2015-04-28 15:25:01" ],
         [ 2618, "2015-04-28 15:25:12" ],
         [ 2619, "2015-04-28 15:25:18" ],
         [ 2620, "2015-04-28 15:26:02" ],
         [ 2621, "2015-04-28 15:26:16" ],
         [ 2622, "2015-04-28 15:26:37" ],
         [ 2623, "2015-04-28 15:26:40" ],
         [ 2624, "2015-04-28 15:26:46" ],
         [ 2625, "2015-04-28 15:27:02" ],
         [ 2626, "2015-04-28 15:27:04" ],
         [ 2627, "2015-04-28 15:27:13" ],
         [ 2628, "2015-04-28 15:27:26" ],
         [ 2629, "2015-04-28 15:27:46" ],
         [ 2630, "2015-04-28 15:28:59" ],
         [ 2631, "2015-04-28 15:29:18" ],
         [ 2632, "2015-04-28 15:29:24" ],
         [ 2633, "2015-04-28 15:30:08" ],
         [ 2634, "2015-04-28 15:30:11" ],
         [ 2635, "2015-04-28 15:30:29" ],
         [ 2636, "2015-04-28 15:30:32" ],
         [ 2637, "2015-04-28 15:30:46" ],
         [ 2638, "2015-04-28 15:31:10" ],
         [ 2639, "2015-04-28 15:31:26" ],
         [ 2640, "2015-04-28 15:31:28" ],
         [ 2641, "2015-04-28 15:31:54" ],
         [ 2642, "2015-04-28 15:32:14" ],
         [ 2643, "2015-04-28 15:33:11" ],
         [ 2644, "2015-04-28 15:34:17" ],
         [ 2645, "2015-04-28 15:34:47" ],
         [ 2646, "2015-04-28 15:35:02" ],
         [ 2647, "2015-04-28 15:35:05" ],
         [ 2648, "2015-04-28 15:35:34" ],
         [ 2649, "2015-04-28 15:35:46" ],
         [ 2650, "2015-04-28 15:36:17" ],
         [ 2651, "2015-04-28 15:36:30" ],
         [ 2652, "2015-04-28 15:36:33" ],
         [ 2653, "2015-04-28 15:36:44" ],
         [ 2654, "2015-04-28 15:36:49" ],
         [ 2655, "2015-04-28 15:37:11" ],
         [ 2656, "2015-04-28 15:38:01" ],
         [ 2657, "2015-04-28 15:38:10" ],
         [ 2658, "2015-04-28 15:38:13" ],
         [ 2659, "2015-04-28 15:38:18" ],
         [ 2660, "2015-04-28 15:38:24" ],
         [ 2661, "2015-04-28 15:39:11" ],
         [ 2662, "2015-04-28 15:39:29" ],
         [ 2663, "2015-04-28 15:39:42" ],
         [ 2664, "2015-04-28 15:39:58" ],
         [ 2665, "2015-04-28 15:40:16" ],
         [ 2666, "2015-04-28 15:40:17" ],
         [ 2667, "2015-04-28 15:40:21" ],
         [ 2668, "2015-04-28 15:40:25" ],
         [ 2669, "2015-04-28 15:40:33" ],
         [ 2670, "2015-04-28 15:40:42" ],
         [ 2671, "2015-04-28 15:40:52" ],
         [ 2672, "2015-04-28 15:41:05" ],
         [ 2673, "2015-04-28 15:41:06" ],
         [ 2674, "2015-04-28 15:41:10" ],
         [ 2675, "2015-04-28 15:41:17" ],
         [ 2676, "2015-04-28 15:41:21" ],
         [ 2677, "2015-04-28 15:41:38" ],
         [ 2678, "2015-04-28 15:42:26" ],
         [ 2679, "2015-04-28 15:43:54" ],
         [ 2680, "2015-04-28 15:45:09" ],
         [ 2681, "2015-04-28 15:45:39" ],
         [ 2682, "2015-04-28 15:45:41" ],
         [ 2683, "2015-04-28 15:46:24" ],
         [ 2684, "2015-04-28 15:46:43" ],
         [ 2685, "2015-04-28 15:47:01" ],
         [ 2686, "2015-04-28 15:47:26" ],
         [ 2687, "2015-04-28 15:47:35" ],
         [ 2688, "2015-04-28 15:47:37" ],
         [ 2689, "2015-04-28 15:47:38" ],
         [ 2690, "2015-04-28 15:47:47" ],
         [ 2691, "2015-04-28 15:48:10" ],
         [ 2692, "2015-04-28 15:48:37" ],
         [ 2693, "2015-04-28 15:48:56" ],
         [ 2694, "2015-04-28 15:49:31" ],
         [ 2695, "2015-04-28 15:49:38" ],
         [ 2696, "2015-04-28 15:50:15" ],
         [ 2697, "2015-04-28 15:50:16" ],
         [ 2698, "2015-04-28 15:50:20" ],
         [ 2699, "2015-04-28 15:50:25" ],
         [ 2700, "2015-04-28 15:50:26" ],
         [ 2701, "2015-04-28 15:50:48" ],
         [ 2702, "2015-04-28 15:50:52" ],
         [ 2703, "2015-04-28 15:51:08" ],
         [ 2704, "2015-04-28 15:51:11" ],
         [ 2705, "2015-04-28 15:51:26" ],
         [ 2706, "2015-04-28 15:51:46" ],
         [ 2707, "2015-04-28 15:52:07" ],
         [ 2708, "2015-04-28 15:52:54" ],
         [ 2709, "2015-04-28 15:53:10" ],
         [ 2710, "2015-04-28 15:54:07" ],
         [ 2711, "2015-04-28 15:54:35" ],
         [ 2712, "2015-04-28 15:55:18" ],
         [ 2713, "2015-04-28 15:55:31" ],
         [ 2714, "2015-04-28 15:55:35" ],
         [ 2715, "2015-04-28 15:55:45" ],
         [ 2716, "2015-04-28 15:55:53" ],
         [ 2717, "2015-04-28 15:55:54" ],
         [ 2718, "2015-04-28 15:56:07" ],
         [ 2719, "2015-04-28 15:56:18" ],
         [ 2720, "2015-04-28 15:56:31" ],
         [ 2721, "2015-04-28 15:56:52" ],
         [ 2722, "2015-04-28 15:57:03" ],
         [ 2723, "2015-04-28 15:57:22" ],
         [ 2724, "2015-04-28 15:57:50" ],
         [ 2725, "2015-04-28 15:58:16" ],
         [ 2726, "2015-04-28 15:58:18" ],
         [ 2727, "2015-04-28 15:58:38" ],
         [ 2728, "2015-04-28 15:58:50" ],
         [ 2729, "2015-04-28 15:58:54" ],
         [ 2730, "2015-04-28 15:59:32" ],
         [ 2731, "2015-04-28 15:59:41" ],
         [ 2732, "2015-04-28 15:59:51" ],
         [ 2733, "2015-04-28 15:59:55" ],
         [ 2734, "2015-04-28 15:59:56" ],
         [ 2735, "2015-04-28 16:00:03" ],
         [ 2736, "2015-04-28 16:00:18" ],
         [ 2737, "2015-04-28 16:00:20" ],
         [ 2738, "2015-04-28 16:00:25" ],
         [ 2739, "2015-04-28 16:00:26" ],
         [ 2740, "2015-04-28 16:01:27" ],
         [ 2741, "2015-04-28 16:01:28" ],
         [ 2742, "2015-04-28 16:01:30" ],
         [ 2743, "2015-04-28 16:01:37" ],
         [ 2744, "2015-04-28 16:01:40" ],
         [ 2745, "2015-04-28 16:01:43" ],
         [ 2746, "2015-04-28 16:01:48" ],
         [ 2747, "2015-04-28 16:01:50" ],
         [ 2748, "2015-04-28 16:02:14" ],
         [ 2749, "2015-04-28 16:02:16" ],
         [ 2750, "2015-04-28 16:02:47" ],
         [ 2751, "2015-04-28 16:03:03" ],
         [ 2752, "2015-04-28 16:03:11" ],
         [ 2753, "2015-04-28 16:03:13" ],
         [ 2754, "2015-04-28 16:03:14" ],
         [ 2755, "2015-04-28 16:03:17" ],
         [ 2756, "2015-04-28 16:03:18" ],
         [ 2757, "2015-04-28 16:03:28" ],
         [ 2758, "2015-04-28 16:04:15" ],
         [ 2759, "2015-04-28 16:04:21" ],
         [ 2760, "2015-04-28 16:04:47" ],
         [ 2761, "2015-04-28 16:05:21" ],
         [ 2762, "2015-04-28 16:05:22" ],
         [ 2763, "2015-04-28 16:05:31" ],
         [ 2764, "2015-04-28 16:05:32" ],
         [ 2765, "2015-04-28 16:05:46" ],
         [ 2766, "2015-04-28 16:05:48" ],
         [ 2767, "2015-04-28 16:06:04" ],
         [ 2768, "2015-04-28 16:06:10" ],
         [ 2769, "2015-04-28 16:06:23" ],
         [ 2770, "2015-04-28 16:06:39" ],
         [ 2771, "2015-04-28 16:06:57" ],
         [ 2772, "2015-04-28 16:07:02" ],
         [ 2773, "2015-04-28 16:07:10" ],
         [ 2774, "2015-04-28 16:07:24" ],
         [ 2775, "2015-04-28 16:08:00" ],
         [ 2776, "2015-04-28 16:08:07" ],
         [ 2777, "2015-04-28 16:08:11" ],
         [ 2778, "2015-04-28 16:08:24" ],
         [ 2779, "2015-04-28 16:08:53" ],
         [ 2780, "2015-04-28 16:09:20" ],
         [ 2781, "2015-04-28 16:09:44" ],
         [ 2782, "2015-04-28 16:09:56" ],
         [ 2783, "2015-04-28 16:10:12" ],
         [ 2784, "2015-04-28 16:10:22" ],
         [ 2785, "2015-04-28 16:10:29" ],
         [ 2786, "2015-04-28 16:10:38" ],
         [ 2787, "2015-04-28 16:10:40" ],
         [ 2788, "2015-04-28 16:10:48" ],
         [ 2789, "2015-04-28 16:10:57" ],
         [ 2790, "2015-04-28 16:11:17" ],
         [ 2791, "2015-04-28 16:11:21" ],
         [ 2792, "2015-04-28 16:11:22" ],
         [ 2793, "2015-04-28 16:11:28" ],
         [ 2794, "2015-04-28 16:11:30" ],
         [ 2795, "2015-04-28 16:11:35" ],
         [ 2796, "2015-04-28 16:13:28" ],
         [ 2797, "2015-04-28 16:14:35" ],
         [ 2798, "2015-04-28 16:15:03" ],
         [ 2799, "2015-04-28 16:15:14" ],
         [ 2800, "2015-04-28 16:15:27" ],
         [ 2801, "2015-04-28 16:15:45" ],
         [ 2802, "2015-04-28 16:15:49" ],
         [ 2803, "2015-04-28 16:16:08" ],
         [ 2804, "2015-04-28 16:16:13" ],
         [ 2805, "2015-04-28 16:16:23" ],
         [ 2806, "2015-04-28 16:16:35" ],
         [ 2807, "2015-04-28 16:16:53" ],
         [ 2808, "2015-04-28 16:17:59" ],
         [ 2809, "2015-04-28 16:18:27" ],
         [ 2810, "2015-04-28 16:18:44" ],
         [ 2811, "2015-04-28 16:18:48" ],
         [ 2812, "2015-04-28 16:18:51" ],
         [ 2813, "2015-04-28 16:18:54" ],
         [ 2814, "2015-04-28 16:19:08" ],
         [ 2815, "2015-04-28 16:19:29" ],
         [ 2816, "2015-04-28 16:20:13" ],
         [ 2817, "2015-04-28 16:20:32" ],
         [ 2818, "2015-04-28 16:20:58" ],
         [ 2819, "2015-04-28 16:21:12" ],
         [ 2820, "2015-04-28 16:22:11" ],
         [ 2821, "2015-04-28 16:22:21" ],
         [ 2822, "2015-04-28 16:22:23" ],
         [ 2823, "2015-04-28 16:22:38" ],
         [ 2824, "2015-04-28 16:22:39" ],
         [ 2825, "2015-04-28 16:24:15" ],
         [ 2826, "2015-04-28 16:24:35" ],
         [ 2827, "2015-04-28 16:25:51" ],
         [ 2828, "2015-04-28 16:26:18" ],
         [ 2829, "2015-04-28 16:26:29" ],
         [ 2830, "2015-04-28 16:27:16" ],
         [ 2831, "2015-04-28 16:27:18" ],
         [ 2832, "2015-04-28 16:27:27" ],
         [ 2833, "2015-04-28 16:27:34" ],
         [ 2834, "2015-04-28 16:27:37" ],
         [ 2835, "2015-04-28 16:28:23" ],
         [ 2836, "2015-04-28 16:28:28" ],
         [ 2837, "2015-04-28 16:28:29" ],
         [ 2838, "2015-04-28 16:29:57" ],
         [ 2839, "2015-04-28 16:29:58" ],
         [ 2840, "2015-04-28 16:29:59" ],
         [ 2841, "2015-04-28 16:30:02" ],
         [ 2842, "2015-04-28 16:30:07" ],
         [ 2843, "2015-04-28 16:30:11" ],
         [ 2844, "2015-04-28 16:30:13" ],
         [ 2845, "2015-04-28 16:30:15" ],
         [ 2846, "2015-04-28 16:30:19" ],
         [ 2847, "2015-04-28 16:30:28" ],
         [ 2848, "2015-04-28 16:30:31" ],
         [ 2849, "2015-04-28 16:30:34" ],
         [ 2850, "2015-04-28 16:30:39" ],
         [ 2851, "2015-04-28 16:30:43" ],
         [ 2852, "2015-04-28 16:30:46" ],
         [ 2853, "2015-04-28 16:30:49" ],
         [ 2854, "2015-04-28 16:31:20" ],
         [ 2855, "2015-04-28 16:31:22" ],
         [ 2856, "2015-04-28 16:31:25" ],
         [ 2857, "2015-04-28 16:34:32" ],
         [ 2858, "2015-04-28 16:35:14" ],
         [ 2859, "2015-04-28 16:35:33" ],
         [ 2860, "2015-04-28 16:35:52" ],
         [ 2861, "2015-04-28 16:36:11" ],
         [ 2862, "2015-04-28 16:36:21" ],
         [ 2863, "2015-04-28 16:36:23" ],
         [ 2864, "2015-04-28 16:36:27" ],
         [ 2865, "2015-04-28 16:36:39" ],
         [ 2866, "2015-04-28 16:37:05" ],
         [ 2867, "2015-04-28 16:37:08" ],
         [ 2868, "2015-04-28 16:37:10" ],
         [ 2869, "2015-04-28 16:37:15" ],
         [ 2870, "2015-04-28 16:37:28" ],
         [ 2871, "2015-04-28 16:37:54" ],
         [ 2872, "2015-04-28 16:38:01" ],
         [ 2873, "2015-04-28 16:38:11" ],
         [ 2874, "2015-04-28 16:38:47" ],
         [ 2875, "2015-04-28 16:38:52" ],
         [ 2876, "2015-04-28 16:38:56" ],
         [ 2877, "2015-04-28 16:39:12" ],
         [ 2878, "2015-04-28 16:39:20" ],
         [ 2879, "2015-04-28 16:39:31" ],
         [ 2880, "2015-04-28 16:39:34" ],
         [ 2881, "2015-04-28 16:39:49" ],
         [ 2882, "2015-04-28 16:39:53" ],
         [ 2883, "2015-04-28 16:40:06" ],
         [ 2884, "2015-04-28 16:40:09" ],
         [ 2885, "2015-04-28 16:40:18" ],
         [ 2886, "2015-04-28 16:40:20" ],
         [ 2887, "2015-04-28 16:40:25" ],
         [ 2888, "2015-04-28 16:40:30" ],
         [ 2889, "2015-04-28 16:40:38" ],
         [ 2890, "2015-04-28 16:40:42" ],
         [ 2891, "2015-04-28 16:40:43" ],
         [ 2892, "2015-04-28 16:40:45" ],
         [ 2893, "2015-04-28 16:40:56" ],
         [ 2894, "2015-04-28 16:41:02" ],
         [ 2895, "2015-04-28 16:41:07" ],
         [ 2896, "2015-04-28 16:41:15" ],
         [ 2897, "2015-04-28 16:41:18" ],
         [ 2898, "2015-04-28 16:41:27" ],
         [ 2899, "2015-04-28 16:41:28" ],
         [ 2900, "2015-04-28 16:44:03" ],
         [ 2901, "2015-04-28 16:44:47" ],
         [ 2902, "2015-04-28 16:45:29" ],
         [ 2903, "2015-04-28 16:45:33" ],
         [ 2904, "2015-04-28 16:45:36" ],
         [ 2905, "2015-04-28 16:45:45" ],
         [ 2906, "2015-04-28 16:46:02" ],
         [ 2907, "2015-04-28 16:46:15" ],
         [ 2908, "2015-04-28 16:46:22" ],
         [ 2909, "2015-04-28 16:46:55" ],
         [ 2910, "2015-04-28 16:47:13" ],
         [ 2911, "2015-04-28 16:47:26" ],
         [ 2912, "2015-04-28 16:47:43" ],
         [ 2913, "2015-04-28 16:48:00" ],
         [ 2914, "2015-04-28 16:48:20" ],
         [ 2915, "2015-04-28 16:48:36" ],
         [ 2916, "2015-04-28 16:48:38" ],
         [ 2917, "2015-04-28 16:48:42" ],
         [ 2918, "2015-04-28 16:48:47" ],
         [ 2919, "2015-04-28 16:48:53" ],
         [ 2920, "2015-04-28 16:49:03" ],
         [ 2921, "2015-04-28 16:49:20" ],
         [ 2922, "2015-04-28 16:49:48" ],
         [ 2923, "2015-04-28 16:49:52" ],
         [ 2924, "2015-04-28 16:50:07" ],
         [ 2925, "2015-04-28 16:50:08" ],
         [ 2926, "2015-04-28 16:50:10" ],
         [ 2927, "2015-04-28 16:50:12" ],
         [ 2928, "2015-04-28 16:50:15" ],
         [ 2929, "2015-04-28 16:50:21" ],
         [ 2930, "2015-04-28 16:50:38" ],
         [ 2931, "2015-04-28 16:51:08" ],
         [ 2932, "2015-04-28 16:51:12" ],
         [ 2933, "2015-04-28 16:51:23" ],
         [ 2934, "2015-04-28 16:51:25" ],
         [ 2935, "2015-04-28 16:51:27" ],
         [ 2936, "2015-04-28 16:52:32" ],
         [ 2937, "2015-04-28 16:54:12" ],
         [ 2938, "2015-04-28 16:54:47" ],
         [ 2939, "2015-04-28 16:55:36" ],
         [ 2940, "2015-04-28 16:55:50" ],
         [ 2941, "2015-04-28 16:56:06" ],
         [ 2942, "2015-04-28 16:56:25" ],
         [ 2943, "2015-04-28 16:56:43" ],
         [ 2944, "2015-04-28 16:56:48" ],
         [ 2945, "2015-04-28 16:57:55" ],
         [ 2946, "2015-04-28 16:58:06" ],
         [ 2947, "2015-04-28 16:58:47" ],
         [ 2948, "2015-04-28 16:59:13" ],
         [ 2949, "2015-04-28 16:59:19" ],
         [ 2950, "2015-04-28 16:59:39" ],
         [ 2951, "2015-04-28 16:59:52" ],
         [ 2952, "2015-04-28 16:59:56" ],
         [ 2953, "2015-04-28 17:00:01" ],
         [ 2954, "2015-04-28 17:00:05" ],
         [ 2955, "2015-04-28 17:00:06" ],
         [ 2956, "2015-04-28 17:00:07" ],
         [ 2957, "2015-04-28 17:00:32" ],
         [ 2958, "2015-04-28 17:00:42" ],
         [ 2959, "2015-04-28 17:00:46" ],
         [ 2960, "2015-04-28 17:00:47" ],
         [ 2961, "2015-04-28 17:01:04" ],
         [ 2962, "2015-04-28 17:01:06" ],
         [ 2963, "2015-04-28 17:01:08" ],
         [ 2964, "2015-04-28 17:01:21" ],
         [ 2965, "2015-04-28 17:02:06" ],
         [ 2966, "2015-04-28 17:02:27" ],
         [ 2967, "2015-04-28 17:03:05" ],
         [ 2968, "2015-04-28 17:03:48" ],
         [ 2969, "2015-04-28 17:04:07" ],
         [ 2970, "2015-04-28 17:04:49" ],
         [ 2971, "2015-04-28 17:04:59" ],
         [ 2972, "2015-04-28 17:05:04" ],
         [ 2973, "2015-04-28 17:05:25" ],
         [ 2974, "2015-04-28 17:05:49" ],
         [ 2975, "2015-04-28 17:05:50" ],
         [ 2976, "2015-04-28 17:05:52" ],
         [ 2977, "2015-04-28 17:05:58" ],
         [ 2978, "2015-04-28 17:06:02" ],
         [ 2979, "2015-04-28 17:06:18" ],
         [ 2980, "2015-04-28 17:06:28" ],
         [ 2981, "2015-04-28 17:06:41" ],
         [ 2982, "2015-04-28 17:06:49" ],
         [ 2983, "2015-04-28 17:06:57" ],
         [ 2984, "2015-04-28 17:07:04" ],
         [ 2985, "2015-04-28 17:07:25" ],
         [ 2986, "2015-04-28 17:07:45" ],
         [ 2987, "2015-04-28 17:08:39" ],
         [ 2988, "2015-04-28 17:09:04" ],
         [ 2989, "2015-04-28 17:09:43" ],
         [ 2990, "2015-04-28 17:09:45" ],
         [ 2991, "2015-04-28 17:09:46" ],
         [ 2992, "2015-04-28 17:09:53" ],
         [ 2993, "2015-04-28 17:09:56" ],
         [ 2994, "2015-04-28 17:10:02" ],
         [ 2995, "2015-04-28 17:10:09" ],
         [ 2996, "2015-04-28 17:10:13" ],
         [ 2997, "2015-04-28 17:10:31" ],
         [ 2998, "2015-04-28 17:10:36" ],
         [ 2999, "2015-04-28 17:10:40" ],
         [ 3000, "2015-04-28 17:10:45" ],
         [ 3001, "2015-04-28 17:10:48" ],
         [ 3002, "2015-04-28 17:11:20" ],
         [ 3003, "2015-04-28 17:11:36" ],
         [ 3004, "2015-04-28 17:11:55" ],
         [ 3005, "2015-04-28 17:14:22" ],
         [ 3006, "2015-04-28 17:15:02" ],
         [ 3007, "2015-04-28 17:15:15" ],
         [ 3008, "2015-04-28 17:15:38" ],
         [ 3009, "2015-04-28 17:15:49" ],
         [ 3010, "2015-04-28 17:15:54" ],
         [ 3011, "2015-04-28 17:16:03" ],
         [ 3012, "2015-04-28 17:16:06" ],
         [ 3013, "2015-04-28 17:16:07" ],
         [ 3014, "2015-04-28 17:16:08" ],
         [ 3015, "2015-04-28 17:16:10" ],
         [ 3016, "2015-04-28 17:16:19" ],
         [ 3017, "2015-04-28 17:16:23" ],
         [ 3018, "2015-04-28 17:16:26" ],
         [ 3019, "2015-04-28 17:16:53" ],
         [ 3020, "2015-04-28 17:16:56" ],
         [ 3021, "2015-04-28 17:17:09" ],
         [ 3022, "2015-04-28 17:17:13" ],
         [ 3023, "2015-04-28 17:17:15" ],
         [ 3024, "2015-04-28 17:17:22" ],
         [ 3025, "2015-04-28 17:17:24" ],
         [ 3026, "2015-04-28 17:17:40" ],
         [ 3027, "2015-04-28 17:17:46" ],
         [ 3028, "2015-04-28 17:18:15" ],
         [ 3029, "2015-04-28 17:18:16" ],
         [ 3030, "2015-04-28 17:18:44" ],
         [ 3031, "2015-04-28 17:18:46" ],
         [ 3032, "2015-04-28 17:19:13" ],
         [ 3033, "2015-04-28 17:19:15" ],
         [ 3034, "2015-04-28 17:19:21" ],
         [ 3035, "2015-04-28 17:19:39" ],
         [ 3036, "2015-04-28 17:19:53" ],
         [ 3037, "2015-04-28 17:20:07" ],
         [ 3038, "2015-04-28 17:20:14" ],
         [ 3039, "2015-04-28 17:20:44" ],
         [ 3040, "2015-04-28 17:20:45" ],
         [ 3041, "2015-04-28 17:20:53" ],
         [ 3042, "2015-04-28 17:21:01" ],
         [ 3043, "2015-04-28 17:21:02" ],
         [ 3044, "2015-04-28 17:21:57" ],
         [ 3045, "2015-04-28 17:22:10" ],
         [ 3046, "2015-04-28 17:22:11" ],
         [ 3047, "2015-04-28 17:22:15" ],
         [ 3048, "2015-04-28 17:22:57" ],
         [ 3049, "2015-04-28 17:23:15" ],
         [ 3050, "2015-04-28 17:23:24" ],
         [ 3051, "2015-04-28 17:24:32" ],
         [ 3052, "2015-04-28 17:24:46" ],
         [ 3053, "2015-04-28 17:25:33" ],
         [ 3054, "2015-04-28 17:25:37" ],
         [ 3055, "2015-04-28 17:25:39" ],
         [ 3056, "2015-04-28 17:25:40" ],
         [ 3057, "2015-04-28 17:25:43" ],
         [ 3058, "2015-04-28 17:25:51" ],
         [ 3059, "2015-04-28 17:26:03" ],
         [ 3060, "2015-04-28 17:26:29" ],
         [ 3061, "2015-04-28 17:26:33" ],
         [ 3062, "2015-04-28 17:26:46" ],
         [ 3063, "2015-04-28 17:27:14" ],
         [ 3064, "2015-04-28 17:28:01" ],
         [ 3065, "2015-04-28 17:29:16" ],
         [ 3066, "2015-04-28 17:29:30" ],
         [ 3067, "2015-04-28 17:29:45" ],
         [ 3068, "2015-04-28 17:29:59" ],
         [ 3069, "2015-04-28 17:30:04" ],
         [ 3070, "2015-04-28 17:30:13" ],
         [ 3071, "2015-04-28 17:31:00" ],
         [ 3072, "2015-04-28 17:31:01" ],
         [ 3073, "2015-04-28 17:31:07" ],
         [ 3074, "2015-04-28 17:31:13" ],
         [ 3075, "2015-04-28 17:31:26" ],
         [ 3076, "2015-04-28 17:32:33" ],
         [ 3077, "2015-04-28 17:33:36" ],
         [ 3078, "2015-04-28 17:33:59" ],
         [ 3079, "2015-04-28 17:35:53" ],
         [ 3080, "2015-04-28 17:35:54" ],
         [ 3081, "2015-04-28 17:36:01" ],
         [ 3082, "2015-04-28 17:36:03" ],
         [ 3083, "2015-04-28 17:36:25" ],
         [ 3084, "2015-04-28 17:36:44" ],
         [ 3085, "2015-04-28 17:36:57" ],
         [ 3086, "2015-04-28 17:37:08" ],
         [ 3087, "2015-04-28 17:37:12" ],
         [ 3088, "2015-04-28 17:37:27" ],
         [ 3089, "2015-04-28 17:37:35" ],
         [ 3090, "2015-04-28 17:37:51" ],
         [ 3091, "2015-04-28 17:38:09" ],
         [ 3092, "2015-04-28 17:38:26" ],
         [ 3093, "2015-04-28 17:38:36" ],
         [ 3094, "2015-04-28 17:38:43" ],
         [ 3095, "2015-04-28 17:39:00" ],
         [ 3096, "2015-04-28 17:39:13" ],
         [ 3097, "2015-04-28 17:39:20" ],
         [ 3098, "2015-04-28 17:39:43" ],
         [ 3099, "2015-04-28 17:40:05" ],
         [ 3100, "2015-04-28 17:40:09" ],
         [ 3101, "2015-04-28 17:40:18" ],
         [ 3102, "2015-04-28 17:40:24" ],
         [ 3103, "2015-04-28 17:40:39" ],
         [ 3104, "2015-04-28 17:40:41" ],
         [ 3105, "2015-04-28 17:41:00" ],
         [ 3106, "2015-04-28 17:41:09" ],
         [ 3107, "2015-04-28 17:41:13" ],
         [ 3108, "2015-04-28 17:42:08" ],
         [ 3109, "2015-04-28 17:42:16" ],
         [ 3110, "2015-04-28 17:42:17" ],
         [ 3111, "2015-04-28 17:42:30" ],
         [ 3112, "2015-04-28 17:42:36" ],
         [ 3113, "2015-04-28 17:42:39" ],
         [ 3114, "2015-04-28 17:43:16" ],
         [ 3115, "2015-04-28 17:43:37" ],
         [ 3116, "2015-04-28 17:46:00" ],
         [ 3117, "2015-04-28 17:46:06" ],
         [ 3118, "2015-04-28 17:46:26" ],
         [ 3119, "2015-04-28 17:46:37" ],
         [ 3120, "2015-04-28 17:46:45" ],
         [ 3121, "2015-04-28 17:47:12" ],
         [ 3122, "2015-04-28 17:47:22" ],
         [ 3123, "2015-04-28 17:47:45" ],
         [ 3124, "2015-04-28 17:47:50" ],
         [ 3125, "2015-04-28 17:48:04" ],
         [ 3126, "2015-04-28 17:48:17" ],
         [ 3127, "2015-04-28 17:48:28" ],
         [ 3128, "2015-04-28 17:48:32" ],
         [ 3129, "2015-04-28 17:48:40" ],
         [ 3130, "2015-04-28 17:48:46" ],
         [ 3131, "2015-04-28 17:49:46" ],
         [ 3132, "2015-04-28 17:49:49" ],
         [ 3133, "2015-04-28 17:49:51" ],
         [ 3134, "2015-04-28 17:49:59" ],
         [ 3135, "2015-04-28 17:50:04" ],
         [ 3136, "2015-04-28 17:50:05" ],
         [ 3137, "2015-04-28 17:50:19" ],
         [ 3138, "2015-04-28 17:50:20" ],
         [ 3139, "2015-04-28 17:50:23" ],
         [ 3140, "2015-04-28 17:50:25" ],
         [ 3141, "2015-04-28 17:50:26" ],
         [ 3142, "2015-04-28 17:52:08" ],
         [ 3143, "2015-04-28 17:52:10" ],
         [ 3144, "2015-04-28 17:53:19" ],
         [ 3145, "2015-04-28 17:54:48" ],
         [ 3146, "2015-04-28 17:54:54" ],
         [ 3147, "2015-04-28 17:55:13" ],
         [ 3148, "2015-04-28 17:55:19" ],
         [ 3149, "2015-04-28 17:55:25" ],
         [ 3150, "2015-04-28 17:55:35" ],
         [ 3151, "2015-04-28 17:55:58" ],
         [ 3152, "2015-04-28 17:56:13" ],
         [ 3153, "2015-04-28 17:56:36" ],
         [ 3154, "2015-04-28 17:56:45" ],
         [ 3155, "2015-04-28 17:56:47" ],
         [ 3156, "2015-04-28 17:56:59" ],
         [ 3157, "2015-04-28 17:57:04" ],
         [ 3158, "2015-04-28 17:57:17" ],
         [ 3159, "2015-04-28 17:57:22" ],
         [ 3160, "2015-04-28 17:57:31" ],
         [ 3161, "2015-04-28 17:57:34" ],
         [ 3162, "2015-04-28 17:57:35" ],
         [ 3163, "2015-04-28 17:57:45" ],
         [ 3164, "2015-04-28 17:58:09" ],
         [ 3165, "2015-04-28 17:58:31" ],
         [ 3166, "2015-04-28 17:58:57" ],
         [ 3167, "2015-04-28 17:59:16" ],
         [ 3168, "2015-04-28 17:59:55" ],
         [ 3169, "2015-04-28 18:00:17" ],
         [ 3170, "2015-04-28 18:00:21" ],
         [ 3171, "2015-04-28 18:00:28" ],
         [ 3172, "2015-04-28 18:00:43" ],
         [ 3173, "2015-04-28 18:00:51" ],
         [ 3174, "2015-04-28 18:00:58" ],
         [ 3175, "2015-04-28 18:01:00" ],
         [ 3176, "2015-04-28 18:01:14" ],
         [ 3177, "2015-04-28 18:01:42" ],
         [ 3178, "2015-04-28 18:01:48" ],
         [ 3179, "2015-04-28 18:01:55" ],
         [ 3180, "2015-04-28 18:01:56" ],
         [ 3181, "2015-04-28 18:02:00" ],
         [ 3182, "2015-04-28 18:02:03" ],
         [ 3183, "2015-04-28 18:02:04" ],
         [ 3184, "2015-04-28 18:02:52" ],
         [ 3185, "2015-04-28 18:04:23" ],
         [ 3186, "2015-04-28 18:05:27" ],
         [ 3187, "2015-04-28 18:05:32" ],
         [ 3188, "2015-04-28 18:05:48" ],
         [ 3189, "2015-04-28 18:06:02" ],
         [ 3190, "2015-04-28 18:06:06" ],
         [ 3191, "2015-04-28 18:06:31" ],
         [ 3192, "2015-04-28 18:06:43" ],
         [ 3193, "2015-04-28 18:07:04" ],
         [ 3194, "2015-04-28 18:07:15" ],
         [ 3195, "2015-04-28 18:07:23" ],
         [ 3196, "2015-04-28 18:07:26" ],
         [ 3197, "2015-04-28 18:07:41" ],
         [ 3198, "2015-04-28 18:07:51" ],
         [ 3199, "2015-04-28 18:07:52" ],
         [ 3200, "2015-04-28 18:08:20" ],
         [ 3201, "2015-04-28 18:09:03" ],
         [ 3202, "2015-04-28 18:09:04" ],
         [ 3203, "2015-04-28 18:09:46" ],
         [ 3204, "2015-04-28 18:11:21" ],
         [ 3205, "2015-04-28 18:11:25" ],
         [ 3206, "2015-04-28 18:11:33" ],
         [ 3207, "2015-04-28 18:11:34" ],
         [ 3208, "2015-04-28 18:11:39" ],
         [ 3209, "2015-04-28 18:11:40" ],
         [ 3210, "2015-04-28 18:11:41" ],
         [ 3211, "2015-04-28 18:11:42" ],
         [ 3212, "2015-04-28 18:11:51" ],
         [ 3213, "2015-04-28 18:12:07" ],
         [ 3214, "2015-04-28 18:12:20" ],
         [ 3215, "2015-04-28 18:12:23" ],
         [ 3216, "2015-04-28 18:12:30" ],
         [ 3217, "2015-04-28 18:13:04" ],
         [ 3218, "2015-04-28 18:13:37" ],
         [ 3219, "2015-04-28 18:14:13" ],
         [ 3220, "2015-04-28 18:14:23" ],
         [ 3221, "2015-04-28 18:15:16" ],
         [ 3222, "2015-04-28 18:15:28" ],
         [ 3223, "2015-04-28 18:16:27" ],
         [ 3224, "2015-04-28 18:16:41" ],
         [ 3225, "2015-04-28 18:16:43" ],
         [ 3226, "2015-04-28 18:17:07" ],
         [ 3227, "2015-04-28 18:17:20" ],
         [ 3228, "2015-04-28 18:17:27" ],
         [ 3229, "2015-04-28 18:17:33" ],
         [ 3230, "2015-04-28 18:17:47" ],
         [ 3231, "2015-04-28 18:18:03" ],
         [ 3232, "2015-04-28 18:18:09" ],
         [ 3233, "2015-04-28 18:18:39" ],
         [ 3234, "2015-04-28 18:18:47" ],
         [ 3235, "2015-04-28 18:19:35" ],
         [ 3236, "2015-04-28 18:19:37" ],
         [ 3237, "2015-04-28 18:19:48" ],
         [ 3238, "2015-04-28 18:19:55" ],
         [ 3239, "2015-04-28 18:20:06" ],
         [ 3240, "2015-04-28 18:20:07" ],
         [ 3241, "2015-04-28 18:20:26" ],
         [ 3242, "2015-04-28 18:20:40" ],
         [ 3243, "2015-04-28 18:21:31" ],
         [ 3244, "2015-04-28 18:21:33" ],
         [ 3245, "2015-04-28 18:21:43" ],
         [ 3246, "2015-04-28 18:21:49" ],
         [ 3247, "2015-04-28 18:22:13" ],
         [ 3248, "2015-04-28 18:23:00" ],
         [ 3249, "2015-04-28 18:25:37" ],
         [ 3250, "2015-04-28 18:25:49" ],
         [ 3251, "2015-04-28 18:25:51" ],
         [ 3252, "2015-04-28 18:26:41" ],
         [ 3253, "2015-04-28 18:26:53" ],
         [ 3254, "2015-04-28 18:27:15" ],
         [ 3255, "2015-04-28 18:27:17" ],
         [ 3256, "2015-04-28 18:27:20" ],
         [ 3257, "2015-04-28 18:27:40" ],
         [ 3258, "2015-04-28 18:27:53" ],
         [ 3259, "2015-04-28 18:28:25" ],
         [ 3260, "2015-04-28 18:28:37" ],
         [ 3261, "2015-04-28 18:28:43" ],
         [ 3262, "2015-04-28 18:28:46" ],
         [ 3263, "2015-04-28 18:29:04" ],
         [ 3264, "2015-04-28 18:29:21" ],
         [ 3265, "2015-04-28 18:29:42" ],
         [ 3266, "2015-04-28 18:29:46" ],
         [ 3267, "2015-04-28 18:29:50" ],
         [ 3268, "2015-04-28 18:30:01" ],
         [ 3269, "2015-04-28 18:30:04" ],
         [ 3270, "2015-04-28 18:30:11" ],
         [ 3271, "2015-04-28 18:30:48" ],
         [ 3272, "2015-04-28 18:31:00" ],
         [ 3273, "2015-04-28 18:32:22" ],
         [ 3274, "2015-04-28 18:32:25" ],
         [ 3275, "2015-04-28 18:32:27" ],
         [ 3276, "2015-04-28 18:32:29" ],
         [ 3277, "2015-04-28 18:32:43" ],
         [ 3278, "2015-04-28 18:32:44" ],
         [ 3279, "2015-04-28 18:32:49" ],
         [ 3280, "2015-04-28 18:33:05" ],
         [ 3281, "2015-04-28 18:34:18" ],
         [ 3282, "2015-04-28 18:34:52" ],
         [ 3283, "2015-04-28 18:35:08" ],
         [ 3284, "2015-04-28 18:35:13" ],
         [ 3285, "2015-04-28 18:35:42" ],
         [ 3286, "2015-04-28 18:36:01" ],
         [ 3287, "2015-04-28 18:36:27" ],
         [ 3288, "2015-04-28 18:36:47" ],
         [ 3289, "2015-04-28 18:37:11" ],
         [ 3290, "2015-04-28 18:37:17" ],
         [ 3291, "2015-04-28 18:37:23" ],
         [ 3292, "2015-04-28 18:37:25" ],
         [ 3293, "2015-04-28 18:37:28" ],
         [ 3294, "2015-04-28 18:37:37" ],
         [ 3295, "2015-04-28 18:38:55" ],
         [ 3296, "2015-04-28 18:40:02" ],
         [ 3297, "2015-04-28 18:40:17" ],
         [ 3298, "2015-04-28 18:40:35" ],
         [ 3299, "2015-04-28 18:40:50" ],
         [ 3300, "2015-04-28 18:41:21" ],
         [ 3301, "2015-04-28 18:41:22" ],
         [ 3302, "2015-04-28 18:41:24" ],
         [ 3303, "2015-04-28 18:41:32" ],
         [ 3304, "2015-04-28 18:41:35" ],
         [ 3305, "2015-04-28 18:41:40" ],
         [ 3306, "2015-04-28 18:41:46" ],
         [ 3307, "2015-04-28 18:44:03" ],
         [ 3308, "2015-04-28 18:44:14" ],
         [ 3309, "2015-04-28 18:45:16" ],
         [ 3310, "2015-04-28 18:46:09" ],
         [ 3311, "2015-04-28 18:46:31" ],
         [ 3312, "2015-04-28 18:46:39" ],
         [ 3313, "2015-04-28 18:47:08" ],
         [ 3314, "2015-04-28 18:47:25" ],
         [ 3315, "2015-04-28 18:47:46" ],
         [ 3316, "2015-04-28 18:49:19" ],
         [ 3317, "2015-04-28 18:49:36" ],
         [ 3318, "2015-04-28 18:49:47" ],
         [ 3319, "2015-04-28 18:49:50" ],
         [ 3320, "2015-04-28 18:49:53" ],
         [ 3321, "2015-04-28 18:50:04" ],
         [ 3322, "2015-04-28 18:50:18" ],
         [ 3323, "2015-04-28 18:50:46" ],
         [ 3324, "2015-04-28 18:51:21" ],
         [ 3325, "2015-04-28 18:51:36" ],
         [ 3326, "2015-04-28 18:51:38" ],
         [ 3327, "2015-04-28 18:51:39" ],
         [ 3328, "2015-04-28 18:51:53" ],
         [ 3329, "2015-04-28 18:52:03" ],
         [ 3330, "2015-04-28 18:53:01" ],
         [ 3331, "2015-04-28 18:53:58" ],
         [ 3332, "2015-04-28 18:54:13" ],
         [ 3333, "2015-04-28 18:55:16" ],
         [ 3334, "2015-04-28 18:55:42" ],
         [ 3335, "2015-04-28 18:56:09" ],
         [ 3336, "2015-04-28 18:56:11" ],
         [ 3337, "2015-04-28 18:56:12" ],
         [ 3338, "2015-04-28 18:56:13" ],
         [ 3339, "2015-04-28 18:56:17" ],
         [ 3340, "2015-04-28 18:56:26" ],
         [ 3341, "2015-04-28 18:56:30" ],
         [ 3342, "2015-04-28 18:56:36" ],
         [ 3343, "2015-04-28 18:56:50" ],
         [ 3344, "2015-04-28 18:56:54" ],
         [ 3345, "2015-04-28 18:57:07" ],
         [ 3346, "2015-04-28 18:57:12" ],
         [ 3347, "2015-04-28 18:57:25" ],
         [ 3348, "2015-04-28 18:57:26" ],
         [ 3349, "2015-04-28 18:57:39" ],
         [ 3350, "2015-04-28 18:57:56" ],
         [ 3351, "2015-04-28 18:57:59" ],
         [ 3352, "2015-04-28 18:58:29" ],
         [ 3353, "2015-04-28 18:58:44" ],
         [ 3354, "2015-04-28 18:58:48" ],
         [ 3355, "2015-04-28 18:59:26" ],
         [ 3356, "2015-04-28 18:59:36" ],
         [ 3357, "2015-04-28 18:59:44" ],
         [ 3358, "2015-04-28 18:59:46" ],
         [ 3359, "2015-04-28 19:00:10" ],
         [ 3360, "2015-04-28 19:00:13" ],
         [ 3361, "2015-04-28 19:00:29" ],
         [ 3362, "2015-04-28 19:00:45" ],
         [ 3363, "2015-04-28 19:00:51" ],
         [ 3364, "2015-04-28 19:01:03" ],
         [ 3365, "2015-04-28 19:01:23" ],
         [ 3366, "2015-04-28 19:01:27" ],
         [ 3367, "2015-04-28 19:01:39" ],
         [ 3368, "2015-04-28 19:03:14" ],
         [ 3369, "2015-04-28 19:03:30" ],
         [ 3370, "2015-04-28 19:04:56" ],
         [ 3371, "2015-04-28 19:05:02" ],
         [ 3372, "2015-04-28 19:05:03" ],
         [ 3373, "2015-04-28 19:05:11" ],
         [ 3374, "2015-04-28 19:05:47" ],
         [ 3375, "2015-04-28 19:05:54" ],
         [ 3376, "2015-04-28 19:05:55" ],
         [ 3377, "2015-04-28 19:06:00" ],
         [ 3378, "2015-04-28 19:06:20" ],
         [ 3379, "2015-04-28 19:06:59" ],
         [ 3380, "2015-04-28 19:07:03" ],
         [ 3381, "2015-04-28 19:07:46" ],
         [ 3382, "2015-04-28 19:07:47" ],
         [ 3383, "2015-04-28 19:07:51" ],
         [ 3384, "2015-04-28 19:08:19" ],
         [ 3385, "2015-04-28 19:08:32" ],
         [ 3386, "2015-04-28 19:08:44" ],
         [ 3387, "2015-04-28 19:09:37" ],
         [ 3388, "2015-04-28 19:09:58" ],
         [ 3389, "2015-04-28 19:10:08" ],
         [ 3390, "2015-04-28 19:10:32" ],
         [ 3391, "2015-04-28 19:10:49" ],
         [ 3392, "2015-04-28 19:11:57" ],
         [ 3393, "2015-04-28 19:12:06" ],
         [ 3394, "2015-04-28 19:12:08" ],
         [ 3395, "2015-04-28 19:12:11" ],
         [ 3396, "2015-04-28 19:12:14" ],
         [ 3397, "2015-04-28 19:12:31" ],
         [ 3398, "2015-04-28 19:14:58" ],
         [ 3399, "2015-04-28 19:15:30" ],
         [ 3400, "2015-04-28 19:15:41" ],
         [ 3401, "2015-04-28 19:15:58" ],
         [ 3402, "2015-04-28 19:15:59" ],
         [ 3403, "2015-04-28 19:16:08" ],
         [ 3404, "2015-04-28 19:16:11" ],
         [ 3405, "2015-04-28 19:16:44" ],
         [ 3406, "2015-04-28 19:16:49" ],
         [ 3407, "2015-04-28 19:16:52" ],
         [ 3408, "2015-04-28 19:16:58" ],
         [ 3409, "2015-04-28 19:17:06" ],
         [ 3410, "2015-04-28 19:17:07" ],
         [ 3411, "2015-04-28 19:17:50" ],
         [ 3412, "2015-04-28 19:17:51" ],
         [ 3413, "2015-04-28 19:17:55" ],
         [ 3414, "2015-04-28 19:18:25" ],
         [ 3415, "2015-04-28 19:18:43" ],
         [ 3416, "2015-04-28 19:19:52" ],
         [ 3417, "2015-04-28 19:19:57" ],
         [ 3418, "2015-04-28 19:20:09" ],
         [ 3419, "2015-04-28 19:20:22" ],
         [ 3420, "2015-04-28 19:20:44" ],
         [ 3421, "2015-04-28 19:20:54" ],
         [ 3422, "2015-04-28 19:21:14" ],
         [ 3423, "2015-04-28 19:21:15" ],
         [ 3424, "2015-04-28 19:21:17" ],
         [ 3425, "2015-04-28 19:21:33" ],
         [ 3426, "2015-04-28 19:21:36" ],
         [ 3427, "2015-04-28 19:21:55" ],
         [ 3428, "2015-04-28 19:21:56" ],
         [ 3429, "2015-04-28 19:22:02" ],
         [ 3430, "2015-04-28 19:22:05" ],
         [ 3431, "2015-04-28 19:22:19" ],
         [ 3432, "2015-04-28 19:23:17" ],
         [ 3433, "2015-04-28 19:23:47" ],
         [ 3434, "2015-04-28 19:23:50" ],
         [ 3435, "2015-04-28 19:25:16" ],
         [ 3436, "2015-04-28 19:25:32" ],
         [ 3437, "2015-04-28 19:25:50" ],
         [ 3438, "2015-04-28 19:25:57" ],
         [ 3439, "2015-04-28 19:26:21" ],
         [ 3440, "2015-04-28 19:26:33" ],
         [ 3441, "2015-04-28 19:26:47" ],
         [ 3442, "2015-04-28 19:26:53" ],
         [ 3443, "2015-04-28 19:27:00" ],
         [ 3444, "2015-04-28 19:27:05" ],
         [ 3445, "2015-04-28 19:27:16" ],
         [ 3446, "2015-04-28 19:27:17" ],
         [ 3447, "2015-04-28 19:27:45" ],
         [ 3448, "2015-04-28 19:27:56" ],
         [ 3449, "2015-04-28 19:28:13" ],
         [ 3450, "2015-04-28 19:28:39" ],
         [ 3451, "2015-04-28 19:28:41" ],
         [ 3452, "2015-04-28 19:29:03" ],
         [ 3453, "2015-04-28 19:29:05" ],
         [ 3454, "2015-04-28 19:29:08" ],
         [ 3455, "2015-04-28 19:29:12" ],
         [ 3456, "2015-04-28 19:29:49" ],
         [ 3457, "2015-04-28 19:30:01" ],
         [ 3458, "2015-04-28 19:30:33" ],
         [ 3459, "2015-04-28 19:30:38" ],
         [ 3460, "2015-04-28 19:31:06" ],
         [ 3461, "2015-04-28 19:31:18" ],
         [ 3462, "2015-04-28 19:31:29" ],
         [ 3463, "2015-04-28 19:31:31" ],
         [ 3464, "2015-04-28 19:31:41" ],
         [ 3465, "2015-04-28 19:31:43" ],
         [ 3466, "2015-04-28 19:31:50" ],
         [ 3467, "2015-04-28 19:31:57" ],
         [ 3468, "2015-04-28 19:32:20" ],
         [ 3469, "2015-04-28 19:33:09" ],
         [ 3470, "2015-04-28 19:35:43" ],
         [ 3471, "2015-04-28 19:36:17" ],
         [ 3472, "2015-04-28 19:36:20" ],
         [ 3473, "2015-04-28 19:36:33" ],
         [ 3474, "2015-04-28 19:37:06" ],
         [ 3475, "2015-04-28 19:37:09" ],
         [ 3476, "2015-04-28 19:37:35" ],
         [ 3477, "2015-04-28 19:37:38" ],
         [ 3478, "2015-04-28 19:37:50" ],
         [ 3479, "2015-04-28 19:38:28" ],
         [ 3480, "2015-04-28 19:39:13" ],
         [ 3481, "2015-04-28 19:39:34" ],
         [ 3482, "2015-04-28 19:39:42" ],
         [ 3483, "2015-04-28 19:40:03" ],
         [ 3484, "2015-04-28 19:40:20" ],
         [ 3485, "2015-04-28 19:40:32" ],
         [ 3486, "2015-04-28 19:40:40" ],
         [ 3487, "2015-04-28 19:40:41" ],
         [ 3488, "2015-04-28 19:40:43" ],
         [ 3489, "2015-04-28 19:40:57" ],
         [ 3490, "2015-04-28 19:41:07" ],
         [ 3491, "2015-04-28 19:41:38" ],
         [ 3492, "2015-04-28 19:41:48" ],
         [ 3493, "2015-04-28 19:41:50" ],
         [ 3494, "2015-04-28 19:41:59" ],
         [ 3495, "2015-04-28 19:42:03" ],
         [ 3496, "2015-04-28 19:42:37" ],
         [ 3497, "2015-04-28 19:43:08" ],
         [ 3498, "2015-04-28 19:43:46" ],
         [ 3499, "2015-04-28 19:44:11" ],
         [ 3500, "2015-04-28 19:44:21" ],
         [ 3501, "2015-04-28 19:44:57" ],
         [ 3502, "2015-04-28 19:45:05" ],
         [ 3503, "2015-04-28 19:45:17" ],
         [ 3504, "2015-04-28 19:45:21" ],
         [ 3505, "2015-04-28 19:45:24" ],
         [ 3506, "2015-04-28 19:45:28" ],
         [ 3507, "2015-04-28 19:45:33" ],
         [ 3508, "2015-04-28 19:45:46" ],
         [ 3509, "2015-04-28 19:46:03" ],
         [ 3510, "2015-04-28 19:46:04" ],
         [ 3511, "2015-04-28 19:46:23" ],
         [ 3512, "2015-04-28 19:46:33" ],
         [ 3513, "2015-04-28 19:46:34" ],
         [ 3514, "2015-04-28 19:46:35" ],
         [ 3515, "2015-04-28 19:46:46" ],
         [ 3516, "2015-04-28 19:46:57" ],
         [ 3517, "2015-04-28 19:46:59" ],
         [ 3518, "2015-04-28 19:47:04" ],
         [ 3519, "2015-04-28 19:47:05" ],
         [ 3520, "2015-04-28 19:47:08" ],
         [ 3521, "2015-04-28 19:47:41" ],
         [ 3522, "2015-04-28 19:48:10" ],
         [ 3523, "2015-04-28 19:48:38" ],
         [ 3524, "2015-04-28 19:48:40" ],
         [ 3525, "2015-04-28 19:49:59" ],
         [ 3526, "2015-04-28 19:50:08" ],
         [ 3527, "2015-04-28 19:50:25" ],
         [ 3528, "2015-04-28 19:50:52" ],
         [ 3529, "2015-04-28 19:51:02" ],
         [ 3530, "2015-04-28 19:51:08" ],
         [ 3531, "2015-04-28 19:51:46" ],
         [ 3532, "2015-04-28 19:51:47" ],
         [ 3533, "2015-04-28 19:51:53" ],
         [ 3534, "2015-04-28 19:51:55" ],
         [ 3535, "2015-04-28 19:52:01" ],
         [ 3536, "2015-04-28 19:52:07" ],
         [ 3537, "2015-04-28 19:54:51" ],
         [ 3538, "2015-04-28 19:54:55" ],
         [ 3539, "2015-04-28 19:55:02" ],
         [ 3540, "2015-04-28 19:56:01" ],
         [ 3541, "2015-04-28 19:56:08" ],
         [ 3542, "2015-04-28 19:56:14" ],
         [ 3543, "2015-04-28 19:56:18" ],
         [ 3544, "2015-04-28 19:56:20" ],
         [ 3545, "2015-04-28 19:56:28" ],
         [ 3546, "2015-04-28 19:56:31" ],
         [ 3547, "2015-04-28 19:56:36" ],
         [ 3548, "2015-04-28 19:56:56" ],
         [ 3549, "2015-04-28 19:57:02" ],
         [ 3550, "2015-04-28 19:57:03" ],
         [ 3551, "2015-04-28 19:57:09" ],
         [ 3552, "2015-04-28 19:57:17" ],
         [ 3553, "2015-04-28 19:57:48" ],
         [ 3554, "2015-04-28 19:58:32" ],
         [ 3555, "2015-04-28 19:58:45" ],
         [ 3556, "2015-04-28 19:58:51" ],
         [ 3557, "2015-04-28 19:59:09" ],
         [ 3558, "2015-04-28 19:59:11" ],
         [ 3559, "2015-04-28 19:59:42" ],
         [ 3560, "2015-04-28 19:59:54" ],
         [ 3561, "2015-04-28 20:00:10" ],
         [ 3562, "2015-04-28 20:00:23" ],
         [ 3563, "2015-04-28 20:00:25" ],
         [ 3564, "2015-04-28 20:00:41" ],
         [ 3565, "2015-04-28 20:01:07" ],
         [ 3566, "2015-04-28 20:01:15" ],
         [ 3567, "2015-04-28 20:01:22" ],
         [ 3568, "2015-04-28 20:01:58" ],
         [ 3569, "2015-04-28 20:02:18" ],
         [ 3570, "2015-04-28 20:02:47" ],
         [ 3571, "2015-04-28 20:04:27" ],
         [ 3572, "2015-04-28 20:05:11" ],
         [ 3573, "2015-04-28 20:05:30" ],
         [ 3574, "2015-04-28 20:05:38" ],
         [ 3575, "2015-04-28 20:05:50" ],
         [ 3576, "2015-04-28 20:06:01" ],
         [ 3577, "2015-04-28 20:06:02" ],
         [ 3578, "2015-04-28 20:06:08" ],
         [ 3579, "2015-04-28 20:06:16" ],
         [ 3580, "2015-04-28 20:06:19" ],
         [ 3581, "2015-04-28 20:06:39" ],
         [ 3582, "2015-04-28 20:06:55" ],
         [ 3583, "2015-04-28 20:06:56" ],
         [ 3584, "2015-04-28 20:07:54" ],
         [ 3585, "2015-04-28 20:08:46" ],
         [ 3586, "2015-04-28 20:09:25" ],
         [ 3587, "2015-04-28 20:09:51" ],
         [ 3588, "2015-04-28 20:10:08" ],
         [ 3589, "2015-04-28 20:10:17" ],
         [ 3590, "2015-04-28 20:10:42" ],
         [ 3591, "2015-04-28 20:10:46" ],
         [ 3592, "2015-04-28 20:11:09" ],
         [ 3593, "2015-04-28 20:11:11" ],
         [ 3594, "2015-04-28 20:11:15" ],
         [ 3595, "2015-04-28 20:11:20" ],
         [ 3596, "2015-04-28 20:11:31" ],
         [ 3597, "2015-04-28 20:12:19" ],
         [ 3598, "2015-04-28 20:12:22" ],
         [ 3599, "2015-04-28 20:12:24" ],
         [ 3600, "2015-04-28 20:12:25" ],
         [ 3601, "2015-04-28 20:12:31" ],
         [ 3602, "2015-04-28 20:16:01" ],
         [ 3603, "2015-04-28 20:16:39" ],
         [ 3604, "2015-04-28 20:16:50" ],
         [ 3605, "2015-04-28 20:16:51" ],
         [ 3606, "2015-04-28 20:16:59" ],
         [ 3607, "2015-04-28 20:17:01" ],
         [ 3608, "2015-04-28 20:17:02" ],
         [ 3609, "2015-04-28 20:17:23" ],
         [ 3610, "2015-04-28 20:17:44" ],
         [ 3611, "2015-04-28 20:17:48" ],
         [ 3612, "2015-04-28 20:18:47" ],
         [ 3613, "2015-04-28 20:19:33" ],
         [ 3614, "2015-04-28 20:20:03" ],
         [ 3615, "2015-04-28 20:20:28" ],
         [ 3616, "2015-04-28 20:21:08" ],
         [ 3617, "2015-04-28 20:21:21" ],
         [ 3618, "2015-04-28 20:21:44" ],
         [ 3619, "2015-04-28 20:21:54" ],
         [ 3620, "2015-04-28 20:22:05" ],
         [ 3621, "2015-04-28 20:22:07" ],
         [ 3622, "2015-04-28 20:22:16" ],
         [ 3623, "2015-04-28 20:22:19" ],
         [ 3624, "2015-04-28 20:22:21" ],
         [ 3625, "2015-04-28 20:22:27" ],
         [ 3626, "2015-04-28 20:22:28" ],
         [ 3627, "2015-04-28 20:22:35" ],
         [ 3628, "2015-04-28 20:23:16" ],
         [ 3629, "2015-04-28 20:23:23" ],
         [ 3630, "2015-04-28 20:24:30" ],
         [ 3631, "2015-04-28 20:25:20" ],
         [ 3632, "2015-04-28 20:25:33" ],
         [ 3633, "2015-04-28 20:25:36" ],
         [ 3634, "2015-04-28 20:25:59" ],
         [ 3635, "2015-04-28 20:26:07" ],
         [ 3636, "2015-04-28 20:26:30" ],
         [ 3637, "2015-04-28 20:26:32" ],
         [ 3638, "2015-04-28 20:26:40" ],
         [ 3639, "2015-04-28 20:26:46" ],
         [ 3640, "2015-04-28 20:26:52" ],
         [ 3641, "2015-04-28 20:27:13" ],
         [ 3642, "2015-04-28 20:27:15" ],
         [ 3643, "2015-04-28 20:27:22" ],
         [ 3644, "2015-04-28 20:27:45" ],
         [ 3645, "2015-04-28 20:27:49" ],
         [ 3646, "2015-04-28 20:28:15" ],
         [ 3647, "2015-04-28 20:30:02" ],
         [ 3648, "2015-04-28 20:30:04" ],
         [ 3649, "2015-04-28 20:30:14" ],
         [ 3650, "2015-04-28 20:30:16" ],
         [ 3651, "2015-04-28 20:30:39" ],
         [ 3652, "2015-04-28 20:30:41" ],
         [ 3653, "2015-04-28 20:30:47" ],
         [ 3654, "2015-04-28 20:32:01" ],
         [ 3655, "2015-04-28 20:32:02" ],
         [ 3656, "2015-04-28 20:32:09" ],
         [ 3657, "2015-04-28 20:32:10" ],
         [ 3658, "2015-04-28 20:33:27" ],
         [ 3659, "2015-04-28 20:34:09" ],
         [ 3660, "2015-04-28 20:34:33" ],
         [ 3661, "2015-04-28 20:35:01" ],
         [ 3662, "2015-04-28 20:36:09" ],
         [ 3663, "2015-04-28 20:36:15" ],
         [ 3664, "2015-04-28 20:36:17" ],
         [ 3665, "2015-04-28 20:36:38" ],
         [ 3666, "2015-04-28 20:36:45" ],
         [ 3667, "2015-04-28 20:37:04" ],
         [ 3668, "2015-04-28 20:37:52" ],
         [ 3669, "2015-04-28 20:38:14" ],
         [ 3670, "2015-04-28 20:38:22" ],
         [ 3671, "2015-04-28 20:39:33" ],
         [ 3672, "2015-04-28 20:39:47" ],
         [ 3673, "2015-04-28 20:40:00" ],
         [ 3674, "2015-04-28 20:40:02" ],
         [ 3675, "2015-04-28 20:40:27" ],
         [ 3676, "2015-04-28 20:41:09" ],
         [ 3677, "2015-04-28 20:41:20" ],
         [ 3678, "2015-04-28 20:41:36" ],
         [ 3679, "2015-04-28 20:42:02" ],
         [ 3680, "2015-04-28 20:42:10" ],
         [ 3681, "2015-04-28 20:42:24" ],
         [ 3682, "2015-04-28 20:42:37" ],
         [ 3683, "2015-04-28 20:45:12" ],
         [ 3684, "2015-04-28 20:45:33" ],
         [ 3685, "2015-04-28 20:45:40" ],
         [ 3686, "2015-04-28 20:45:47" ],
         [ 3687, "2015-04-28 20:45:48" ],
         [ 3688, "2015-04-28 20:45:53" ],
         [ 3689, "2015-04-28 20:46:20" ],
         [ 3690, "2015-04-28 20:46:25" ],
         [ 3691, "2015-04-28 20:46:29" ],
         [ 3692, "2015-04-28 20:46:34" ],
         [ 3693, "2015-04-28 20:46:39" ],
         [ 3694, "2015-04-28 20:47:10" ],
         [ 3695, "2015-04-28 20:47:45" ],
         [ 3696, "2015-04-28 20:47:50" ],
         [ 3697, "2015-04-28 20:48:54" ],
         [ 3698, "2015-04-28 20:49:18" ],
         [ 3699, "2015-04-28 20:49:44" ],
         [ 3700, "2015-04-28 20:50:04" ],
         [ 3701, "2015-04-28 20:50:36" ],
         [ 3702, "2015-04-28 20:50:41" ],
         [ 3703, "2015-04-28 20:51:18" ],
         [ 3704, "2015-04-28 20:52:33" ],
         [ 3705, "2015-04-28 20:52:48" ],
         [ 3706, "2015-04-28 20:53:04" ],
         [ 3707, "2015-04-28 20:53:05" ],
         [ 3708, "2015-04-28 20:53:11" ],
         [ 3709, "2015-04-28 20:55:04" ],
         [ 3710, "2015-04-28 20:55:46" ],
         [ 3711, "2015-04-28 20:55:50" ],
         [ 3712, "2015-04-28 20:55:55" ],
         [ 3713, "2015-04-28 20:56:01" ],
         [ 3714, "2015-04-28 20:56:06" ],
         [ 3715, "2015-04-28 20:56:29" ],
         [ 3716, "2015-04-28 20:56:33" ],
         [ 3717, "2015-04-28 20:56:34" ],
         [ 3718, "2015-04-28 20:56:39" ],
         [ 3719, "2015-04-28 20:56:40" ],
         [ 3720, "2015-04-28 20:56:59" ],
         [ 3721, "2015-04-28 20:57:09" ],
         [ 3722, "2015-04-28 20:57:12" ],
         [ 3723, "2015-04-28 20:57:15" ],
         [ 3724, "2015-04-28 20:57:29" ],
         [ 3725, "2015-04-28 20:58:52" ],
         [ 3726, "2015-04-28 20:59:41" ],
         [ 3727, "2015-04-28 20:59:50" ],
         [ 3728, "2015-04-28 21:00:58" ],
         [ 3729, "2015-04-28 21:01:02" ],
         [ 3730, "2015-04-28 21:01:33" ],
         [ 3731, "2015-04-28 21:02:08" ],
         [ 3732, "2015-04-28 21:02:12" ],
         [ 3733, "2015-04-28 21:02:17" ],
         [ 3734, "2015-04-28 21:02:18" ],
         [ 3735, "2015-04-28 21:02:20" ],
         [ 3736, "2015-04-28 21:02:21" ],
         [ 3737, "2015-04-28 21:02:23" ],
         [ 3738, "2015-04-28 21:02:28" ],
         [ 3739, "2015-04-28 21:02:37" ],
         [ 3740, "2015-04-28 21:04:15" ],
         [ 3741, "2015-04-28 21:05:21" ],
         [ 3742, "2015-04-28 21:05:28" ],
         [ 3743, "2015-04-28 21:05:36" ],
         [ 3744, "2015-04-28 21:05:43" ],
         [ 3745, "2015-04-28 21:05:44" ],
         [ 3746, "2015-04-28 21:05:49" ],
         [ 3747, "2015-04-28 21:05:53" ],
         [ 3748, "2015-04-28 21:05:55" ],
         [ 3749, "2015-04-28 21:05:58" ],
         [ 3750, "2015-04-28 21:05:59" ],
         [ 3751, "2015-04-28 21:06:04" ],
         [ 3752, "2015-04-28 21:06:21" ],
         [ 3753, "2015-04-28 21:06:34" ],
         [ 3754, "2015-04-28 21:06:39" ],
         [ 3755, "2015-04-28 21:06:41" ],
         [ 3756, "2015-04-28 21:06:48" ],
         [ 3757, "2015-04-28 21:06:52" ],
         [ 3758, "2015-04-28 21:07:43" ],
         [ 3759, "2015-04-28 21:08:00" ],
         [ 3760, "2015-04-28 21:09:29" ],
         [ 3761, "2015-04-28 21:10:02" ],
         [ 3762, "2015-04-28 21:10:04" ],
         [ 3763, "2015-04-28 21:10:06" ],
         [ 3764, "2015-04-28 21:10:09" ],
         [ 3765, "2015-04-28 21:10:13" ],
         [ 3766, "2015-04-28 21:10:20" ],
         [ 3767, "2015-04-28 21:10:25" ],
         [ 3768, "2015-04-28 21:10:27" ],
         [ 3769, "2015-04-28 21:10:35" ],
         [ 3770, "2015-04-28 21:10:36" ],
         [ 3771, "2015-04-28 21:10:48" ],
         [ 3772, "2015-04-28 21:10:54" ],
         [ 3773, "2015-04-28 21:11:28" ],
         [ 3774, "2015-04-28 21:12:14" ],
         [ 3775, "2015-04-28 21:14:23" ],
         [ 3776, "2015-04-28 21:14:49" ],
         [ 3777, "2015-04-28 21:15:42" ],
         [ 3778, "2015-04-28 21:16:07" ],
         [ 3779, "2015-04-28 21:16:16" ],
         [ 3780, "2015-04-28 21:16:18" ],
         [ 3781, "2015-04-28 21:16:23" ],
         [ 3782, "2015-04-28 21:16:31" ],
         [ 3783, "2015-04-28 21:16:34" ],
         [ 3784, "2015-04-28 21:16:45" ],
         [ 3785, "2015-04-28 21:17:00" ],
         [ 3786, "2015-04-28 21:17:01" ],
         [ 3787, "2015-04-28 21:17:25" ],
         [ 3788, "2015-04-28 21:17:37" ],
         [ 3789, "2015-04-28 21:17:51" ],
         [ 3790, "2015-04-28 21:18:15" ],
         [ 3791, "2015-04-28 21:18:23" ],
         [ 3792, "2015-04-28 21:18:42" ],
         [ 3793, "2015-04-28 21:19:35" ],
         [ 3794, "2015-04-28 21:19:46" ],
         [ 3795, "2015-04-28 21:20:23" ],
         [ 3796, "2015-04-28 21:20:35" ],
         [ 3797, "2015-04-28 21:20:43" ],
         [ 3798, "2015-04-28 21:20:46" ],
         [ 3799, "2015-04-28 21:21:07" ],
         [ 3800, "2015-04-28 21:22:06" ],
         [ 3801, "2015-04-28 21:22:09" ],
         [ 3802, "2015-04-28 21:22:14" ],
         [ 3803, "2015-04-28 21:22:16" ],
         [ 3804, "2015-04-28 21:22:22" ],
         [ 3805, "2015-04-28 21:22:23" ],
         [ 3806, "2015-04-28 21:22:32" ],
         [ 3807, "2015-04-28 21:25:39" ],
         [ 3808, "2015-04-28 21:25:50" ],
         [ 3809, "2015-04-28 21:25:58" ],
         [ 3810, "2015-04-28 21:25:59" ],
         [ 3811, "2015-04-28 21:26:09" ],
         [ 3812, "2015-04-28 21:26:13" ],
         [ 3813, "2015-04-28 21:26:17" ],
         [ 3814, "2015-04-28 21:26:23" ],
         [ 3815, "2015-04-28 21:26:30" ],
         [ 3816, "2015-04-28 21:26:32" ],
         [ 3817, "2015-04-28 21:26:35" ],
         [ 3818, "2015-04-28 21:26:37" ],
         [ 3819, "2015-04-28 21:26:53" ],
         [ 3820, "2015-04-28 21:28:00" ],
         [ 3821, "2015-04-28 21:28:57" ],
         [ 3822, "2015-04-28 21:29:09" ],
         [ 3823, "2015-04-28 21:29:26" ],
         [ 3824, "2015-04-28 21:30:22" ],
         [ 3825, "2015-04-28 21:30:23" ],
         [ 3826, "2015-04-28 21:30:29" ],
         [ 3827, "2015-04-28 21:30:30" ],
         [ 3828, "2015-04-28 21:30:34" ],
         [ 3829, "2015-04-28 21:30:42" ],
         [ 3830, "2015-04-28 21:30:58" ],
         [ 3831, "2015-04-28 21:31:12" ],
         [ 3832, "2015-04-28 21:31:15" ],
         [ 3833, "2015-04-28 21:31:16" ],
         [ 3834, "2015-04-28 21:31:19" ],
         [ 3835, "2015-04-28 21:31:58" ],
         [ 3836, "2015-04-28 21:32:17" ],
         [ 3837, "2015-04-28 21:32:22" ],
         [ 3838, "2015-04-28 21:32:32" ],
         [ 3839, "2015-04-28 21:33:32" ],
         [ 3840, "2015-04-28 21:34:09" ],
         [ 3841, "2015-04-28 21:34:16" ],
         [ 3842, "2015-04-28 21:34:45" ],
         [ 3843, "2015-04-28 21:35:41" ],
         [ 3844, "2015-04-28 21:35:51" ],
         [ 3845, "2015-04-28 21:36:04" ],
         [ 3846, "2015-04-28 21:36:10" ],
         [ 3847, "2015-04-28 21:36:11" ],
         [ 3848, "2015-04-28 21:36:18" ],
         [ 3849, "2015-04-28 21:36:31" ],
         [ 3850, "2015-04-28 21:36:35" ],
         [ 3851, "2015-04-28 21:36:49" ],
         [ 3852, "2015-04-28 21:36:58" ],
         [ 3853, "2015-04-28 21:36:59" ],
         [ 3854, "2015-04-28 21:37:56" ],
         [ 3855, "2015-04-28 21:38:01" ],
         [ 3856, "2015-04-28 21:38:05" ],
         [ 3857, "2015-04-28 21:38:14" ],
         [ 3858, "2015-04-28 21:38:21" ],
         [ 3859, "2015-04-28 21:39:07" ],
         [ 3860, "2015-04-28 21:39:08" ],
         [ 3861, "2015-04-28 21:39:23" ],
         [ 3862, "2015-04-28 21:40:01" ],
         [ 3863, "2015-04-28 21:40:05" ],
         [ 3864, "2015-04-28 21:40:09" ],
         [ 3865, "2015-04-28 21:40:13" ],
         [ 3866, "2015-04-28 21:40:27" ],
         [ 3867, "2015-04-28 21:40:39" ],
         [ 3868, "2015-04-28 21:40:53" ],
         [ 3869, "2015-04-28 21:41:12" ],
         [ 3870, "2015-04-28 21:41:23" ],
         [ 3871, "2015-04-28 21:42:14" ],
         [ 3872, "2015-04-28 21:42:35" ],
         [ 3873, "2015-04-28 21:42:45" ],
         [ 3874, "2015-04-28 21:42:47" ],
         [ 3875, "2015-04-28 21:45:56" ],
         [ 3876, "2015-04-28 21:45:57" ],
         [ 3877, "2015-04-28 21:46:00" ],
         [ 3878, "2015-04-28 21:46:16" ],
         [ 3879, "2015-04-28 21:46:24" ],
         [ 3880, "2015-04-28 21:46:35" ],
         [ 3881, "2015-04-28 21:46:50" ],
         [ 3882, "2015-04-28 21:47:16" ],
         [ 3883, "2015-04-28 21:47:28" ],
         [ 3884, "2015-04-28 21:47:29" ],
         [ 3885, "2015-04-28 21:47:35" ],
         [ 3886, "2015-04-28 21:49:51" ],
         [ 3887, "2015-04-28 21:50:00" ],
         [ 3888, "2015-04-28 21:50:04" ],
         [ 3889, "2015-04-28 21:50:22" ],
         [ 3890, "2015-04-28 21:50:25" ],
         [ 3891, "2015-04-28 21:50:31" ],
         [ 3892, "2015-04-28 21:50:44" ],
         [ 3893, "2015-04-28 21:50:47" ],
         [ 3894, "2015-04-28 21:50:48" ],
         [ 3895, "2015-04-28 21:51:00" ],
         [ 3896, "2015-04-28 21:51:10" ],
         [ 3897, "2015-04-28 21:51:18" ],
         [ 3898, "2015-04-28 21:52:15" ],
         [ 3899, "2015-04-28 21:52:44" ],
         [ 3900, "2015-04-28 21:52:48" ],
         [ 3901, "2015-04-28 21:52:51" ],
         [ 3902, "2015-04-28 21:53:45" ],
         [ 3903, "2015-04-28 21:53:47" ],
         [ 3904, "2015-04-28 21:54:01" ],
         [ 3905, "2015-04-28 21:54:30" ],
         [ 3906, "2015-04-28 21:55:12" ],
         [ 3907, "2015-04-28 21:55:16" ],
         [ 3908, "2015-04-28 21:55:50" ],
         [ 3909, "2015-04-28 21:56:08" ],
         [ 3910, "2015-04-28 21:56:11" ],
         [ 3911, "2015-04-28 21:56:20" ],
         [ 3912, "2015-04-28 21:56:23" ],
         [ 3913, "2015-04-28 21:56:40" ],
         [ 3914, "2015-04-28 21:56:42" ],
         [ 3915, "2015-04-28 21:56:43" ],
         [ 3916, "2015-04-28 21:56:44" ],
         [ 3917, "2015-04-28 21:57:02" ],
         [ 3918, "2015-04-28 21:58:43" ],
         [ 3919, "2015-04-28 21:59:51" ],
         [ 3920, "2015-04-28 22:00:05" ],
         [ 3921, "2015-04-28 22:00:18" ],
         [ 3922, "2015-04-28 22:00:28" ],
         [ 3923, "2015-04-28 22:00:29" ],
         [ 3924, "2015-04-28 22:00:42" ],
         [ 3925, "2015-04-28 22:01:01" ],
         [ 3926, "2015-04-28 22:01:33" ],
         [ 3927, "2015-04-28 22:01:50" ],
         [ 3928, "2015-04-28 22:02:43" ],
         [ 3929, "2015-04-28 22:02:44" ],
         [ 3930, "2015-04-28 22:02:56" ],
         [ 3931, "2015-04-28 22:03:03" ],
         [ 3932, "2015-04-28 22:03:06" ],
         [ 3933, "2015-04-28 22:04:35" ],
         [ 3934, "2015-04-28 22:05:03" ],
         [ 3935, "2015-04-28 22:05:16" ],
         [ 3936, "2015-04-28 22:05:29" ],
         [ 3937, "2015-04-28 22:05:34" ],
         [ 3938, "2015-04-28 22:05:35" ],
         [ 3939, "2015-04-28 22:05:56" ],
         [ 3940, "2015-04-28 22:06:19" ],
         [ 3941, "2015-04-28 22:06:21" ],
         [ 3942, "2015-04-28 22:06:56" ],
         [ 3943, "2015-04-28 22:06:58" ],
         [ 3944, "2015-04-28 22:07:01" ],
         [ 3945, "2015-04-28 22:07:23" ],
         [ 3946, "2015-04-28 22:07:32" ],
         [ 3947, "2015-04-28 22:07:40" ],
         [ 3948, "2015-04-28 22:07:56" ],
         [ 3949, "2015-04-28 22:08:16" ],
         [ 3950, "2015-04-28 22:08:53" ],
         [ 3951, "2015-04-28 22:09:25" ],
         [ 3952, "2015-04-28 22:10:24" ],
         [ 3953, "2015-04-28 22:10:46" ],
         [ 3954, "2015-04-28 22:11:06" ],
         [ 3955, "2015-04-28 22:11:07" ],
         [ 3956, "2015-04-28 22:11:16" ],
         [ 3957, "2015-04-28 22:11:38" ],
         [ 3958, "2015-04-28 22:12:03" ],
         [ 3959, "2015-04-28 22:12:06" ],
         [ 3960, "2015-04-28 22:12:34" ],
         [ 3961, "2015-04-28 22:12:38" ],
         [ 3962, "2015-04-28 22:12:46" ],
         [ 3963, "2015-04-28 22:12:56" ],
         [ 3964, "2015-04-28 22:12:57" ],
         [ 3965, "2015-04-28 22:14:25" ],
         [ 3966, "2015-04-28 22:15:14" ],
         [ 3967, "2015-04-28 22:15:54" ],
         [ 3968, "2015-04-28 22:15:58" ],
         [ 3969, "2015-04-28 22:16:03" ],
         [ 3970, "2015-04-28 22:16:13" ],
         [ 3971, "2015-04-28 22:16:28" ],
         [ 3972, "2015-04-28 22:16:43" ],
         [ 3973, "2015-04-28 22:16:45" ],
         [ 3974, "2015-04-28 22:16:53" ],
         [ 3975, "2015-04-28 22:16:57" ],
         [ 3976, "2015-04-28 22:17:12" ],
         [ 3977, "2015-04-28 22:17:13" ],
         [ 3978, "2015-04-28 22:17:32" ],
         [ 3979, "2015-04-28 22:17:34" ],
         [ 3980, "2015-04-28 22:17:48" ],
         [ 3981, "2015-04-28 22:17:49" ],
         [ 3982, "2015-04-28 22:17:57" ],
         [ 3983, "2015-04-28 22:18:19" ],
         [ 3984, "2015-04-28 22:18:31" ],
         [ 3985, "2015-04-28 22:18:38" ],
         [ 3986, "2015-04-28 22:19:51" ],
         [ 3987, "2015-04-28 22:19:58" ],
         [ 3988, "2015-04-28 22:20:10" ],
         [ 3989, "2015-04-28 22:20:19" ],
         [ 3990, "2015-04-28 22:21:19" ],
         [ 3991, "2015-04-28 22:21:48" ],
         [ 3992, "2015-04-28 22:22:14" ],
         [ 3993, "2015-04-28 22:22:15" ],
         [ 3994, "2015-04-28 22:22:17" ],
         [ 3995, "2015-04-28 22:22:18" ],
         [ 3996, "2015-04-28 22:22:31" ],
         [ 3997, "2015-04-28 22:22:33" ],
         [ 3998, "2015-04-28 22:22:36" ],
         [ 3999, "2015-04-28 22:23:02" ],
         [ 4000, "2015-04-28 22:24:19" ],
         [ 4001, "2015-04-28 22:25:02" ],
         [ 4002, "2015-04-28 22:25:35" ],
         [ 4003, "2015-04-28 22:25:44" ],
         [ 4004, "2015-04-28 22:25:51" ],
         [ 4005, "2015-04-28 22:25:56" ],
         [ 4006, "2015-04-28 22:25:58" ],
         [ 4007, "2015-04-28 22:26:00" ],
         [ 4008, "2015-04-28 22:26:12" ],
         [ 4009, "2015-04-28 22:26:19" ],
         [ 4010, "2015-04-28 22:26:26" ],
         [ 4011, "2015-04-28 22:26:31" ],
         [ 4012, "2015-04-28 22:26:40" ],
         [ 4013, "2015-04-28 22:26:48" ],
         [ 4014, "2015-04-28 22:26:51" ],
         [ 4015, "2015-04-28 22:27:00" ],
         [ 4016, "2015-04-28 22:27:01" ],
         [ 4017, "2015-04-28 22:27:03" ],
         [ 4018, "2015-04-28 22:27:11" ],
         [ 4019, "2015-04-28 22:27:22" ],
         [ 4020, "2015-04-28 22:27:27" ],
         [ 4021, "2015-04-28 22:27:41" ],
         [ 4022, "2015-04-28 22:27:42" ],
         [ 4023, "2015-04-28 22:27:51" ],
         [ 4024, "2015-04-28 22:27:59" ],
         [ 4025, "2015-04-28 22:28:12" ],
         [ 4026, "2015-04-28 22:28:20" ],
         [ 4027, "2015-04-28 22:28:38" ],
         [ 4028, "2015-04-28 22:28:39" ],
         [ 4029, "2015-04-28 22:29:22" ],
         [ 4030, "2015-04-28 22:29:33" ],
         [ 4031, "2015-04-28 22:29:48" ],
         [ 4032, "2015-04-28 22:29:50" ],
         [ 4033, "2015-04-28 22:29:54" ],
         [ 4034, "2015-04-28 22:30:01" ],
         [ 4035, "2015-04-28 22:30:06" ],
         [ 4036, "2015-04-28 22:32:09" ],
         [ 4037, "2015-04-28 22:32:51" ],
         [ 4038, "2015-04-28 22:32:59" ],
         [ 4039, "2015-04-28 22:33:06" ],
         [ 4040, "2015-04-28 22:33:23" ],
         [ 4041, "2015-04-28 22:33:27" ],
         [ 4042, "2015-04-28 22:34:13" ],
         [ 4043, "2015-04-28 22:35:14" ],
         [ 4044, "2015-04-28 22:35:27" ],
         [ 4045, "2015-04-28 22:35:47" ],
         [ 4046, "2015-04-28 22:36:30" ],
         [ 4047, "2015-04-28 22:36:32" ],
         [ 4048, "2015-04-28 22:36:35" ],
         [ 4049, "2015-04-28 22:36:39" ],
         [ 4050, "2015-04-28 22:37:01" ],
         [ 4051, "2015-04-28 22:37:24" ],
         [ 4052, "2015-04-28 22:37:52" ],
         [ 4053, "2015-04-28 22:38:02" ],
         [ 4054, "2015-04-28 22:38:08" ],
         [ 4055, "2015-04-28 22:38:14" ],
         [ 4056, "2015-04-28 22:38:26" ],
         [ 4057, "2015-04-28 22:38:37" ],
         [ 4058, "2015-04-28 22:38:52" ],
         [ 4059, "2015-04-28 22:38:58" ],
         [ 4060, "2015-04-28 22:39:01" ],
         [ 4061, "2015-04-28 22:39:41" ],
         [ 4062, "2015-04-28 22:40:05" ],
         [ 4063, "2015-04-28 22:40:28" ],
         [ 4064, "2015-04-28 22:40:49" ],
         [ 4065, "2015-04-28 22:41:02" ],
         [ 4066, "2015-04-28 22:41:47" ],
         [ 4067, "2015-04-28 22:41:52" ],
         [ 4068, "2015-04-28 22:42:12" ],
         [ 4069, "2015-04-28 22:42:37" ],
         [ 4070, "2015-04-28 22:42:41" ],
         [ 4071, "2015-04-28 22:43:00" ],
         [ 4072, "2015-04-28 22:43:13" ],
         [ 4073, "2015-04-28 22:44:03" ],
         [ 4074, "2015-04-28 22:45:22" ],
         [ 4075, "2015-04-28 22:45:37" ],
         [ 4076, "2015-04-28 22:45:40" ],
         [ 4077, "2015-04-28 22:45:57" ],
         [ 4078, "2015-04-28 22:46:11" ],
         [ 4079, "2015-04-28 22:46:14" ],
         [ 4080, "2015-04-28 22:46:18" ],
         [ 4081, "2015-04-28 22:46:40" ],
         [ 4082, "2015-04-28 22:46:47" ],
         [ 4083, "2015-04-28 22:47:19" ],
         [ 4084, "2015-04-28 22:47:25" ],
         [ 4085, "2015-04-28 22:47:32" ],
         [ 4086, "2015-04-28 22:47:37" ],
         [ 4087, "2015-04-28 22:48:02" ],
         [ 4088, "2015-04-28 22:48:18" ],
         [ 4089, "2015-04-28 22:48:40" ],
         [ 4090, "2015-04-28 22:48:45" ],
         [ 4091, "2015-04-28 22:49:42" ],
         [ 4092, "2015-04-28 22:49:46" ],
         [ 4093, "2015-04-28 22:49:48" ],
         [ 4094, "2015-04-28 22:49:59" ],
         [ 4095, "2015-04-28 22:50:12" ],
         [ 4096, "2015-04-28 22:50:18" ],
         [ 4097, "2015-04-28 22:51:42" ],
         [ 4098, "2015-04-28 22:51:51" ],
         [ 4099, "2015-04-28 22:52:15" ],
         [ 4100, "2015-04-28 22:52:17" ],
         [ 4101, "2015-04-28 22:52:48" ],
         [ 4102, "2015-04-28 22:52:57" ],
         [ 4103, "2015-04-28 22:54:37" ],
         [ 4104, "2015-04-28 22:55:28" ],
         [ 4105, "2015-04-28 22:55:40" ],
         [ 4106, "2015-04-28 22:56:07" ],
         [ 4107, "2015-04-28 22:56:29" ],
         [ 4108, "2015-04-28 22:57:10" ],
         [ 4109, "2015-04-28 22:57:52" ],
         [ 4110, "2015-04-28 22:58:10" ],
         [ 4111, "2015-04-28 22:58:16" ],
         [ 4112, "2015-04-28 22:58:20" ],
         [ 4113, "2015-04-28 22:58:49" ],
         [ 4114, "2015-04-28 22:58:50" ],
         [ 4115, "2015-04-28 22:59:28" ],
         [ 4116, "2015-04-28 22:59:47" ],
         [ 4117, "2015-04-28 23:00:06" ],
         [ 4118, "2015-04-28 23:00:33" ],
         [ 4119, "2015-04-28 23:00:41" ],
         [ 4120, "2015-04-28 23:01:51" ],
         [ 4121, "2015-04-28 23:02:10" ],
         [ 4122, "2015-04-28 23:02:26" ],
         [ 4123, "2015-04-28 23:02:36" ],
         [ 4124, "2015-04-28 23:02:38" ],
         [ 4125, "2015-04-28 23:02:46" ],
         [ 4126, "2015-04-28 23:03:03" ],
         [ 4127, "2015-04-28 23:04:00" ],
         [ 4128, "2015-04-28 23:05:12" ],
         [ 4129, "2015-04-28 23:05:28" ],
         [ 4130, "2015-04-28 23:05:41" ],
         [ 4131, "2015-04-28 23:06:16" ],
         [ 4132, "2015-04-28 23:06:27" ],
         [ 4133, "2015-04-28 23:06:31" ],
         [ 4134, "2015-04-28 23:06:38" ],
         [ 4135, "2015-04-28 23:06:49" ],
         [ 4136, "2015-04-28 23:06:52" ],
         [ 4137, "2015-04-28 23:06:56" ],
         [ 4138, "2015-04-28 23:07:10" ],
         [ 4139, "2015-04-28 23:07:14" ],
         [ 4140, "2015-04-28 23:07:15" ],
         [ 4141, "2015-04-28 23:08:01" ],
         [ 4142, "2015-04-28 23:08:03" ],
         [ 4143, "2015-04-28 23:08:13" ],
         [ 4144, "2015-04-28 23:08:17" ],
         [ 4145, "2015-04-28 23:08:20" ],
         [ 4146, "2015-04-28 23:08:27" ],
         [ 4147, "2015-04-28 23:09:23" ],
         [ 4148, "2015-04-28 23:09:44" ],
         [ 4149, "2015-04-28 23:10:29" ],
         [ 4150, "2015-04-28 23:10:33" ],
         [ 4151, "2015-04-28 23:11:08" ],
         [ 4152, "2015-04-28 23:12:18" ],
         [ 4153, "2015-04-28 23:12:21" ],
         [ 4154, "2015-04-28 23:12:48" ],
         [ 4155, "2015-04-28 23:12:49" ],
         [ 4156, "2015-04-28 23:12:57" ],
         [ 4157, "2015-04-28 23:13:07" ],
         [ 4158, "2015-04-28 23:13:17" ],
         [ 4159, "2015-04-28 23:13:19" ],
         [ 4160, "2015-04-28 23:13:21" ],
         [ 4161, "2015-04-28 23:14:42" ],
         [ 4162, "2015-04-28 23:15:07" ],
         [ 4163, "2015-04-28 23:15:09" ],
         [ 4164, "2015-04-28 23:15:34" ],
         [ 4165, "2015-04-28 23:15:53" ],
         [ 4166, "2015-04-28 23:16:12" ],
         [ 4167, "2015-04-28 23:16:15" ],
         [ 4168, "2015-04-28 23:16:18" ],
         [ 4169, "2015-04-28 23:16:23" ],
         [ 4170, "2015-04-28 23:16:30" ],
         [ 4171, "2015-04-28 23:17:08" ],
         [ 4172, "2015-04-28 23:17:19" ],
         [ 4173, "2015-04-28 23:17:56" ],
         [ 4174, "2015-04-28 23:19:35" ],
         [ 4175, "2015-04-28 23:20:46" ],
         [ 4176, "2015-04-28 23:21:33" ],
         [ 4177, "2015-04-28 23:22:24" ],
         [ 4178, "2015-04-28 23:22:32" ],
         [ 4179, "2015-04-28 23:22:36" ],
         [ 4180, "2015-04-28 23:22:47" ],
         [ 4181, "2015-04-28 23:22:49" ],
         [ 4182, "2015-04-28 23:22:52" ],
         [ 4183, "2015-04-28 23:23:16" ],
         [ 4184, "2015-04-28 23:25:31" ],
         [ 4185, "2015-04-28 23:25:57" ],
         [ 4186, "2015-04-28 23:26:23" ],
         [ 4187, "2015-04-28 23:26:31" ],
         [ 4188, "2015-04-28 23:26:39" ],
         [ 4189, "2015-04-28 23:27:04" ],
         [ 4190, "2015-04-28 23:27:24" ],
         [ 4191, "2015-04-28 23:27:26" ],
         [ 4192, "2015-04-28 23:27:28" ],
         [ 4193, "2015-04-28 23:27:34" ],
         [ 4194, "2015-04-28 23:27:37" ],
         [ 4195, "2015-04-28 23:27:42" ],
         [ 4196, "2015-04-28 23:28:13" ],
         [ 4197, "2015-04-28 23:28:21" ],
         [ 4198, "2015-04-28 23:28:32" ],
         [ 4199, "2015-04-28 23:28:33" ],
         [ 4200, "2015-04-28 23:29:23" ],
         [ 4201, "2015-04-28 23:29:31" ],
         [ 4202, "2015-04-28 23:29:51" ],
         [ 4203, "2015-04-28 23:30:18" ],
         [ 4204, "2015-04-28 23:30:29" ],
         [ 4205, "2015-04-28 23:30:54" ],
         [ 4206, "2015-04-28 23:31:26" ],
         [ 4207, "2015-04-28 23:31:34" ],
         [ 4208, "2015-04-28 23:31:39" ],
         [ 4209, "2015-04-28 23:31:58" ],
         [ 4210, "2015-04-28 23:32:00" ],
         [ 4211, "2015-04-28 23:32:10" ],
         [ 4212, "2015-04-28 23:32:47" ],
         [ 4213, "2015-04-28 23:32:48" ],
         [ 4214, "2015-04-28 23:32:50" ],
         [ 4215, "2015-04-28 23:32:58" ],
         [ 4216, "2015-04-28 23:33:17" ],
         [ 4217, "2015-04-28 23:33:36" ],
         [ 4218, "2015-04-28 23:34:22" ],
         [ 4219, "2015-04-28 23:34:58" ],
         [ 4220, "2015-04-28 23:35:06" ],
         [ 4221, "2015-04-28 23:35:18" ],
         [ 4222, "2015-04-28 23:35:19" ],
         [ 4223, "2015-04-28 23:35:37" ],
         [ 4224, "2015-04-28 23:35:51" ],
         [ 4225, "2015-04-28 23:36:13" ],
         [ 4226, "2015-04-28 23:36:15" ],
         [ 4227, "2015-04-28 23:36:40" ],
         [ 4228, "2015-04-28 23:36:49" ],
         [ 4229, "2015-04-28 23:36:57" ],
         [ 4230, "2015-04-28 23:37:12" ],
         [ 4231, "2015-04-28 23:37:14" ],
         [ 4232, "2015-04-28 23:37:30" ],
         [ 4233, "2015-04-28 23:37:59" ],
         [ 4234, "2015-04-28 23:38:17" ],
         [ 4235, "2015-04-28 23:38:20" ],
         [ 4236, "2015-04-28 23:38:31" ],
         [ 4237, "2015-04-28 23:39:03" ],
         [ 4238, "2015-04-28 23:39:18" ],
         [ 4239, "2015-04-28 23:39:45" ],
         [ 4240, "2015-04-28 23:40:00" ],
         [ 4241, "2015-04-28 23:40:26" ],
         [ 4242, "2015-04-28 23:40:33" ],
         [ 4243, "2015-04-28 23:40:35" ],
         [ 4244, "2015-04-28 23:40:48" ],
         [ 4245, "2015-04-28 23:41:02" ],
         [ 4246, "2015-04-28 23:41:23" ],
         [ 4247, "2015-04-28 23:42:18" ],
         [ 4248, "2015-04-28 23:42:29" ],
         [ 4249, "2015-04-28 23:42:33" ],
         [ 4250, "2015-04-28 23:42:46" ],
         [ 4251, "2015-04-28 23:42:51" ],
         [ 4252, "2015-04-28 23:42:53" ],
         [ 4253, "2015-04-28 23:43:19" ],
         [ 4254, "2015-04-28 23:46:02" ],
         [ 4255, "2015-04-28 23:46:59" ],
         [ 4256, "2015-04-28 23:47:21" ],
         [ 4257, "2015-04-28 23:47:26" ],
         [ 4258, "2015-04-28 23:47:52" ],
         [ 4259, "2015-04-28 23:47:53" ],
         [ 4260, "2015-04-28 23:48:23" ],
         [ 4261, "2015-04-28 23:48:34" ],
         [ 4262, "2015-04-28 23:48:45" ],
         [ 4263, "2015-04-28 23:49:20" ],
         [ 4264, "2015-04-28 23:49:23" ],
         [ 4265, "2015-04-28 23:49:25" ],
         [ 4266, "2015-04-28 23:50:18" ],
         [ 4267, "2015-04-28 23:50:19" ],
         [ 4268, "2015-04-28 23:50:28" ],
         [ 4269, "2015-04-28 23:50:30" ],
         [ 4270, "2015-04-28 23:50:37" ],
         [ 4271, "2015-04-28 23:51:33" ],
         [ 4272, "2015-04-28 23:52:01" ],
         [ 4273, "2015-04-28 23:52:36" ],
         [ 4274, "2015-04-28 23:52:40" ],
         [ 4275, "2015-04-28 23:53:01" ],
         [ 4276, "2015-04-28 23:53:04" ],
         [ 4277, "2015-04-28 23:53:37" ],
         [ 4278, "2015-04-28 23:54:10" ],
         [ 4279, "2015-04-28 23:54:38" ],
         [ 4280, "2015-04-28 23:54:53" ],
         [ 4281, "2015-04-28 23:55:10" ],
         [ 4282, "2015-04-28 23:55:27" ],
         [ 4283, "2015-04-28 23:55:43" ],
         [ 4284, "2015-04-28 23:56:07" ],
         [ 4285, "2015-04-28 23:57:02" ],
         [ 4286, "2015-04-28 23:57:03" ],
         [ 4287, "2015-04-28 23:57:49" ],
         [ 4288, "2015-04-28 23:59:04" ],
         [ 4289, "2015-04-28 23:59:25" ],
         [ 4290, "2015-04-29 00:00:28" ],
         [ 4291, "2015-04-29 00:01:12" ],
         [ 4292, "2015-04-29 00:01:56" ],
         [ 4293, "2015-04-29 00:02:14" ],
         [ 4294, "2015-04-29 00:02:19" ],
         [ 4295, "2015-04-29 00:02:28" ],
         [ 4296, "2015-04-29 00:03:57" ],
         [ 4297, "2015-04-29 00:04:32" ],
         [ 4298, "2015-04-29 00:05:13" ],
         [ 4299, "2015-04-29 00:05:50" ],
         [ 4300, "2015-04-29 00:05:58" ],
         [ 4301, "2015-04-29 00:06:19" ],
         [ 4302, "2015-04-29 00:06:26" ],
         [ 4303, "2015-04-29 00:06:27" ],
         [ 4304, "2015-04-29 00:06:42" ],
         [ 4305, "2015-04-29 00:06:45" ],
         [ 4306, "2015-04-29 00:06:49" ],
         [ 4307, "2015-04-29 00:06:52" ],
         [ 4308, "2015-04-29 00:07:06" ],
         [ 4309, "2015-04-29 00:07:22" ],
         [ 4310, "2015-04-29 00:07:24" ],
         [ 4311, "2015-04-29 00:07:27" ],
         [ 4312, "2015-04-29 00:07:28" ],
         [ 4313, "2015-04-29 00:08:01" ],
         [ 4314, "2015-04-29 00:08:18" ],
         [ 4315, "2015-04-29 00:08:54" ],
         [ 4316, "2015-04-29 00:09:15" ],
         [ 4317, "2015-04-29 00:09:26" ],
         [ 4318, "2015-04-29 00:09:47" ],
         [ 4319, "2015-04-29 00:10:01" ],
         [ 4320, "2015-04-29 00:10:23" ],
         [ 4321, "2015-04-29 00:11:01" ],
         [ 4322, "2015-04-29 00:11:17" ],
         [ 4323, "2015-04-29 00:11:19" ],
         [ 4324, "2015-04-29 00:11:25" ],
         [ 4325, "2015-04-29 00:11:37" ],
         [ 4326, "2015-04-29 00:11:44" ],
         [ 4327, "2015-04-29 00:12:20" ],
         [ 4328, "2015-04-29 00:12:57" ],
         [ 4329, "2015-04-29 00:13:15" ],
         [ 4330, "2015-04-29 00:13:59" ],
         [ 4331, "2015-04-29 00:14:34" ],
         [ 4332, "2015-04-29 00:15:08" ],
         [ 4333, "2015-04-29 00:15:51" ],
         [ 4334, "2015-04-29 00:16:02" ],
         [ 4335, "2015-04-29 00:16:21" ],
         [ 4336, "2015-04-29 00:16:47" ],
         [ 4337, "2015-04-29 00:16:55" ],
         [ 4338, "2015-04-29 00:17:21" ],
         [ 4339, "2015-04-29 00:17:38" ],
         [ 4340, "2015-04-29 00:17:43" ],
         [ 4341, "2015-04-29 00:19:23" ],
         [ 4342, "2015-04-29 00:20:26" ],
         [ 4343, "2015-04-29 00:20:30" ],
         [ 4344, "2015-04-29 00:21:15" ],
         [ 4345, "2015-04-29 00:21:58" ],
         [ 4346, "2015-04-29 00:22:25" ],
         [ 4347, "2015-04-29 00:22:30" ],
         [ 4348, "2015-04-29 00:24:13" ],
         [ 4349, "2015-04-29 00:25:14" ],
         [ 4350, "2015-04-29 00:25:25" ],
         [ 4351, "2015-04-29 00:25:27" ],
         [ 4352, "2015-04-29 00:25:41" ],
         [ 4353, "2015-04-29 00:25:55" ],
         [ 4354, "2015-04-29 00:25:57" ],
         [ 4355, "2015-04-29 00:26:03" ],
         [ 4356, "2015-04-29 00:26:08" ],
         [ 4357, "2015-04-29 00:26:12" ],
         [ 4358, "2015-04-29 00:26:14" ],
         [ 4359, "2015-04-29 00:26:19" ],
         [ 4360, "2015-04-29 00:26:57" ],
         [ 4361, "2015-04-29 00:27:36" ],
         [ 4362, "2015-04-29 00:28:15" ],
         [ 4363, "2015-04-29 00:28:16" ],
         [ 4364, "2015-04-29 00:28:31" ],
         [ 4365, "2015-04-29 00:28:50" ],
         [ 4366, "2015-04-29 00:28:59" ],
         [ 4367, "2015-04-29 00:30:15" ],
         [ 4368, "2015-04-29 00:30:35" ],
         [ 4369, "2015-04-29 00:31:14" ],
         [ 4370, "2015-04-29 00:31:30" ],
         [ 4371, "2015-04-29 00:32:09" ],
         [ 4372, "2015-04-29 00:32:16" ],
         [ 4373, "2015-04-29 00:33:06" ],
         [ 4374, "2015-04-29 00:33:07" ],
         [ 4375, "2015-04-29 00:33:59" ],
         [ 4376, "2015-04-29 00:36:09" ],
         [ 4377, "2015-04-29 00:36:14" ],
         [ 4378, "2015-04-29 00:36:15" ],
         [ 4379, "2015-04-29 00:36:29" ],
         [ 4380, "2015-04-29 00:36:41" ],
         [ 4381, "2015-04-29 00:37:01" ],
         [ 4382, "2015-04-29 00:37:02" ],
         [ 4383, "2015-04-29 00:40:11" ],
         [ 4384, "2015-04-29 00:40:19" ],
         [ 4385, "2015-04-29 00:41:10" ],
         [ 4386, "2015-04-29 00:42:20" ],
         [ 4387, "2015-04-29 00:42:32" ],
         [ 4388, "2015-04-29 00:42:38" ],
         [ 4389, "2015-04-29 00:45:04" ],
         [ 4390, "2015-04-29 00:46:18" ],
         [ 4391, "2015-04-29 00:46:54" ],
         [ 4392, "2015-04-29 00:46:58" ],
         [ 4393, "2015-04-29 00:47:04" ],
         [ 4394, "2015-04-29 00:47:17" ],
         [ 4395, "2015-04-29 00:48:12" ],
         [ 4396, "2015-04-29 00:48:21" ],
         [ 4397, "2015-04-29 00:50:52" ],
         [ 4398, "2015-04-29 00:51:24" ],
         [ 4399, "2015-04-29 00:51:59" ],
         [ 4400, "2015-04-29 00:52:45" ],
         [ 4401, "2015-04-29 00:54:10" ],
         [ 4402, "2015-04-29 00:54:26" ],
         [ 4403, "2015-04-29 00:54:33" ],
         [ 4404, "2015-04-29 00:54:36" ],
         [ 4405, "2015-04-29 00:55:10" ],
         [ 4406, "2015-04-29 00:55:27" ],
         [ 4407, "2015-04-29 00:56:12" ],
         [ 4408, "2015-04-29 00:56:33" ],
         [ 4409, "2015-04-29 00:56:34" ],
         [ 4410, "2015-04-29 00:56:40" ],
         [ 4411, "2015-04-29 00:57:17" ],
         [ 4412, "2015-04-29 00:57:24" ],
         [ 4413, "2015-04-29 00:57:33" ],
         [ 4414, "2015-04-29 00:57:49" ],
         [ 4415, "2015-04-29 00:58:06" ],
         [ 4416, "2015-04-29 00:58:07" ],
         [ 4417, "2015-04-29 00:58:13" ],
         [ 4418, "2015-04-29 01:00:10" ],
         [ 4419, "2015-04-29 01:02:41" ],
         [ 4420, "2015-04-29 01:02:43" ],
         [ 4421, "2015-04-29 01:02:49" ],
         [ 4422, "2015-04-29 01:03:04" ],
         [ 4423, "2015-04-29 01:04:35" ],
         [ 4424, "2015-04-29 01:05:13" ],
         [ 4425, "2015-04-29 01:05:27" ],
         [ 4426, "2015-04-29 01:05:36" ],
         [ 4427, "2015-04-29 01:05:55" ],
         [ 4428, "2015-04-29 01:07:33" ],
         [ 4429, "2015-04-29 01:08:35" ],
         [ 4430, "2015-04-29 01:09:04" ],
         [ 4431, "2015-04-29 01:09:17" ],
         [ 4432, "2015-04-29 01:10:25" ],
         [ 4433, "2015-04-29 01:11:11" ],
         [ 4434, "2015-04-29 01:11:13" ],
         [ 4435, "2015-04-29 01:11:25" ],
         [ 4436, "2015-04-29 01:11:43" ],
         [ 4437, "2015-04-29 01:14:10" ],
         [ 4438, "2015-04-29 01:15:08" ],
         [ 4439, "2015-04-29 01:15:21" ],
         [ 4440, "2015-04-29 01:16:17" ],
         [ 4441, "2015-04-29 01:16:44" ],
         [ 4442, "2015-04-29 01:16:48" ],
         [ 4443, "2015-04-29 01:18:47" ],
         [ 4444, "2015-04-29 01:18:50" ],
         [ 4445, "2015-04-29 01:19:06" ],
         [ 4446, "2015-04-29 01:19:26" ],
         [ 4447, "2015-04-29 01:19:40" ],
         [ 4448, "2015-04-29 01:19:41" ],
         [ 4449, "2015-04-29 01:19:48" ],
         [ 4450, "2015-04-29 01:20:27" ],
         [ 4451, "2015-04-29 01:22:20" ],
         [ 4452, "2015-04-29 01:24:49" ],
         [ 4453, "2015-04-29 01:25:19" ],
         [ 4454, "2015-04-29 01:25:27" ],
         [ 4455, "2015-04-29 01:25:33" ],
         [ 4456, "2015-04-29 01:25:39" ],
         [ 4457, "2015-04-29 01:26:26" ],
         [ 4458, "2015-04-29 01:26:50" ],
         [ 4459, "2015-04-29 01:26:57" ],
         [ 4460, "2015-04-29 01:27:00" ],
         [ 4461, "2015-04-29 01:27:19" ],
         [ 4462, "2015-04-29 01:27:20" ],
         [ 4463, "2015-04-29 01:27:30" ],
         [ 4464, "2015-04-29 01:27:36" ],
         [ 4465, "2015-04-29 01:27:57" ],
         [ 4466, "2015-04-29 01:28:16" ],
         [ 4467, "2015-04-29 01:28:18" ],
         [ 4468, "2015-04-29 01:29:33" ],
         [ 4469, "2015-04-29 01:30:16" ],
         [ 4470, "2015-04-29 01:31:27" ],
         [ 4471, "2015-04-29 01:32:28" ],
         [ 4472, "2015-04-29 01:32:35" ],
         [ 4473, "2015-04-29 01:32:45" ],
         [ 4474, "2015-04-29 01:32:54" ],
         [ 4475, "2015-04-29 01:33:36" ],
         [ 4476, "2015-04-29 01:35:11" ],
         [ 4477, "2015-04-29 01:35:28" ],
         [ 4478, "2015-04-29 01:35:45" ],
         [ 4479, "2015-04-29 01:36:17" ],
         [ 4480, "2015-04-29 01:36:28" ],
         [ 4481, "2015-04-29 01:36:31" ],
         [ 4482, "2015-04-29 01:37:17" ],
         [ 4483, "2015-04-29 01:37:28" ],
         [ 4484, "2015-04-29 01:38:10" ],
         [ 4485, "2015-04-29 01:38:15" ],
         [ 4486, "2015-04-29 01:38:20" ],
         [ 4487, "2015-04-29 01:38:24" ],
         [ 4488, "2015-04-29 01:39:07" ],
         [ 4489, "2015-04-29 01:39:20" ],
         [ 4490, "2015-04-29 01:39:45" ],
         [ 4491, "2015-04-29 01:41:34" ],
         [ 4492, "2015-04-29 01:41:47" ],
         [ 4493, "2015-04-29 01:41:49" ],
         [ 4494, "2015-04-29 01:42:43" ],
         [ 4495, "2015-04-29 01:43:36" ],
         [ 4496, "2015-04-29 01:44:25" ],
         [ 4497, "2015-04-29 01:44:55" ],
         [ 4498, "2015-04-29 01:44:57" ],
         [ 4499, "2015-04-29 01:45:10" ],
         [ 4500, "2015-04-29 01:46:12" ],
         [ 4501, "2015-04-29 01:46:16" ],
         [ 4502, "2015-04-29 01:46:20" ],
         [ 4503, "2015-04-29 01:47:29" ],
         [ 4504, "2015-04-29 01:49:20" ],
         [ 4505, "2015-04-29 01:49:26" ],
         [ 4506, "2015-04-29 01:50:28" ],
         [ 4507, "2015-04-29 01:52:49" ],
         [ 4508, "2015-04-29 01:52:52" ],
         [ 4509, "2015-04-29 01:52:53" ],
         [ 4510, "2015-04-29 01:52:58" ],
         [ 4511, "2015-04-29 01:53:00" ],
         [ 4512, "2015-04-29 01:55:04" ],
         [ 4513, "2015-04-29 01:56:02" ],
         [ 4514, "2015-04-29 01:56:20" ],
         [ 4515, "2015-04-29 01:56:23" ],
         [ 4516, "2015-04-29 01:56:35" ],
         [ 4517, "2015-04-29 01:56:49" ],
         [ 4518, "2015-04-29 01:58:01" ],
         [ 4519, "2015-04-29 01:58:36" ],
         [ 4520, "2015-04-29 02:01:11" ],
         [ 4521, "2015-04-29 02:01:17" ],
         [ 4522, "2015-04-29 02:01:20" ],
         [ 4523, "2015-04-29 02:01:21" ],
         [ 4524, "2015-04-29 02:01:23" ],
         [ 4525, "2015-04-29 02:04:51" ],
         [ 4526, "2015-04-29 02:04:58" ],
         [ 4527, "2015-04-29 02:05:31" ],
         [ 4528, "2015-04-29 02:05:44" ],
         [ 4529, "2015-04-29 02:05:49" ],
         [ 4530, "2015-04-29 02:06:21" ],
         [ 4531, "2015-04-29 02:06:26" ],
         [ 4532, "2015-04-29 02:07:16" ],
         [ 4533, "2015-04-29 02:07:26" ],
         [ 4534, "2015-04-29 02:07:38" ],
         [ 4535, "2015-04-29 02:07:40" ],
         [ 4536, "2015-04-29 02:08:03" ],
         [ 4537, "2015-04-29 02:08:10" ],
         [ 4538, "2015-04-29 02:08:19" ],
         [ 4539, "2015-04-29 02:08:22" ],
         [ 4540, "2015-04-29 02:08:39" ],
         [ 4541, "2015-04-29 02:09:06" ],
         [ 4542, "2015-04-29 02:09:17" ],
         [ 4543, "2015-04-29 02:09:32" ],
         [ 4544, "2015-04-29 02:09:50" ],
         [ 4545, "2015-04-29 02:11:43" ],
         [ 4546, "2015-04-29 02:11:44" ],
         [ 4547, "2015-04-29 02:12:03" ],
         [ 4548, "2015-04-29 02:12:10" ],
         [ 4549, "2015-04-29 02:12:23" ],
         [ 4550, "2015-04-29 02:12:32" ],
         [ 4551, "2015-04-29 02:15:48" ],
         [ 4552, "2015-04-29 02:16:12" ],
         [ 4553, "2015-04-29 02:16:14" ],
         [ 4554, "2015-04-29 02:16:19" ],
         [ 4555, "2015-04-29 02:16:24" ],
         [ 4556, "2015-04-29 02:16:28" ],
         [ 4557, "2015-04-29 02:16:46" ],
         [ 4558, "2015-04-29 02:16:59" ],
         [ 4559, "2015-04-29 02:17:10" ],
         [ 4560, "2015-04-29 02:17:26" ],
         [ 4561, "2015-04-29 02:17:36" ],
         [ 4562, "2015-04-29 02:17:50" ],
         [ 4563, "2015-04-29 02:18:52" ],
         [ 4564, "2015-04-29 02:19:05" ],
         [ 4565, "2015-04-29 02:20:17" ],
         [ 4566, "2015-04-29 02:21:05" ],
         [ 4567, "2015-04-29 02:22:00" ],
         [ 4568, "2015-04-29 02:22:20" ],
         [ 4569, "2015-04-29 02:22:21" ],
         [ 4570, "2015-04-29 02:24:23" ],
         [ 4571, "2015-04-29 02:24:51" ],
         [ 4572, "2015-04-29 02:25:45" ],
         [ 4573, "2015-04-29 02:26:18" ],
         [ 4574, "2015-04-29 02:26:24" ],
         [ 4575, "2015-04-29 02:26:37" ],
         [ 4576, "2015-04-29 02:26:39" ],
         [ 4577, "2015-04-29 02:26:51" ],
         [ 4578, "2015-04-29 02:26:58" ],
         [ 4579, "2015-04-29 02:27:03" ],
         [ 4580, "2015-04-29 02:27:39" ],
         [ 4581, "2015-04-29 02:28:15" ],
         [ 4582, "2015-04-29 02:28:23" ],
         [ 4583, "2015-04-29 02:30:08" ],
         [ 4584, "2015-04-29 02:31:26" ],
         [ 4585, "2015-04-29 02:31:30" ],
         [ 4586, "2015-04-29 02:31:33" ],
         [ 4587, "2015-04-29 02:31:38" ],
         [ 4588, "2015-04-29 02:31:57" ],
         [ 4589, "2015-04-29 02:33:42" ],
         [ 4590, "2015-04-29 02:35:42" ],
         [ 4591, "2015-04-29 02:35:58" ],
         [ 4592, "2015-04-29 02:36:21" ],
         [ 4593, "2015-04-29 02:36:48" ],
         [ 4594, "2015-04-29 02:36:59" ],
         [ 4595, "2015-04-29 02:37:53" ],
         [ 4596, "2015-04-29 02:37:56" ],
         [ 4597, "2015-04-29 02:37:57" ],
         [ 4598, "2015-04-29 02:38:25" ],
         [ 4599, "2015-04-29 02:39:03" ],
         [ 4600, "2015-04-29 02:41:30" ],
         [ 4601, "2015-04-29 02:41:45" ],
         [ 4602, "2015-04-29 02:41:56" ],
         [ 4603, "2015-04-29 02:42:15" ],
         [ 4604, "2015-04-29 02:44:24" ],
         [ 4605, "2015-04-29 02:44:59" ],
         [ 4606, "2015-04-29 02:45:23" ],
         [ 4607, "2015-04-29 02:45:29" ],
         [ 4608, "2015-04-29 02:45:31" ],
         [ 4609, "2015-04-29 02:46:00" ],
         [ 4610, "2015-04-29 02:46:22" ],
         [ 4611, "2015-04-29 02:46:44" ],
         [ 4612, "2015-04-29 02:47:07" ],
         [ 4613, "2015-04-29 02:47:27" ],
         [ 4614, "2015-04-29 02:47:30" ],
         [ 4615, "2015-04-29 02:48:06" ],
         [ 4616, "2015-04-29 02:48:15" ],
         [ 4617, "2015-04-29 02:48:20" ],
         [ 4618, "2015-04-29 02:48:29" ],
         [ 4619, "2015-04-29 02:49:19" ],
         [ 4620, "2015-04-29 02:50:37" ],
         [ 4621, "2015-04-29 02:52:12" ],
         [ 4622, "2015-04-29 02:52:14" ],
         [ 4623, "2015-04-29 02:52:16" ],
         [ 4624, "2015-04-29 02:52:17" ],
         [ 4625, "2015-04-29 02:55:23" ],
         [ 4626, "2015-04-29 02:56:22" ],
         [ 4627, "2015-04-29 02:56:31" ],
         [ 4628, "2015-04-29 02:56:57" ],
         [ 4629, "2015-04-29 02:57:18" ],
         [ 4630, "2015-04-29 02:57:26" ],
         [ 4631, "2015-04-29 02:57:50" ],
         [ 4632, "2015-04-29 02:57:55" ],
         [ 4633, "2015-04-29 02:57:56" ],
         [ 4634, "2015-04-29 02:58:28" ],
         [ 4635, "2015-04-29 03:00:24" ],
         [ 4636, "2015-04-29 03:01:24" ],
         [ 4637, "2015-04-29 03:01:38" ],
         [ 4638, "2015-04-29 03:02:24" ],
         [ 4639, "2015-04-29 03:02:32" ],
         [ 4640, "2015-04-29 03:02:43" ],
         [ 4641, "2015-04-29 03:02:54" ],
         [ 4642, "2015-04-29 03:03:02" ],
         [ 4643, "2015-04-29 03:03:05" ],
         [ 4644, "2015-04-29 03:03:08" ],
         [ 4645, "2015-04-29 03:03:21" ],
         [ 4646, "2015-04-29 03:04:28" ],
         [ 4647, "2015-04-29 03:05:22" ],
         [ 4648, "2015-04-29 03:05:43" ],
         [ 4649, "2015-04-29 03:06:37" ],
         [ 4650, "2015-04-29 03:06:56" ],
         [ 4651, "2015-04-29 03:07:09" ],
         [ 4652, "2015-04-29 03:07:17" ],
         [ 4653, "2015-04-29 03:07:38" ],
         [ 4654, "2015-04-29 03:12:04" ],
         [ 4655, "2015-04-29 03:12:09" ],
         [ 4656, "2015-04-29 03:12:13" ],
         [ 4657, "2015-04-29 03:13:00" ],
         [ 4658, "2015-04-29 03:15:15" ],
         [ 4659, "2015-04-29 03:15:23" ],
         [ 4660, "2015-04-29 03:16:17" ],
         [ 4661, "2015-04-29 03:18:31" ],
         [ 4662, "2015-04-29 03:19:15" ],
         [ 4663, "2015-04-29 03:20:24" ],
         [ 4664, "2015-04-29 03:22:08" ],
         [ 4665, "2015-04-29 03:22:10" ],
         [ 4666, "2015-04-29 03:22:18" ],
         [ 4667, "2015-04-29 03:22:20" ],
         [ 4668, "2015-04-29 03:22:27" ],
         [ 4669, "2015-04-29 03:22:29" ],
         [ 4670, "2015-04-29 03:25:53" ],
         [ 4671, "2015-04-29 03:25:58" ],
         [ 4672, "2015-04-29 03:29:03" ],
         [ 4673, "2015-04-29 03:29:28" ],
         [ 4674, "2015-04-29 03:30:00" ],
         [ 4675, "2015-04-29 03:31:03" ],
         [ 4676, "2015-04-29 03:31:21" ],
         [ 4677, "2015-04-29 03:31:31" ],
         [ 4678, "2015-04-29 03:31:41" ],
         [ 4679, "2015-04-29 03:34:39" ],
         [ 4680, "2015-04-29 03:35:43" ],
         [ 4681, "2015-04-29 03:35:45" ],
         [ 4682, "2015-04-29 03:36:03" ],
         [ 4683, "2015-04-29 03:36:34" ],
         [ 4684, "2015-04-29 03:36:45" ],
         [ 4685, "2015-04-29 03:37:06" ],
         [ 4686, "2015-04-29 03:37:28" ],
         [ 4687, "2015-04-29 03:37:51" ],
         [ 4688, "2015-04-29 03:38:14" ],
         [ 4689, "2015-04-29 03:38:42" ],
         [ 4690, "2015-04-29 03:39:13" ],
         [ 4691, "2015-04-29 03:39:35" ],
         [ 4692, "2015-04-29 03:42:31" ],
         [ 4693, "2015-04-29 03:42:34" ],
         [ 4694, "2015-04-29 03:42:56" ],
         [ 4695, "2015-04-29 03:42:59" ],
         [ 4696, "2015-04-29 03:43:11" ],
         [ 4697, "2015-04-29 03:45:08" ],
         [ 4698, "2015-04-29 03:45:27" ],
         [ 4699, "2015-04-29 03:45:29" ],
         [ 4700, "2015-04-29 03:46:42" ],
         [ 4701, "2015-04-29 03:46:43" ],
         [ 4702, "2015-04-29 03:46:53" ],
         [ 4703, "2015-04-29 03:47:10" ],
         [ 4704, "2015-04-29 03:49:18" ],
         [ 4705, "2015-04-29 03:49:24" ],
         [ 4706, "2015-04-29 03:51:10" ],
         [ 4707, "2015-04-29 03:51:14" ],
         [ 4708, "2015-04-29 03:51:18" ],
         [ 4709, "2015-04-29 03:51:32" ],
         [ 4710, "2015-04-29 03:51:34" ],
         [ 4711, "2015-04-29 03:51:35" ],
         [ 4712, "2015-04-29 03:51:39" ],
         [ 4713, "2015-04-29 03:51:42" ],
         [ 4714, "2015-04-29 03:51:44" ],
         [ 4715, "2015-04-29 03:52:40" ],
         [ 4716, "2015-04-29 03:57:26" ],
         [ 4717, "2015-04-29 03:57:48" ],
         [ 4718, "2015-04-29 03:58:01" ],
         [ 4719, "2015-04-29 03:58:05" ],
         [ 4720, "2015-04-29 03:58:08" ],
         [ 4721, "2015-04-29 04:01:56" ],
         [ 4722, "2015-04-29 04:02:14" ],
         [ 4723, "2015-04-29 04:02:15" ],
         [ 4724, "2015-04-29 04:02:35" ],
         [ 4725, "2015-04-29 04:02:39" ],
         [ 4726, "2015-04-29 04:02:43" ],
         [ 4727, "2015-04-29 04:02:53" ],
         [ 4728, "2015-04-29 04:03:03" ],
         [ 4729, "2015-04-29 04:03:57" ],
         [ 4730, "2015-04-29 04:04:32" ],
         [ 4731, "2015-04-29 04:06:06" ],
         [ 4732, "2015-04-29 04:06:17" ],
         [ 4733, "2015-04-29 04:06:20" ],
         [ 4734, "2015-04-29 04:06:55" ],
         [ 4735, "2015-04-29 04:07:51" ],
         [ 4736, "2015-04-29 04:11:19" ],
         [ 4737, "2015-04-29 04:11:24" ],
         [ 4738, "2015-04-29 04:11:43" ],
         [ 4739, "2015-04-29 04:11:46" ],
         [ 4740, "2015-04-29 04:13:19" ],
         [ 4741, "2015-04-29 04:14:35" ],
         [ 4742, "2015-04-29 04:15:44" ],
         [ 4743, "2015-04-29 04:15:59" ],
         [ 4744, "2015-04-29 04:16:27" ],
         [ 4745, "2015-04-29 04:16:29" ],
         [ 4746, "2015-04-29 04:17:36" ],
         [ 4747, "2015-04-29 04:18:41" ],
         [ 4748, "2015-04-29 04:18:44" ],
         [ 4749, "2015-04-29 04:21:45" ],
         [ 4750, "2015-04-29 04:22:12" ],
         [ 4751, "2015-04-29 04:22:28" ],
         [ 4752, "2015-04-29 04:22:33" ],
         [ 4753, "2015-04-29 04:24:25" ],
         [ 4754, "2015-04-29 04:25:02" ],
         [ 4755, "2015-04-29 04:26:03" ],
         [ 4756, "2015-04-29 04:26:31" ],
         [ 4757, "2015-04-29 04:26:41" ],
         [ 4758, "2015-04-29 04:26:45" ],
         [ 4759, "2015-04-29 04:26:59" ],
         [ 4760, "2015-04-29 04:27:02" ],
         [ 4761, "2015-04-29 04:27:16" ],
         [ 4762, "2015-04-29 04:27:38" ],
         [ 4763, "2015-04-29 04:30:22" ],
         [ 4764, "2015-04-29 04:30:29" ],
         [ 4765, "2015-04-29 04:32:39" ],
         [ 4766, "2015-04-29 04:33:04" ],
         [ 4767, "2015-04-29 04:33:33" ],
         [ 4768, "2015-04-29 04:33:57" ],
         [ 4769, "2015-04-29 04:34:05" ],
         [ 4770, "2015-04-29 04:35:11" ],
         [ 4771, "2015-04-29 04:35:23" ],
         [ 4772, "2015-04-29 04:36:02" ],
         [ 4773, "2015-04-29 04:36:09" ],
         [ 4774, "2015-04-29 04:36:10" ],
         [ 4775, "2015-04-29 04:38:07" ],
         [ 4776, "2015-04-29 04:38:42" ],
         [ 4777, "2015-04-29 04:38:56" ],
         [ 4778, "2015-04-29 04:39:28" ],
         [ 4779, "2015-04-29 04:39:46" ],
         [ 4780, "2015-04-29 04:40:48" ],
         [ 4781, "2015-04-29 04:41:58" ],
         [ 4782, "2015-04-29 04:42:01" ],
         [ 4783, "2015-04-29 04:42:13" ],
         [ 4784, "2015-04-29 04:42:20" ],
         [ 4785, "2015-04-29 04:42:23" ],
         [ 4786, "2015-04-29 04:42:28" ],
         [ 4787, "2015-04-29 04:42:45" ],
         [ 4788, "2015-04-29 04:44:30" ],
         [ 4789, "2015-04-29 04:45:14" ],
         [ 4790, "2015-04-29 04:45:15" ],
         [ 4791, "2015-04-29 04:45:21" ],
         [ 4792, "2015-04-29 04:45:23" ],
         [ 4793, "2015-04-29 04:45:55" ],
         [ 4794, "2015-04-29 04:46:42" ],
         [ 4795, "2015-04-29 04:46:50" ],
         [ 4796, "2015-04-29 04:47:24" ],
         [ 4797, "2015-04-29 04:47:39" ],
         [ 4798, "2015-04-29 04:48:07" ],
         [ 4799, "2015-04-29 04:48:14" ],
         [ 4800, "2015-04-29 04:49:06" ],
         [ 4801, "2015-04-29 04:49:47" ],
         [ 4802, "2015-04-29 04:50:15" ],
         [ 4803, "2015-04-29 04:51:07" ],
         [ 4804, "2015-04-29 04:51:15" ],
         [ 4805, "2015-04-29 04:52:36" ],
         [ 4806, "2015-04-29 04:52:51" ],
         [ 4807, "2015-04-29 04:53:02" ],
         [ 4808, "2015-04-29 04:53:37" ],
         [ 4809, "2015-04-29 04:54:08" ],
         [ 4810, "2015-04-29 04:55:06" ],
         [ 4811, "2015-04-29 04:55:25" ],
         [ 4812, "2015-04-29 04:55:55" ],
         [ 4813, "2015-04-29 04:55:57" ],
         [ 4814, "2015-04-29 04:56:54" ],
         [ 4815, "2015-04-29 04:57:33" ],
         [ 4816, "2015-04-29 04:57:50" ],
         [ 4817, "2015-04-29 04:58:50" ],
         [ 4818, "2015-04-29 04:58:59" ],
         [ 4819, "2015-04-29 04:59:56" ],
         [ 4820, "2015-04-29 05:00:22" ],
         [ 4821, "2015-04-29 05:00:32" ],
         [ 4822, "2015-04-29 05:01:17" ],
         [ 4823, "2015-04-29 05:01:19" ],
         [ 4824, "2015-04-29 05:01:43" ],
         [ 4825, "2015-04-29 05:02:03" ],
         [ 4826, "2015-04-29 05:03:42" ],
         [ 4827, "2015-04-29 05:04:06" ],
         [ 4828, "2015-04-29 05:04:49" ],
         [ 4829, "2015-04-29 05:04:57" ],
         [ 4830, "2015-04-29 05:05:05" ],
         [ 4831, "2015-04-29 05:05:37" ],
         [ 4832, "2015-04-29 05:07:12" ],
         [ 4833, "2015-04-29 05:07:54" ],
         [ 4834, "2015-04-29 05:08:02" ],
         [ 4835, "2015-04-29 05:08:25" ],
         [ 4836, "2015-04-29 05:09:24" ],
         [ 4837, "2015-04-29 05:10:16" ],
         [ 4838, "2015-04-29 05:10:46" ],
         [ 4839, "2015-04-29 05:11:56" ],
         [ 4840, "2015-04-29 05:12:00" ],
         [ 4841, "2015-04-29 05:12:03" ],
         [ 4842, "2015-04-29 05:12:08" ],
         [ 4843, "2015-04-29 05:12:27" ],
         [ 4844, "2015-04-29 05:12:55" ],
         [ 4845, "2015-04-29 05:13:00" ],
         [ 4846, "2015-04-29 05:13:27" ],
         [ 4847, "2015-04-29 05:14:03" ],
         [ 4848, "2015-04-29 05:14:11" ],
         [ 4849, "2015-04-29 05:14:15" ],
         [ 4850, "2015-04-29 05:14:28" ],
         [ 4851, "2015-04-29 05:14:36" ],
         [ 4852, "2015-04-29 05:14:49" ],
         [ 4853, "2015-04-29 05:16:47" ],
         [ 4854, "2015-04-29 05:17:12" ],
         [ 4855, "2015-04-29 05:17:55" ],
         [ 4856, "2015-04-29 05:18:04" ],
         [ 4857, "2015-04-29 05:19:27" ],
         [ 4858, "2015-04-29 05:19:28" ],
         [ 4859, "2015-04-29 05:19:32" ],
         [ 4860, "2015-04-29 05:19:47" ],
         [ 4861, "2015-04-29 05:20:26" ],
         [ 4862, "2015-04-29 05:21:48" ],
         [ 4863, "2015-04-29 05:22:12" ],
         [ 4864, "2015-04-29 05:22:16" ],
         [ 4865, "2015-04-29 05:22:21" ],
         [ 4866, "2015-04-29 05:22:34" ],
         [ 4867, "2015-04-29 05:23:11" ],
         [ 4868, "2015-04-29 05:23:22" ],
         [ 4869, "2015-04-29 05:23:30" ],
         [ 4870, "2015-04-29 05:24:08" ],
         [ 4871, "2015-04-29 05:24:26" ],
         [ 4872, "2015-04-29 05:24:33" ],
         [ 4873, "2015-04-29 05:24:36" ],
         [ 4874, "2015-04-29 05:24:53" ],
         [ 4875, "2015-04-29 05:25:04" ],
         [ 4876, "2015-04-29 05:25:14" ],
         [ 4877, "2015-04-29 05:25:31" ],
         [ 4878, "2015-04-29 05:25:47" ],
         [ 4879, "2015-04-29 05:26:13" ],
         [ 4880, "2015-04-29 05:26:16" ],
         [ 4881, "2015-04-29 05:26:24" ],
         [ 4882, "2015-04-29 05:27:05" ],
         [ 4883, "2015-04-29 05:27:25" ],
         [ 4884, "2015-04-29 05:28:06" ],
         [ 4885, "2015-04-29 05:28:18" ],
         [ 4886, "2015-04-29 05:28:24" ],
         [ 4887, "2015-04-29 05:29:14" ],
         [ 4888, "2015-04-29 05:29:30" ],
         [ 4889, "2015-04-29 05:29:34" ],
         [ 4890, "2015-04-29 05:29:41" ],
         [ 4891, "2015-04-29 05:31:46" ],
         [ 4892, "2015-04-29 05:32:06" ],
         [ 4893, "2015-04-29 05:32:20" ],
         [ 4894, "2015-04-29 05:33:11" ],
         [ 4895, "2015-04-29 05:33:20" ],
         [ 4896, "2015-04-29 05:34:26" ],
         [ 4897, "2015-04-29 05:34:34" ],
         [ 4898, "2015-04-29 05:35:19" ],
         [ 4899, "2015-04-29 05:35:30" ],
         [ 4900, "2015-04-29 05:35:44" ],
         [ 4901, "2015-04-29 05:36:45" ],
         [ 4902, "2015-04-29 05:37:27" ],
         [ 4903, "2015-04-29 05:37:29" ],
         [ 4904, "2015-04-29 05:37:56" ],
         [ 4905, "2015-04-29 05:38:31" ],
         [ 4906, "2015-04-29 05:39:31" ],
         [ 4907, "2015-04-29 05:39:45" ],
         [ 4908, "2015-04-29 05:40:01" ],
         [ 4909, "2015-04-29 05:40:16" ],
         [ 4910, "2015-04-29 05:40:39" ],
         [ 4911, "2015-04-29 05:41:39" ],
         [ 4912, "2015-04-29 05:41:46" ],
         [ 4913, "2015-04-29 05:42:14" ],
         [ 4914, "2015-04-29 05:42:23" ],
         [ 4915, "2015-04-29 05:42:35" ],
         [ 4916, "2015-04-29 05:42:36" ],
         [ 4917, "2015-04-29 05:42:37" ],
         [ 4918, "2015-04-29 05:42:46" ],
         [ 4919, "2015-04-29 05:42:55" ],
         [ 4920, "2015-04-29 05:43:41" ],
         [ 4921, "2015-04-29 05:43:49" ],
         [ 4922, "2015-04-29 05:43:51" ],
         [ 4923, "2015-04-29 05:44:01" ],
         [ 4924, "2015-04-29 05:44:12" ],
         [ 4925, "2015-04-29 05:44:24" ],
         [ 4926, "2015-04-29 05:44:42" ],
         [ 4927, "2015-04-29 05:44:48" ],
         [ 4928, "2015-04-29 05:45:01" ],
         [ 4929, "2015-04-29 05:45:05" ],
         [ 4930, "2015-04-29 05:45:14" ],
         [ 4931, "2015-04-29 05:45:26" ],
         [ 4932, "2015-04-29 05:46:37" ],
         [ 4933, "2015-04-29 05:47:03" ],
         [ 4934, "2015-04-29 05:48:32" ],
         [ 4935, "2015-04-29 05:49:51" ],
         [ 4936, "2015-04-29 05:49:54" ],
         [ 4937, "2015-04-29 05:50:01" ],
         [ 4938, "2015-04-29 05:50:41" ],
         [ 4939, "2015-04-29 05:50:59" ],
         [ 4940, "2015-04-29 05:51:39" ],
         [ 4941, "2015-04-29 05:51:59" ],
         [ 4942, "2015-04-29 05:52:20" ],
         [ 4943, "2015-04-29 05:52:21" ],
         [ 4944, "2015-04-29 05:52:25" ],
         [ 4945, "2015-04-29 05:52:28" ],
         [ 4946, "2015-04-29 05:52:49" ],
         [ 4947, "2015-04-29 05:52:54" ],
         [ 4948, "2015-04-29 05:53:08" ],
         [ 4949, "2015-04-29 05:53:14" ],
         [ 4950, "2015-04-29 05:53:26" ],
         [ 4951, "2015-04-29 05:53:33" ],
         [ 4952, "2015-04-29 05:53:42" ],
         [ 4953, "2015-04-29 05:53:51" ],
         [ 4954, "2015-04-29 05:54:42" ],
         [ 4955, "2015-04-29 05:54:52" ],
         [ 4956, "2015-04-29 05:55:02" ],
         [ 4957, "2015-04-29 05:55:05" ],
         [ 4958, "2015-04-29 05:55:36" ],
         [ 4959, "2015-04-29 05:56:09" ],
         [ 4960, "2015-04-29 05:56:34" ],
         [ 4961, "2015-04-29 05:57:10" ],
         [ 4962, "2015-04-29 05:57:26" ],
         [ 4963, "2015-04-29 05:57:38" ],
         [ 4964, "2015-04-29 05:57:41" ],
         [ 4965, "2015-04-29 05:57:43" ],
         [ 4966, "2015-04-29 05:58:57" ],
         [ 4967, "2015-04-29 05:59:33" ],
         [ 4968, "2015-04-29 06:00:25" ],
         [ 4969, "2015-04-29 06:00:31" ],
         [ 4970, "2015-04-29 06:01:13" ],
         [ 4971, "2015-04-29 06:01:16" ],
         [ 4972, "2015-04-29 06:01:17" ],
         [ 4973, "2015-04-29 06:01:21" ],
         [ 4974, "2015-04-29 06:01:27" ],
         [ 4975, "2015-04-29 06:01:48" ],
         [ 4976, "2015-04-29 06:02:19" ],
         [ 4977, "2015-04-29 06:02:25" ],
         [ 4978, "2015-04-29 06:02:57" ],
         [ 4979, "2015-04-29 06:02:58" ],
         [ 4980, "2015-04-29 06:03:09" ],
         [ 4981, "2015-04-29 06:03:17" ],
         [ 4982, "2015-04-29 06:03:22" ],
         [ 4983, "2015-04-29 06:03:52" ],
         [ 4984, "2015-04-29 06:04:22" ],
         [ 4985, "2015-04-29 06:04:33" ],
         [ 4986, "2015-04-29 06:04:47" ],
         [ 4987, "2015-04-29 06:05:06" ],
         [ 4988, "2015-04-29 06:05:16" ],
         [ 4989, "2015-04-29 06:05:25" ],
         [ 4990, "2015-04-29 06:05:26" ],
         [ 4991, "2015-04-29 06:06:49" ],
         [ 4992, "2015-04-29 06:07:32" ],
         [ 4993, "2015-04-29 06:08:24" ],
         [ 4994, "2015-04-29 06:09:04" ],
         [ 4995, "2015-04-29 06:09:09" ],
         [ 4996, "2015-04-29 06:09:32" ],
         [ 4997, "2015-04-29 06:09:59" ],
         [ 4998, "2015-04-29 06:10:10" ],
         [ 4999, "2015-04-29 06:10:12" ],
         [ 5000, "2015-04-29 06:10:33" ],
         [ 5001, "2015-04-29 06:10:46" ],
         [ 5002, "2015-04-29 06:10:51" ],
         [ 5003, "2015-04-29 06:10:58" ],
         [ 5004, "2015-04-29 06:10:59" ],
         [ 5005, "2015-04-29 06:11:18" ],
         [ 5006, "2015-04-29 06:12:00" ],
         [ 5007, "2015-04-29 06:12:03" ],
         [ 5008, "2015-04-29 06:12:06" ],
         [ 5009, "2015-04-29 06:12:23" ],
         [ 5010, "2015-04-29 06:12:25" ],
         [ 5011, "2015-04-29 06:12:46" ],
         [ 5012, "2015-04-29 06:12:52" ],
         [ 5013, "2015-04-29 06:13:25" ],
         [ 5014, "2015-04-29 06:13:52" ],
         [ 5015, "2015-04-29 06:14:10" ],
         [ 5016, "2015-04-29 06:14:31" ],
         [ 5017, "2015-04-29 06:14:44" ],
         [ 5018, "2015-04-29 06:15:21" ],
         [ 5019, "2015-04-29 06:15:32" ],
         [ 5020, "2015-04-29 06:15:50" ],
         [ 5021, "2015-04-29 06:16:21" ],
         [ 5022, "2015-04-29 06:16:51" ],
         [ 5023, "2015-04-29 06:17:03" ],
         [ 5024, "2015-04-29 06:17:24" ],
         [ 5025, "2015-04-29 06:18:54" ],
         [ 5026, "2015-04-29 06:19:32" ],
         [ 5027, "2015-04-29 06:19:40" ],
         [ 5028, "2015-04-29 06:19:47" ],
         [ 5029, "2015-04-29 06:19:58" ],
         [ 5030, "2015-04-29 06:20:19" ],
         [ 5031, "2015-04-29 06:21:14" ],
         [ 5032, "2015-04-29 06:21:33" ],
         [ 5033, "2015-04-29 06:22:08" ],
         [ 5034, "2015-04-29 06:23:04" ],
         [ 5035, "2015-04-29 06:23:42" ],
         [ 5036, "2015-04-29 06:23:52" ],
         [ 5037, "2015-04-29 06:23:59" ],
         [ 5038, "2015-04-29 06:24:01" ],
         [ 5039, "2015-04-29 06:24:49" ],
         [ 5040, "2015-04-29 06:24:53" ],
         [ 5041, "2015-04-29 06:25:05" ],
         [ 5042, "2015-04-29 06:26:05" ],
         [ 5043, "2015-04-29 06:26:48" ],
         [ 5044, "2015-04-29 06:26:56" ],
         [ 5045, "2015-04-29 06:27:11" ],
         [ 5046, "2015-04-29 06:28:26" ],
         [ 5047, "2015-04-29 06:28:31" ],
         [ 5048, "2015-04-29 06:28:52" ],
         [ 5049, "2015-04-29 06:29:39" ],
         [ 5050, "2015-04-29 06:29:53" ],
         [ 5051, "2015-04-29 06:29:55" ],
         [ 5052, "2015-04-29 06:29:56" ],
         [ 5053, "2015-04-29 06:31:02" ],
         [ 5054, "2015-04-29 06:31:16" ],
         [ 5055, "2015-04-29 06:31:44" ],
         [ 5056, "2015-04-29 06:31:59" ],
         [ 5057, "2015-04-29 06:32:24" ],
         [ 5058, "2015-04-29 06:32:36" ],
         [ 5059, "2015-04-29 06:33:24" ],
         [ 5060, "2015-04-29 06:35:03" ],
         [ 5061, "2015-04-29 06:35:06" ],
         [ 5062, "2015-04-29 06:35:11" ],
         [ 5063, "2015-04-29 06:35:13" ],
         [ 5064, "2015-04-29 06:35:48" ],
         [ 5065, "2015-04-29 06:35:49" ],
         [ 5066, "2015-04-29 06:36:13" ],
         [ 5067, "2015-04-29 06:36:55" ],
         [ 5068, "2015-04-29 06:37:09" ],
         [ 5069, "2015-04-29 06:37:11" ],
         [ 5070, "2015-04-29 06:37:37" ],
         [ 5071, "2015-04-29 06:38:04" ],
         [ 5072, "2015-04-29 06:38:15" ],
         [ 5073, "2015-04-29 06:38:54" ],
         [ 5074, "2015-04-29 06:39:27" ],
         [ 5075, "2015-04-29 06:39:32" ],
         [ 5076, "2015-04-29 06:39:33" ],
         [ 5077, "2015-04-29 06:39:36" ],
         [ 5078, "2015-04-29 06:39:58" ],
         [ 5079, "2015-04-29 06:40:08" ],
         [ 5080, "2015-04-29 06:40:09" ],
         [ 5081, "2015-04-29 06:41:40" ],
         [ 5082, "2015-04-29 06:41:47" ],
         [ 5083, "2015-04-29 06:41:53" ],
         [ 5084, "2015-04-29 06:42:08" ],
         [ 5085, "2015-04-29 06:42:24" ],
         [ 5086, "2015-04-29 06:43:17" ],
         [ 5087, "2015-04-29 06:45:03" ],
         [ 5088, "2015-04-29 06:45:08" ],
         [ 5089, "2015-04-29 06:45:25" ],
         [ 5090, "2015-04-29 06:45:54" ],
         [ 5091, "2015-04-29 06:46:23" ],
         [ 5092, "2015-04-29 06:46:32" ],
         [ 5093, "2015-04-29 06:47:04" ],
         [ 5094, "2015-04-29 06:47:29" ],
         [ 5095, "2015-04-29 06:48:21" ],
         [ 5096, "2015-04-29 06:48:31" ],
         [ 5097, "2015-04-29 06:48:46" ],
         [ 5098, "2015-04-29 06:49:33" ],
         [ 5099, "2015-04-29 06:49:40" ],
         [ 5100, "2015-04-29 06:50:58" ],
         [ 5101, "2015-04-29 06:51:25" ],
         [ 5102, "2015-04-29 06:51:38" ],
         [ 5103, "2015-04-29 06:52:39" ],
         [ 5104, "2015-04-29 06:52:50" ],
         [ 5105, "2015-04-29 06:52:53" ],
         [ 5106, "2015-04-29 06:53:04" ],
         [ 5107, "2015-04-29 06:53:09" ],
         [ 5108, "2015-04-29 06:53:16" ],
         [ 5109, "2015-04-29 06:53:18" ],
         [ 5110, "2015-04-29 06:53:29" ],
         [ 5111, "2015-04-29 06:53:52" ],
         [ 5112, "2015-04-29 06:55:05" ],
         [ 5113, "2015-04-29 06:56:04" ],
         [ 5114, "2015-04-29 06:56:17" ],
         [ 5115, "2015-04-29 06:56:49" ],
         [ 5116, "2015-04-29 06:56:59" ],
         [ 5117, "2015-04-29 06:58:29" ],
         [ 5118, "2015-04-29 06:58:49" ],
         [ 5119, "2015-04-29 06:58:58" ],
         [ 5120, "2015-04-29 06:58:59" ],
         [ 5121, "2015-04-29 06:59:01" ],
         [ 5122, "2015-04-29 06:59:06" ],
         [ 5123, "2015-04-29 06:59:16" ],
         [ 5124, "2015-04-29 07:01:05" ],
         [ 5125, "2015-04-29 07:01:08" ],
         [ 5126, "2015-04-29 07:02:07" ],
         [ 5127, "2015-04-29 07:03:02" ],
         [ 5128, "2015-04-29 07:03:04" ],
         [ 5129, "2015-04-29 07:03:15" ],
         [ 5130, "2015-04-29 07:03:25" ],
         [ 5131, "2015-04-29 07:03:50" ],
         [ 5132, "2015-04-29 07:03:56" ],
         [ 5133, "2015-04-29 07:04:08" ],
         [ 5134, "2015-04-29 07:05:06" ],
         [ 5135, "2015-04-29 07:06:03" ],
         [ 5136, "2015-04-29 07:06:06" ],
         [ 5137, "2015-04-29 07:06:07" ],
         [ 5138, "2015-04-29 07:06:22" ],
         [ 5139, "2015-04-29 07:06:56" ],
         [ 5140, "2015-04-29 07:07:03" ],
         [ 5141, "2015-04-29 07:07:10" ],
         [ 5142, "2015-04-29 07:07:49" ],
         [ 5143, "2015-04-29 07:08:08" ],
         [ 5144, "2015-04-29 07:08:33" ],
         [ 5145, "2015-04-29 07:08:44" ],
         [ 5146, "2015-04-29 07:08:50" ],
         [ 5147, "2015-04-29 07:09:32" ],
         [ 5148, "2015-04-29 07:09:34" ],
         [ 5149, "2015-04-29 07:09:42" ],
         [ 5150, "2015-04-29 07:09:47" ],
         [ 5151, "2015-04-29 07:09:48" ],
         [ 5152, "2015-04-29 07:09:55" ],
         [ 5153, "2015-04-29 07:10:27" ],
         [ 5154, "2015-04-29 07:10:41" ],
         [ 5155, "2015-04-29 07:10:43" ],
         [ 5156, "2015-04-29 07:10:46" ],
         [ 5157, "2015-04-29 07:11:04" ],
         [ 5158, "2015-04-29 07:11:22" ],
         [ 5159, "2015-04-29 07:11:24" ],
         [ 5160, "2015-04-29 07:11:34" ],
         [ 5161, "2015-04-29 07:12:40" ],
         [ 5162, "2015-04-29 07:12:46" ],
         [ 5163, "2015-04-29 07:13:29" ],
         [ 5164, "2015-04-29 07:13:43" ],
         [ 5165, "2015-04-29 07:14:16" ],
         [ 5166, "2015-04-29 07:14:36" ],
         [ 5167, "2015-04-29 07:15:45" ],
         [ 5168, "2015-04-29 07:16:05" ],
         [ 5169, "2015-04-29 07:16:09" ],
         [ 5170, "2015-04-29 07:16:25" ],
         [ 5171, "2015-04-29 07:16:31" ],
         [ 5172, "2015-04-29 07:16:41" ],
         [ 5173, "2015-04-29 07:16:52" ],
         [ 5174, "2015-04-29 07:17:06" ],
         [ 5175, "2015-04-29 07:17:15" ],
         [ 5176, "2015-04-29 07:17:33" ],
         [ 5177, "2015-04-29 07:17:54" ],
         [ 5178, "2015-04-29 07:18:29" ],
         [ 5179, "2015-04-29 07:18:42" ],
         [ 5180, "2015-04-29 07:19:21" ],
         [ 5181, "2015-04-29 07:19:42" ],
         [ 5182, "2015-04-29 07:20:00" ],
         [ 5183, "2015-04-29 07:20:30" ],
         [ 5184, "2015-04-29 07:20:42" ],
         [ 5185, "2015-04-29 07:20:45" ],
         [ 5186, "2015-04-29 07:20:47" ],
         [ 5187, "2015-04-29 07:21:12" ],
         [ 5188, "2015-04-29 07:21:24" ],
         [ 5189, "2015-04-29 07:23:20" ],
         [ 5190, "2015-04-29 07:23:31" ],
         [ 5191, "2015-04-29 07:23:36" ],
         [ 5192, "2015-04-29 07:24:05" ],
         [ 5193, "2015-04-29 07:24:20" ],
         [ 5194, "2015-04-29 07:24:54" ],
         [ 5195, "2015-04-29 07:24:57" ],
         [ 5196, "2015-04-29 07:25:59" ],
         [ 5197, "2015-04-29 07:26:51" ],
         [ 5198, "2015-04-29 07:26:54" ],
         [ 5199, "2015-04-29 07:28:43" ],
         [ 5200, "2015-04-29 07:28:48" ],
         [ 5201, "2015-04-29 07:29:26" ],
         [ 5202, "2015-04-29 07:29:46" ],
         [ 5203, "2015-04-29 07:30:29" ],
         [ 5204, "2015-04-29 07:30:35" ],
         [ 5205, "2015-04-29 07:31:17" ],
         [ 5206, "2015-04-29 07:32:34" ],
         [ 5207, "2015-04-29 07:32:37" ],
         [ 5208, "2015-04-29 07:33:05" ],
         [ 5209, "2015-04-29 07:33:18" ],
         [ 5210, "2015-04-29 07:33:24" ],
         [ 5211, "2015-04-29 07:34:20" ],
         [ 5212, "2015-04-29 07:35:00" ],
         [ 5213, "2015-04-29 07:35:21" ],
         [ 5214, "2015-04-29 07:35:23" ],
         [ 5215, "2015-04-29 07:35:57" ],
         [ 5216, "2015-04-29 07:36:22" ],
         [ 5217, "2015-04-29 07:36:53" ],
         [ 5218, "2015-04-29 07:36:55" ],
         [ 5219, "2015-04-29 07:37:23" ],
         [ 5220, "2015-04-29 07:37:35" ],
         [ 5221, "2015-04-29 07:37:39" ],
         [ 5222, "2015-04-29 07:38:43" ],
         [ 5223, "2015-04-29 07:38:51" ],
         [ 5224, "2015-04-29 07:39:04" ],
         [ 5225, "2015-04-29 07:39:10" ],
         [ 5226, "2015-04-29 07:39:18" ],
         [ 5227, "2015-04-29 07:39:34" ],
         [ 5228, "2015-04-29 07:39:55" ],
         [ 5229, "2015-04-29 07:40:00" ],
         [ 5230, "2015-04-29 07:40:02" ],
         [ 5231, "2015-04-29 07:40:19" ],
         [ 5232, "2015-04-29 07:40:40" ],
         [ 5233, "2015-04-29 07:40:43" ],
         [ 5234, "2015-04-29 07:41:06" ],
         [ 5235, "2015-04-29 07:41:09" ],
         [ 5236, "2015-04-29 07:41:31" ],
         [ 5237, "2015-04-29 07:41:59" ],
         [ 5238, "2015-04-29 07:42:19" ],
         [ 5239, "2015-04-29 07:42:25" ],
         [ 5240, "2015-04-29 07:42:26" ],
         [ 5241, "2015-04-29 07:42:38" ],
         [ 5242, "2015-04-29 07:44:34" ],
         [ 5243, "2015-04-29 07:44:41" ],
         [ 5244, "2015-04-29 07:45:35" ],
         [ 5245, "2015-04-29 07:45:40" ],
         [ 5246, "2015-04-29 07:45:52" ],
         [ 5247, "2015-04-29 07:45:54" ],
         [ 5248, "2015-04-29 07:46:25" ],
         [ 5249, "2015-04-29 07:46:30" ],
         [ 5250, "2015-04-29 07:46:54" ],
         [ 5251, "2015-04-29 07:49:05" ],
         [ 5252, "2015-04-29 07:49:23" ],
         [ 5253, "2015-04-29 07:49:47" ],
         [ 5254, "2015-04-29 07:50:05" ],
         [ 5255, "2015-04-29 07:50:41" ],
         [ 5256, "2015-04-29 07:50:44" ],
         [ 5257, "2015-04-29 07:50:46" ],
         [ 5258, "2015-04-29 07:50:52" ],
         [ 5259, "2015-04-29 07:51:38" ],
         [ 5260, "2015-04-29 07:52:13" ],
         [ 5261, "2015-04-29 07:52:26" ],
         [ 5262, "2015-04-29 07:52:39" ],
         [ 5263, "2015-04-29 07:52:43" ],
         [ 5264, "2015-04-29 07:53:31" ],
         [ 5265, "2015-04-29 07:53:57" ],
         [ 5266, "2015-04-29 07:54:18" ],
         [ 5267, "2015-04-29 07:54:52" ],
         [ 5268, "2015-04-29 07:55:04" ],
         [ 5269, "2015-04-29 07:55:08" ],
         [ 5270, "2015-04-29 07:56:10" ],
         [ 5271, "2015-04-29 07:58:45" ],
         [ 5272, "2015-04-29 07:58:55" ],
         [ 5273, "2015-04-29 07:59:07" ],
         [ 5274, "2015-04-29 07:59:16" ],
         [ 5275, "2015-04-29 07:59:23" ],
         [ 5276, "2015-04-29 07:59:26" ],
         [ 5277, "2015-04-29 08:00:37" ],
         [ 5278, "2015-04-29 08:01:15" ],
         [ 5279, "2015-04-29 08:01:22" ],
         [ 5280, "2015-04-29 08:01:28" ],
         [ 5281, "2015-04-29 08:02:39" ],
         [ 5282, "2015-04-29 08:02:53" ],
         [ 5283, "2015-04-29 08:03:15" ],
         [ 5284, "2015-04-29 08:03:27" ],
         [ 5285, "2015-04-29 08:03:29" ],
         [ 5286, "2015-04-29 08:05:06" ],
         [ 5287, "2015-04-29 08:05:14" ],
         [ 5288, "2015-04-29 08:05:52" ],
         [ 5289, "2015-04-29 08:07:48" ],
         [ 5290, "2015-04-29 08:07:58" ],
         [ 5291, "2015-04-29 08:08:23" ],
         [ 5292, "2015-04-29 08:08:48" ],
         [ 5293, "2015-04-29 08:08:56" ],
         [ 5294, "2015-04-29 08:09:24" ],
         [ 5295, "2015-04-29 08:09:30" ],
         [ 5296, "2015-04-29 08:09:37" ],
         [ 5297, "2015-04-29 08:10:24" ],
         [ 5298, "2015-04-29 08:11:15" ],
         [ 5299, "2015-04-29 08:11:20" ],
         [ 5300, "2015-04-29 08:11:41" ],
         [ 5301, "2015-04-29 08:11:53" ],
         [ 5302, "2015-04-29 08:12:00" ],
         [ 5303, "2015-04-29 08:12:34" ],
         [ 5304, "2015-04-29 08:12:44" ],
         [ 5305, "2015-04-29 08:13:22" ],
         [ 5306, "2015-04-29 08:14:24" ],
         [ 5307, "2015-04-29 08:15:51" ],
         [ 5308, "2015-04-29 08:16:09" ],
         [ 5309, "2015-04-29 08:16:33" ],
         [ 5310, "2015-04-29 08:16:50" ],
         [ 5311, "2015-04-29 08:17:00" ],
         [ 5312, "2015-04-29 08:19:58" ],
         [ 5313, "2015-04-29 08:20:37" ],
         [ 5314, "2015-04-29 08:21:58" ],
         [ 5315, "2015-04-29 08:21:59" ],
         [ 5316, "2015-04-29 08:22:03" ],
         [ 5317, "2015-04-29 08:22:33" ],
         [ 5318, "2015-04-29 08:23:12" ],
         [ 5319, "2015-04-29 08:23:40" ],
         [ 5320, "2015-04-29 08:23:41" ],
         [ 5321, "2015-04-29 08:23:46" ],
         [ 5322, "2015-04-29 08:24:13" ],
         [ 5323, "2015-04-29 08:24:34" ],
         [ 5324, "2015-04-29 08:25:09" ],
         [ 5325, "2015-04-29 08:25:57" ],
         [ 5326, "2015-04-29 08:26:24" ],
         [ 5327, "2015-04-29 08:26:39" ],
         [ 5328, "2015-04-29 08:27:02" ],
         [ 5329, "2015-04-29 08:27:12" ],
         [ 5330, "2015-04-29 08:27:28" ],
         [ 5331, "2015-04-29 08:27:42" ],
         [ 5332, "2015-04-29 08:27:45" ],
         [ 5333, "2015-04-29 08:27:57" ],
         [ 5334, "2015-04-29 08:28:05" ],
         [ 5335, "2015-04-29 08:29:32" ],
         [ 5336, "2015-04-29 08:29:37" ],
         [ 5337, "2015-04-29 08:29:56" ],
         [ 5338, "2015-04-29 08:30:15" ],
         [ 5339, "2015-04-29 08:30:36" ],
         [ 5340, "2015-04-29 08:30:47" ],
         [ 5341, "2015-04-29 08:31:05" ],
         [ 5342, "2015-04-29 08:31:07" ],
         [ 5343, "2015-04-29 08:31:22" ],
         [ 5344, "2015-04-29 08:31:48" ],
         [ 5345, "2015-04-29 08:32:08" ],
         [ 5346, "2015-04-29 08:33:59" ],
         [ 5347, "2015-04-29 08:36:35" ],
         [ 5348, "2015-04-29 08:36:37" ],
         [ 5349, "2015-04-29 08:37:30" ],
         [ 5350, "2015-04-29 08:37:34" ],
         [ 5351, "2015-04-29 08:38:08" ],
         [ 5352, "2015-04-29 08:38:37" ],
         [ 5353, "2015-04-29 08:39:41" ],
         [ 5354, "2015-04-29 08:39:43" ],
         [ 5355, "2015-04-29 08:39:48" ],
         [ 5356, "2015-04-29 08:40:00" ],
         [ 5357, "2015-04-29 08:40:09" ],
         [ 5358, "2015-04-29 08:40:13" ],
         [ 5359, "2015-04-29 08:40:14" ],
         [ 5360, "2015-04-29 08:40:24" ],
         [ 5361, "2015-04-29 08:40:40" ],
         [ 5362, "2015-04-29 08:41:11" ],
         [ 5363, "2015-04-29 08:41:33" ],
         [ 5364, "2015-04-29 08:41:43" ],
         [ 5365, "2015-04-29 08:41:58" ],
         [ 5366, "2015-04-29 08:42:01" ],
         [ 5367, "2015-04-29 08:42:13" ],
         [ 5368, "2015-04-29 08:42:43" ],
         [ 5369, "2015-04-29 08:43:03" ],
         [ 5370, "2015-04-29 08:43:06" ],
         [ 5371, "2015-04-29 08:43:10" ],
         [ 5372, "2015-04-29 08:43:20" ],
         [ 5373, "2015-04-29 08:43:33" ],
         [ 5374, "2015-04-29 08:44:21" ],
         [ 5375, "2015-04-29 08:46:17" ],
         [ 5376, "2015-04-29 08:46:35" ],
         [ 5377, "2015-04-29 08:47:07" ],
         [ 5378, "2015-04-29 08:47:30" ],
         [ 5379, "2015-04-29 08:47:41" ],
         [ 5380, "2015-04-29 08:47:46" ],
         [ 5381, "2015-04-29 08:48:04" ],
         [ 5382, "2015-04-29 08:48:08" ],
         [ 5383, "2015-04-29 08:48:13" ],
         [ 5384, "2015-04-29 08:48:14" ],
         [ 5385, "2015-04-29 08:48:45" ],
         [ 5386, "2015-04-29 08:49:45" ],
         [ 5387, "2015-04-29 08:49:54" ],
         [ 5388, "2015-04-29 08:50:37" ],
         [ 5389, "2015-04-29 08:50:38" ],
         [ 5390, "2015-04-29 08:51:16" ],
         [ 5391, "2015-04-29 08:51:31" ],
         [ 5392, "2015-04-29 08:51:33" ],
         [ 5393, "2015-04-29 08:51:40" ],
         [ 5394, "2015-04-29 08:52:43" ],
         [ 5395, "2015-04-29 08:53:02" ],
         [ 5396, "2015-04-29 08:53:12" ],
         [ 5397, "2015-04-29 08:55:39" ],
         [ 5398, "2015-04-29 08:56:01" ],
         [ 5399, "2015-04-29 08:56:14" ],
         [ 5400, "2015-04-29 08:56:53" ],
         [ 5401, "2015-04-29 08:57:13" ],
         [ 5402, "2015-04-29 08:58:27" ],
         [ 5403, "2015-04-29 08:59:05" ],
         [ 5404, "2015-04-29 08:59:19" ],
         [ 5405, "2015-04-29 09:00:53" ],
         [ 5406, "2015-04-29 09:01:26" ],
         [ 5407, "2015-04-29 09:02:46" ],
         [ 5408, "2015-04-29 09:04:06" ],
         [ 5409, "2015-04-29 09:05:43" ],
         [ 5410, "2015-04-29 09:05:48" ],
         [ 5411, "2015-04-29 09:05:53" ],
         [ 5412, "2015-04-29 09:05:58" ],
         [ 5413, "2015-04-29 09:06:00" ],
         [ 5414, "2015-04-29 09:06:47" ],
         [ 5415, "2015-04-29 09:06:49" ],
         [ 5416, "2015-04-29 09:07:01" ],
         [ 5417, "2015-04-29 09:07:08" ],
         [ 5418, "2015-04-29 09:07:36" ],
         [ 5419, "2015-04-29 09:07:51" ],
         [ 5420, "2015-04-29 09:08:09" ],
         [ 5421, "2015-04-29 09:08:11" ],
         [ 5422, "2015-04-29 09:08:19" ],
         [ 5423, "2015-04-29 09:08:21" ],
         [ 5424, "2015-04-29 09:09:29" ],
         [ 5425, "2015-04-29 09:10:06" ],
         [ 5426, "2015-04-29 09:10:15" ],
         [ 5427, "2015-04-29 09:10:19" ],
         [ 5428, "2015-04-29 09:10:40" ],
         [ 5429, "2015-04-29 09:10:47" ],
         [ 5430, "2015-04-29 09:10:58" ],
         [ 5431, "2015-04-29 09:10:59" ],
         [ 5432, "2015-04-29 09:11:06" ],
         [ 5433, "2015-04-29 09:11:20" ],
         [ 5434, "2015-04-29 09:12:53" ],
         [ 5435, "2015-04-29 09:13:15" ],
         [ 5436, "2015-04-29 09:13:43" ],
         [ 5437, "2015-04-29 09:14:01" ],
         [ 5438, "2015-04-29 09:14:24" ],
         [ 5439, "2015-04-29 09:14:54" ],
         [ 5440, "2015-04-29 09:15:32" ],
         [ 5441, "2015-04-29 09:16:01" ],
         [ 5442, "2015-04-29 09:17:11" ],
         [ 5443, "2015-04-29 09:17:12" ],
         [ 5444, "2015-04-29 09:18:16" ],
         [ 5445, "2015-04-29 09:18:22" ],
         [ 5446, "2015-04-29 09:18:38" ],
         [ 5447, "2015-04-29 09:19:00" ],
         [ 5448, "2015-04-29 09:19:33" ],
         [ 5449, "2015-04-29 09:19:49" ],
         [ 5450, "2015-04-29 09:20:01" ],
         [ 5451, "2015-04-29 09:20:13" ],
         [ 5452, "2015-04-29 09:21:04" ],
         [ 5453, "2015-04-29 09:21:27" ],
         [ 5454, "2015-04-29 09:22:04" ],
         [ 5455, "2015-04-29 09:22:14" ],
         [ 5456, "2015-04-29 09:22:43" ],
         [ 5457, "2015-04-29 09:26:04" ],
         [ 5458, "2015-04-29 09:26:53" ],
         [ 5459, "2015-04-29 09:27:28" ],
         [ 5460, "2015-04-29 09:28:24" ],
         [ 5461, "2015-04-29 09:28:38" ],
         [ 5462, "2015-04-29 09:29:27" ],
         [ 5463, "2015-04-29 09:29:28" ],
         [ 5464, "2015-04-29 09:29:53" ],
         [ 5465, "2015-04-29 09:30:52" ],
         [ 5466, "2015-04-29 09:31:00" ],
         [ 5467, "2015-04-29 09:31:07" ],
         [ 5468, "2015-04-29 09:31:26" ],
         [ 5469, "2015-04-29 09:32:14" ],
         [ 5470, "2015-04-29 09:32:53" ],
         [ 5471, "2015-04-29 09:33:02" ],
         [ 5472, "2015-04-29 09:33:08" ],
         [ 5473, "2015-04-29 09:36:15" ],
         [ 5474, "2015-04-29 09:36:31" ],
         [ 5475, "2015-04-29 09:36:37" ],
         [ 5476, "2015-04-29 09:37:18" ],
         [ 5477, "2015-04-29 09:37:19" ],
         [ 5478, "2015-04-29 09:37:28" ],
         [ 5479, "2015-04-29 09:38:38" ],
         [ 5480, "2015-04-29 09:39:59" ],
         [ 5481, "2015-04-29 09:40:20" ],
         [ 5482, "2015-04-29 09:40:41" ],
         [ 5483, "2015-04-29 09:40:59" ],
         [ 5484, "2015-04-29 09:41:18" ],
         [ 5485, "2015-04-29 09:41:47" ],
         [ 5486, "2015-04-29 09:42:08" ],
         [ 5487, "2015-04-29 09:42:10" ],
         [ 5488, "2015-04-29 09:42:15" ],
         [ 5489, "2015-04-29 09:43:00" ],
         [ 5490, "2015-04-29 09:43:27" ],
         [ 5491, "2015-04-29 09:45:33" ],
         [ 5492, "2015-04-29 09:45:54" ],
         [ 5493, "2015-04-29 09:46:21" ],
         [ 5494, "2015-04-29 09:46:27" ],
         [ 5495, "2015-04-29 09:47:41" ],
         [ 5496, "2015-04-29 09:47:50" ],
         [ 5497, "2015-04-29 09:48:21" ],
         [ 5498, "2015-04-29 09:48:54" ],
         [ 5499, "2015-04-29 09:49:32" ],
         [ 5500, "2015-04-29 09:50:02" ],
         [ 5501, "2015-04-29 09:50:04" ],
         [ 5502, "2015-04-29 09:50:28" ],
         [ 5503, "2015-04-29 09:51:31" ],
         [ 5504, "2015-04-29 09:51:32" ],
         [ 5505, "2015-04-29 09:51:41" ],
         [ 5506, "2015-04-29 09:52:27" ],
         [ 5507, "2015-04-29 09:52:29" ],
         [ 5508, "2015-04-29 09:53:54" ],
         [ 5509, "2015-04-29 09:54:41" ],
         [ 5510, "2015-04-29 09:54:59" ],
         [ 5511, "2015-04-29 09:55:42" ],
         [ 5512, "2015-04-29 09:56:29" ],
         [ 5513, "2015-04-29 09:56:53" ],
         [ 5514, "2015-04-29 09:57:03" ],
         [ 5515, "2015-04-29 09:57:41" ],
         [ 5516, "2015-04-29 09:59:26" ],
         [ 5517, "2015-04-29 09:59:37" ],
         [ 5518, "2015-04-29 09:59:47" ],
         [ 5519, "2015-04-29 10:00:25" ],
         [ 5520, "2015-04-29 10:00:34" ],
         [ 5521, "2015-04-29 10:00:39" ],
         [ 5522, "2015-04-29 10:01:12" ],
         [ 5523, "2015-04-29 10:01:27" ],
         [ 5524, "2015-04-29 10:01:48" ],
         [ 5525, "2015-04-29 10:02:01" ],
         [ 5526, "2015-04-29 10:02:03" ],
         [ 5527, "2015-04-29 10:03:11" ],
         [ 5528, "2015-04-29 10:03:45" ],
         [ 5529, "2015-04-29 10:04:12" ],
         [ 5530, "2015-04-29 10:04:35" ],
         [ 5531, "2015-04-29 10:05:53" ],
         [ 5532, "2015-04-29 10:06:02" ],
         [ 5533, "2015-04-29 10:06:19" ],
         [ 5534, "2015-04-29 10:06:25" ],
         [ 5535, "2015-04-29 10:06:26" ],
         [ 5536, "2015-04-29 10:06:33" ],
         [ 5537, "2015-04-29 10:07:10" ],
         [ 5538, "2015-04-29 10:07:31" ],
         [ 5539, "2015-04-29 10:07:49" ],
         [ 5540, "2015-04-29 10:07:50" ],
         [ 5541, "2015-04-29 10:07:52" ],
         [ 5542, "2015-04-29 10:08:09" ],
         [ 5543, "2015-04-29 10:09:15" ],
         [ 5544, "2015-04-29 10:09:50" ],
         [ 5545, "2015-04-29 10:09:51" ],
         [ 5546, "2015-04-29 10:09:59" ],
         [ 5547, "2015-04-29 10:10:10" ],
         [ 5548, "2015-04-29 10:10:29" ],
         [ 5549, "2015-04-29 10:10:31" ],
         [ 5550, "2015-04-29 10:10:34" ],
         [ 5551, "2015-04-29 10:10:49" ],
         [ 5552, "2015-04-29 10:10:50" ],
         [ 5553, "2015-04-29 10:11:35" ],
         [ 5554, "2015-04-29 10:11:53" ],
         [ 5555, "2015-04-29 10:12:30" ],
         [ 5556, "2015-04-29 10:13:03" ],
         [ 5557, "2015-04-29 10:14:09" ],
         [ 5558, "2015-04-29 10:14:43" ],
         [ 5559, "2015-04-29 10:16:02" ],
         [ 5560, "2015-04-29 10:16:06" ],
         [ 5561, "2015-04-29 10:16:18" ],
         [ 5562, "2015-04-29 10:16:19" ],
         [ 5563, "2015-04-29 10:16:28" ],
         [ 5564, "2015-04-29 10:16:39" ],
         [ 5565, "2015-04-29 10:17:43" ],
         [ 5566, "2015-04-29 10:18:15" ],
         [ 5567, "2015-04-29 10:18:33" ],
         [ 5568, "2015-04-29 10:19:03" ],
         [ 5569, "2015-04-29 10:20:33" ],
         [ 5570, "2015-04-29 10:20:48" ],
         [ 5571, "2015-04-29 10:20:59" ],
         [ 5572, "2015-04-29 10:21:19" ],
         [ 5573, "2015-04-29 10:21:25" ],
         [ 5574, "2015-04-29 10:21:27" ],
         [ 5575, "2015-04-29 10:21:36" ],
         [ 5576, "2015-04-29 10:21:40" ],
         [ 5577, "2015-04-29 10:21:56" ],
         [ 5578, "2015-04-29 10:22:06" ],
         [ 5579, "2015-04-29 10:22:11" ],
         [ 5580, "2015-04-29 10:22:13" ],
         [ 5581, "2015-04-29 10:22:22" ],
         [ 5582, "2015-04-29 10:23:15" ],
         [ 5583, "2015-04-29 10:25:01" ],
         [ 5584, "2015-04-29 10:25:21" ],
         [ 5585, "2015-04-29 10:25:36" ],
         [ 5586, "2015-04-29 10:25:56" ],
         [ 5587, "2015-04-29 10:26:07" ],
         [ 5588, "2015-04-29 10:27:06" ],
         [ 5589, "2015-04-29 10:27:13" ],
         [ 5590, "2015-04-29 10:27:36" ],
         [ 5591, "2015-04-29 10:29:33" ],
         [ 5592, "2015-04-29 10:29:48" ],
         [ 5593, "2015-04-29 10:30:15" ],
         [ 5594, "2015-04-29 10:30:20" ],
         [ 5595, "2015-04-29 10:30:22" ],
         [ 5596, "2015-04-29 10:30:40" ],
         [ 5597, "2015-04-29 10:30:53" ],
         [ 5598, "2015-04-29 10:31:02" ],
         [ 5599, "2015-04-29 10:31:54" ],
         [ 5600, "2015-04-29 10:33:20" ],
         [ 5601, "2015-04-29 10:34:06" ],
         [ 5602, "2015-04-29 10:35:16" ],
         [ 5603, "2015-04-29 10:35:27" ],
         [ 5604, "2015-04-29 10:35:47" ],
         [ 5605, "2015-04-29 10:36:33" ],
         [ 5606, "2015-04-29 10:36:42" ],
         [ 5607, "2015-04-29 10:37:53" ],
         [ 5608, "2015-04-29 10:38:02" ],
         [ 5609, "2015-04-29 10:38:09" ],
         [ 5610, "2015-04-29 10:39:09" ],
         [ 5611, "2015-04-29 10:39:10" ],
         [ 5612, "2015-04-29 10:39:18" ],
         [ 5613, "2015-04-29 10:39:39" ],
         [ 5614, "2015-04-29 10:40:45" ],
         [ 5615, "2015-04-29 10:41:17" ],
         [ 5616, "2015-04-29 10:41:19" ],
         [ 5617, "2015-04-29 10:44:16" ],
         [ 5618, "2015-04-29 10:44:49" ],
         [ 5619, "2015-04-29 10:44:50" ],
         [ 5620, "2015-04-29 10:45:16" ],
         [ 5621, "2015-04-29 10:46:00" ],
         [ 5622, "2015-04-29 10:46:29" ],
         [ 5623, "2015-04-29 10:47:14" ],
         [ 5624, "2015-04-29 10:47:24" ],
         [ 5625, "2015-04-29 10:47:28" ],
         [ 5626, "2015-04-29 10:48:06" ],
         [ 5627, "2015-04-29 10:49:32" ],
         [ 5628, "2015-04-29 10:49:39" ],
         [ 5629, "2015-04-29 10:49:56" ],
         [ 5630, "2015-04-29 10:50:03" ],
         [ 5631, "2015-04-29 10:50:44" ],
         [ 5632, "2015-04-29 10:51:14" ],
         [ 5633, "2015-04-29 10:51:15" ],
         [ 5634, "2015-04-29 10:51:20" ],
         [ 5635, "2015-04-29 10:51:39" ],
         [ 5636, "2015-04-29 10:52:11" ],
         [ 5637, "2015-04-29 10:52:20" ],
         [ 5638, "2015-04-29 10:55:08" ],
         [ 5639, "2015-04-29 10:55:54" ],
         [ 5640, "2015-04-29 10:56:29" ],
         [ 5641, "2015-04-29 10:56:51" ],
         [ 5642, "2015-04-29 10:56:52" ],
         [ 5643, "2015-04-29 10:57:19" ],
         [ 5644, "2015-04-29 10:57:23" ],
         [ 5645, "2015-04-29 10:58:10" ],
         [ 5646, "2015-04-29 10:58:22" ],
         [ 5647, "2015-04-29 10:58:27" ],
         [ 5648, "2015-04-29 10:58:35" ],
         [ 5649, "2015-04-29 10:59:28" ],
         [ 5650, "2015-04-29 10:59:44" ],
         [ 5651, "2015-04-29 11:00:01" ],
         [ 5652, "2015-04-29 11:00:11" ],
         [ 5653, "2015-04-29 11:00:17" ],
         [ 5654, "2015-04-29 11:00:36" ],
         [ 5655, "2015-04-29 11:00:37" ],
         [ 5656, "2015-04-29 11:00:43" ],
         [ 5657, "2015-04-29 11:01:06" ],
         [ 5658, "2015-04-29 11:02:01" ],
         [ 5659, "2015-04-29 11:04:10" ],
         [ 5660, "2015-04-29 11:05:09" ],
         [ 5661, "2015-04-29 11:05:23" ],
         [ 5662, "2015-04-29 11:05:29" ],
         [ 5663, "2015-04-29 11:06:13" ],
         [ 5664, "2015-04-29 11:06:16" ],
         [ 5665, "2015-04-29 11:06:24" ],
         [ 5666, "2015-04-29 11:06:31" ],
         [ 5667, "2015-04-29 11:07:07" ],
         [ 5668, "2015-04-29 11:07:21" ],
         [ 5669, "2015-04-29 11:07:34" ],
         [ 5670, "2015-04-29 11:07:35" ],
         [ 5671, "2015-04-29 11:07:45" ],
         [ 5672, "2015-04-29 11:08:00" ],
         [ 5673, "2015-04-29 11:09:42" ],
         [ 5674, "2015-04-29 11:09:50" ],
         [ 5675, "2015-04-29 11:10:07" ],
         [ 5676, "2015-04-29 11:10:09" ],
         [ 5677, "2015-04-29 11:10:21" ],
         [ 5678, "2015-04-29 11:11:05" ],
         [ 5679, "2015-04-29 11:11:53" ],
         [ 5680, "2015-04-29 11:12:01" ],
         [ 5681, "2015-04-29 11:13:21" ],
         [ 5682, "2015-04-29 11:13:58" ],
         [ 5683, "2015-04-29 11:16:26" ],
         [ 5684, "2015-04-29 11:16:33" ],
         [ 5685, "2015-04-29 11:17:03" ],
         [ 5686, "2015-04-29 11:17:12" ],
         [ 5687, "2015-04-29 11:17:55" ],
         [ 5688, "2015-04-29 11:18:01" ],
         [ 5689, "2015-04-29 11:18:02" ],
         [ 5690, "2015-04-29 11:18:48" ],
         [ 5691, "2015-04-29 11:19:13" ],
         [ 5692, "2015-04-29 11:19:29" ],
         [ 5693, "2015-04-29 11:19:52" ],
         [ 5694, "2015-04-29 11:19:54" ],
         [ 5695, "2015-04-29 11:20:00" ],
         [ 5696, "2015-04-29 11:20:02" ],
         [ 5697, "2015-04-29 11:20:10" ],
         [ 5698, "2015-04-29 11:20:19" ],
         [ 5699, "2015-04-29 11:20:21" ],
         [ 5700, "2015-04-29 11:21:09" ],
         [ 5701, "2015-04-29 11:23:03" ],
         [ 5702, "2015-04-29 11:25:55" ],
         [ 5703, "2015-04-29 11:26:01" ],
         [ 5704, "2015-04-29 11:27:53" ],
         [ 5705, "2015-04-29 11:29:08" ],
         [ 5706, "2015-04-29 11:29:20" ],
         [ 5707, "2015-04-29 11:29:29" ],
         [ 5708, "2015-04-29 11:29:47" ],
         [ 5709, "2015-04-29 11:30:20" ],
         [ 5710, "2015-04-29 11:30:24" ],
         [ 5711, "2015-04-29 11:30:32" ],
         [ 5712, "2015-04-29 11:30:35" ],
         [ 5713, "2015-04-29 11:30:44" ],
         [ 5714, "2015-04-29 11:30:48" ],
         [ 5715, "2015-04-29 11:32:01" ],
         [ 5716, "2015-04-29 11:33:21" ],
         [ 5717, "2015-04-29 11:33:59" ],
         [ 5718, "2015-04-29 11:34:18" ],
         [ 5719, "2015-04-29 11:34:37" ],
         [ 5720, "2015-04-29 11:35:21" ],
         [ 5721, "2015-04-29 11:36:09" ],
         [ 5722, "2015-04-29 11:36:13" ],
         [ 5723, "2015-04-29 11:36:33" ],
         [ 5724, "2015-04-29 11:36:38" ],
         [ 5725, "2015-04-29 11:36:46" ],
         [ 5726, "2015-04-29 11:36:56" ],
         [ 5727, "2015-04-29 11:36:57" ],
         [ 5728, "2015-04-29 11:37:30" ],
         [ 5729, "2015-04-29 11:37:52" ],
         [ 5730, "2015-04-29 11:38:27" ],
         [ 5731, "2015-04-29 11:38:31" ],
         [ 5732, "2015-04-29 11:39:04" ],
         [ 5733, "2015-04-29 11:39:15" ],
         [ 5734, "2015-04-29 11:39:26" ],
         [ 5735, "2015-04-29 11:39:52" ],
         [ 5736, "2015-04-29 11:40:02" ],
         [ 5737, "2015-04-29 11:40:14" ],
         [ 5738, "2015-04-29 11:40:15" ],
         [ 5739, "2015-04-29 11:40:18" ],
         [ 5740, "2015-04-29 11:40:25" ],
         [ 5741, "2015-04-29 11:40:27" ],
         [ 5742, "2015-04-29 11:40:47" ],
         [ 5743, "2015-04-29 11:41:03" ],
         [ 5744, "2015-04-29 11:41:22" ],
         [ 5745, "2015-04-29 11:41:25" ],
         [ 5746, "2015-04-29 11:41:36" ],
         [ 5747, "2015-04-29 11:41:46" ],
         [ 5748, "2015-04-29 11:42:24" ],
         [ 5749, "2015-04-29 11:42:25" ],
         [ 5750, "2015-04-29 11:42:47" ],
         [ 5751, "2015-04-29 11:43:55" ],
         [ 5752, "2015-04-29 11:45:36" ],
         [ 5753, "2015-04-29 11:46:24" ],
         [ 5754, "2015-04-29 11:46:35" ],
         [ 5755, "2015-04-29 11:46:49" ],
         [ 5756, "2015-04-29 11:48:12" ],
         [ 5757, "2015-04-29 11:48:31" ],
         [ 5758, "2015-04-29 11:48:34" ],
         [ 5759, "2015-04-29 11:48:53" ],
         [ 5760, "2015-04-29 11:49:18" ],
         [ 5761, "2015-04-29 11:50:03" ],
         [ 5762, "2015-04-29 11:50:08" ],
         [ 5763, "2015-04-29 11:50:15" ],
         [ 5764, "2015-04-29 11:50:18" ],
         [ 5765, "2015-04-29 11:50:23" ],
         [ 5766, "2015-04-29 11:50:25" ],
         [ 5767, "2015-04-29 11:50:37" ],
         [ 5768, "2015-04-29 11:50:54" ],
         [ 5769, "2015-04-29 11:50:57" ],
         [ 5770, "2015-04-29 11:51:10" ],
         [ 5771, "2015-04-29 11:51:25" ],
         [ 5772, "2015-04-29 11:51:37" ],
         [ 5773, "2015-04-29 11:51:56" ],
         [ 5774, "2015-04-29 11:51:59" ],
         [ 5775, "2015-04-29 11:52:32" ],
         [ 5776, "2015-04-29 11:52:45" ],
         [ 5777, "2015-04-29 11:53:08" ],
         [ 5778, "2015-04-29 11:53:19" ],
         [ 5779, "2015-04-29 11:54:18" ],
         [ 5780, "2015-04-29 11:55:30" ],
         [ 5781, "2015-04-29 11:56:14" ],
         [ 5782, "2015-04-29 11:56:35" ],
         [ 5783, "2015-04-29 11:57:00" ],
         [ 5784, "2015-04-29 11:57:57" ],
         [ 5785, "2015-04-29 11:58:04" ],
         [ 5786, "2015-04-29 11:59:11" ],
         [ 5787, "2015-04-29 11:59:45" ],
         [ 5788, "2015-04-29 11:59:48" ],
         [ 5789, "2015-04-29 12:00:09" ],
         [ 5790, "2015-04-29 12:00:16" ],
         [ 5791, "2015-04-29 12:00:28" ],
         [ 5792, "2015-04-29 12:00:45" ],
         [ 5793, "2015-04-29 12:01:41" ],
         [ 5794, "2015-04-29 12:01:55" ],
         [ 5795, "2015-04-29 12:02:03" ],
         [ 5796, "2015-04-29 12:02:08" ],
         [ 5797, "2015-04-29 12:02:11" ],
         [ 5798, "2015-04-29 12:02:21" ],
         [ 5799, "2015-04-29 12:02:22" ],
         [ 5800, "2015-04-29 12:02:30" ],
         [ 5801, "2015-04-29 12:02:32" ],
         [ 5802, "2015-04-29 12:03:03" ],
         [ 5803, "2015-04-29 12:04:09" ],
         [ 5804, "2015-04-29 12:04:59" ],
         [ 5805, "2015-04-29 12:05:37" ],
         [ 5806, "2015-04-29 12:06:07" ],
         [ 5807, "2015-04-29 12:07:43" ],
         [ 5808, "2015-04-29 12:08:22" ],
         [ 5809, "2015-04-29 12:08:53" ],
         [ 5810, "2015-04-29 12:09:48" ],
         [ 5811, "2015-04-29 12:09:50" ],
         [ 5812, "2015-04-29 12:09:53" ],
         [ 5813, "2015-04-29 12:09:54" ],
         [ 5814, "2015-04-29 12:10:01" ],
         [ 5815, "2015-04-29 12:10:18" ],
         [ 5816, "2015-04-29 12:10:23" ],
         [ 5817, "2015-04-29 12:10:26" ],
         [ 5818, "2015-04-29 12:10:48" ],
         [ 5819, "2015-04-29 12:11:36" ],
         [ 5820, "2015-04-29 12:12:02" ],
         [ 5821, "2015-04-29 12:12:10" ],
         [ 5822, "2015-04-29 12:12:20" ],
         [ 5823, "2015-04-29 12:12:21" ],
         [ 5824, "2015-04-29 12:13:26" ],
         [ 5825, "2015-04-29 12:15:40" ],
         [ 5826, "2015-04-29 12:15:58" ],
         [ 5827, "2015-04-29 12:16:03" ],
         [ 5828, "2015-04-29 12:16:08" ],
         [ 5829, "2015-04-29 12:16:12" ],
         [ 5830, "2015-04-29 12:17:01" ],
         [ 5831, "2015-04-29 12:18:48" ],
         [ 5832, "2015-04-29 12:18:53" ],
         [ 5833, "2015-04-29 12:18:56" ],
         [ 5834, "2015-04-29 12:18:59" ],
         [ 5835, "2015-04-29 12:20:01" ],
         [ 5836, "2015-04-29 12:20:13" ],
         [ 5837, "2015-04-29 12:20:16" ],
         [ 5838, "2015-04-29 12:20:17" ],
         [ 5839, "2015-04-29 12:20:26" ],
         [ 5840, "2015-04-29 12:21:09" ],
         [ 5841, "2015-04-29 12:21:20" ],
         [ 5842, "2015-04-29 12:21:24" ],
         [ 5843, "2015-04-29 12:21:30" ],
         [ 5844, "2015-04-29 12:21:44" ],
         [ 5845, "2015-04-29 12:21:51" ],
         [ 5846, "2015-04-29 12:21:53" ],
         [ 5847, "2015-04-29 12:23:01" ],
         [ 5848, "2015-04-29 12:23:44" ],
         [ 5849, "2015-04-29 12:25:24" ],
         [ 5850, "2015-04-29 12:25:43" ],
         [ 5851, "2015-04-29 12:26:06" ],
         [ 5852, "2015-04-29 12:26:13" ],
         [ 5853, "2015-04-29 12:26:32" ],
         [ 5854, "2015-04-29 12:26:42" ],
         [ 5855, "2015-04-29 12:28:22" ],
         [ 5856, "2015-04-29 12:28:37" ],
         [ 5857, "2015-04-29 12:29:47" ],
         [ 5858, "2015-04-29 12:29:58" ],
         [ 5859, "2015-04-29 12:30:06" ],
         [ 5860, "2015-04-29 12:30:13" ],
         [ 5861, "2015-04-29 12:30:19" ],
         [ 5862, "2015-04-29 12:30:21" ],
         [ 5863, "2015-04-29 12:30:33" ],
         [ 5864, "2015-04-29 12:30:44" ],
         [ 5865, "2015-04-29 12:30:46" ],
         [ 5866, "2015-04-29 12:30:50" ],
         [ 5867, "2015-04-29 12:30:58" ],
         [ 5868, "2015-04-29 12:31:14" ],
         [ 5869, "2015-04-29 12:31:18" ],
         [ 5870, "2015-04-29 12:31:36" ],
         [ 5871, "2015-04-29 12:31:44" ],
         [ 5872, "2015-04-29 12:32:22" ],
         [ 5873, "2015-04-29 12:32:38" ],
         [ 5874, "2015-04-29 12:33:10" ],
         [ 5875, "2015-04-29 12:33:37" ],
         [ 5876, "2015-04-29 12:35:13" ],
         [ 5877, "2015-04-29 12:35:53" ],
         [ 5878, "2015-04-29 12:36:31" ],
         [ 5879, "2015-04-29 12:36:56" ],
         [ 5880, "2015-04-29 12:37:23" ],
         [ 5881, "2015-04-29 12:37:28" ],
         [ 5882, "2015-04-29 12:38:11" ],
         [ 5883, "2015-04-29 12:38:50" ],
         [ 5884, "2015-04-29 12:39:08" ],
         [ 5885, "2015-04-29 12:39:17" ],
         [ 5886, "2015-04-29 12:39:23" ],
         [ 5887, "2015-04-29 12:39:53" ],
         [ 5888, "2015-04-29 12:39:56" ],
         [ 5889, "2015-04-29 12:40:03" ],
         [ 5890, "2015-04-29 12:40:09" ],
         [ 5891, "2015-04-29 12:40:10" ],
         [ 5892, "2015-04-29 12:40:22" ],
         [ 5893, "2015-04-29 12:40:24" ],
         [ 5894, "2015-04-29 12:40:41" ],
         [ 5895, "2015-04-29 12:42:52" ],
         [ 5896, "2015-04-29 12:42:53" ],
         [ 5897, "2015-04-29 12:42:56" ],
         [ 5898, "2015-04-29 12:43:03" ],
         [ 5899, "2015-04-29 12:43:15" ],
         [ 5900, "2015-04-29 12:44:01" ],
         [ 5901, "2015-04-29 12:44:18" ],
         [ 5902, "2015-04-29 12:46:09" ],
         [ 5903, "2015-04-29 12:46:18" ],
         [ 5904, "2015-04-29 12:47:37" ],
         [ 5905, "2015-04-29 12:47:54" ],
         [ 5906, "2015-04-29 12:49:14" ],
         [ 5907, "2015-04-29 12:49:18" ],
         [ 5908, "2015-04-29 12:49:30" ],
         [ 5909, "2015-04-29 12:49:50" ],
         [ 5910, "2015-04-29 12:49:58" ],
         [ 5911, "2015-04-29 12:50:12" ],
         [ 5912, "2015-04-29 12:50:15" ],
         [ 5913, "2015-04-29 12:50:24" ],
         [ 5914, "2015-04-29 12:50:29" ],
         [ 5915, "2015-04-29 12:50:35" ],
         [ 5916, "2015-04-29 12:50:38" ],
         [ 5917, "2015-04-29 12:50:53" ],
         [ 5918, "2015-04-29 12:50:57" ],
         [ 5919, "2015-04-29 12:51:34" ],
         [ 5920, "2015-04-29 12:51:58" ],
         [ 5921, "2015-04-29 12:52:12" ],
         [ 5922, "2015-04-29 12:52:27" ],
         [ 5923, "2015-04-29 12:54:02" ],
         [ 5924, "2015-04-29 12:54:57" ],
         [ 5925, "2015-04-29 12:56:00" ],
         [ 5926, "2015-04-29 12:56:06" ],
         [ 5927, "2015-04-29 12:56:07" ],
         [ 5928, "2015-04-29 12:56:18" ],
         [ 5929, "2015-04-29 12:57:11" ],
         [ 5930, "2015-04-29 12:57:51" ],
         [ 5931, "2015-04-29 12:58:13" ],
         [ 5932, "2015-04-29 12:58:46" ],
         [ 5933, "2015-04-29 12:58:57" ],
         [ 5934, "2015-04-29 12:59:23" ],
         [ 5935, "2015-04-29 12:59:32" ],
         [ 5936, "2015-04-29 13:00:03" ],
         [ 5937, "2015-04-29 13:00:10" ],
         [ 5938, "2015-04-29 13:00:20" ],
         [ 5939, "2015-04-29 13:00:32" ],
         [ 5940, "2015-04-29 13:00:43" ],
         [ 5941, "2015-04-29 13:00:45" ],
         [ 5942, "2015-04-29 13:00:51" ],
         [ 5943, "2015-04-29 13:01:56" ],
         [ 5944, "2015-04-29 13:02:05" ],
         [ 5945, "2015-04-29 13:02:09" ],
         [ 5946, "2015-04-29 13:05:28" ],
         [ 5947, "2015-04-29 13:06:25" ],
         [ 5948, "2015-04-29 13:06:35" ],
         [ 5949, "2015-04-29 13:07:55" ],
         [ 5950, "2015-04-29 13:08:22" ],
         [ 5951, "2015-04-29 13:08:44" ],
         [ 5952, "2015-04-29 13:08:49" ],
         [ 5953, "2015-04-29 13:08:55" ],
         [ 5954, "2015-04-29 13:10:15" ],
         [ 5955, "2015-04-29 13:10:16" ],
         [ 5956, "2015-04-29 13:10:30" ],
         [ 5957, "2015-04-29 13:10:31" ],
         [ 5958, "2015-04-29 13:10:38" ],
         [ 5959, "2015-04-29 13:10:45" ],
         [ 5960, "2015-04-29 13:10:47" ],
         [ 5961, "2015-04-29 13:10:57" ],
         [ 5962, "2015-04-29 13:11:09" ],
         [ 5963, "2015-04-29 13:11:24" ],
         [ 5964, "2015-04-29 13:11:30" ],
         [ 5965, "2015-04-29 13:13:46" ],
         [ 5966, "2015-04-29 13:17:14" ],
         [ 5967, "2015-04-29 13:17:51" ],
         [ 5968, "2015-04-29 13:18:03" ],
         [ 5969, "2015-04-29 13:18:38" ],
         [ 5970, "2015-04-29 13:18:50" ],
         [ 5971, "2015-04-29 13:18:52" ],
         [ 5972, "2015-04-29 13:19:18" ],
         [ 5973, "2015-04-29 13:20:13" ],
         [ 5974, "2015-04-29 13:21:06" ],
         [ 5975, "2015-04-29 13:21:18" ],
         [ 5976, "2015-04-29 13:21:19" ],
         [ 5977, "2015-04-29 13:21:21" ],
         [ 5978, "2015-04-29 13:21:24" ],
         [ 5979, "2015-04-29 13:21:25" ],
         [ 5980, "2015-04-29 13:21:26" ],
         [ 5981, "2015-04-29 13:21:27" ],
         [ 5982, "2015-04-29 13:21:44" ],
         [ 5983, "2015-04-29 13:22:00" ],
         [ 5984, "2015-04-29 13:22:04" ],
         [ 5985, "2015-04-29 13:22:10" ],
         [ 5986, "2015-04-29 13:22:15" ],
         [ 5987, "2015-04-29 13:22:22" ],
         [ 5988, "2015-04-29 13:22:36" ],
         [ 5989, "2015-04-29 13:25:36" ],
         [ 5990, "2015-04-29 13:26:25" ],
         [ 5991, "2015-04-29 13:26:29" ],
         [ 5992, "2015-04-29 13:26:42" ],
         [ 5993, "2015-04-29 13:26:56" ],
         [ 5994, "2015-04-29 13:27:02" ],
         [ 5995, "2015-04-29 13:27:34" ],
         [ 5996, "2015-04-29 13:27:41" ],
         [ 5997, "2015-04-29 13:27:59" ],
         [ 5998, "2015-04-29 13:28:29" ],
         [ 5999, "2015-04-29 13:28:42" ],
         [ 6000, "2015-04-29 13:29:17" ],
         [ 6001, "2015-04-29 13:29:29" ],
         [ 6002, "2015-04-29 13:29:41" ],
         [ 6003, "2015-04-29 13:30:08" ],
         [ 6004, "2015-04-29 13:30:25" ],
         [ 6005, "2015-04-29 13:30:31" ],
         [ 6006, "2015-04-29 13:30:36" ],
         [ 6007, "2015-04-29 13:30:39" ],
         [ 6008, "2015-04-29 13:30:41" ],
         [ 6009, "2015-04-29 13:30:51" ],
         [ 6010, "2015-04-29 13:30:53" ],
         [ 6011, "2015-04-29 13:30:54" ],
         [ 6012, "2015-04-29 13:31:35" ],
         [ 6013, "2015-04-29 13:31:53" ],
         [ 6014, "2015-04-29 13:32:04" ],
         [ 6015, "2015-04-29 13:32:44" ],
         [ 6016, "2015-04-29 13:32:50" ],
         [ 6017, "2015-04-29 13:33:16" ],
         [ 6018, "2015-04-29 13:34:08" ],
         [ 6019, "2015-04-29 13:34:51" ],
         [ 6020, "2015-04-29 13:35:47" ],
         [ 6021, "2015-04-29 13:36:09" ],
         [ 6022, "2015-04-29 13:36:29" ],
         [ 6023, "2015-04-29 13:36:39" ],
         [ 6024, "2015-04-29 13:37:07" ],
         [ 6025, "2015-04-29 13:37:15" ],
         [ 6026, "2015-04-29 13:37:19" ],
         [ 6027, "2015-04-29 13:38:27" ],
         [ 6028, "2015-04-29 13:39:04" ],
         [ 6029, "2015-04-29 13:39:48" ],
         [ 6030, "2015-04-29 13:39:52" ],
         [ 6031, "2015-04-29 13:40:22" ],
         [ 6032, "2015-04-29 13:40:32" ],
         [ 6033, "2015-04-29 13:40:38" ],
         [ 6034, "2015-04-29 13:40:41" ],
         [ 6035, "2015-04-29 13:40:44" ],
         [ 6036, "2015-04-29 13:40:47" ],
         [ 6037, "2015-04-29 13:41:01" ],
         [ 6038, "2015-04-29 13:41:03" ],
         [ 6039, "2015-04-29 13:41:05" ],
         [ 6040, "2015-04-29 13:41:15" ],
         [ 6041, "2015-04-29 13:41:44" ],
         [ 6042, "2015-04-29 13:41:55" ],
         [ 6043, "2015-04-29 13:41:56" ],
         [ 6044, "2015-04-29 13:42:06" ],
         [ 6045, "2015-04-29 13:44:17" ],
         [ 6046, "2015-04-29 13:45:33" ],
         [ 6047, "2015-04-29 13:45:41" ],
         [ 6048, "2015-04-29 13:45:54" ],
         [ 6049, "2015-04-29 13:45:56" ],
         [ 6050, "2015-04-29 13:45:57" ],
         [ 6051, "2015-04-29 13:46:58" ],
         [ 6052, "2015-04-29 13:48:00" ],
         [ 6053, "2015-04-29 13:48:16" ],
         [ 6054, "2015-04-29 13:48:30" ],
         [ 6055, "2015-04-29 13:48:53" ],
         [ 6056, "2015-04-29 13:48:58" ],
         [ 6057, "2015-04-29 13:49:25" ],
         [ 6058, "2015-04-29 13:49:40" ],
         [ 6059, "2015-04-29 13:49:55" ],
         [ 6060, "2015-04-29 13:50:05" ],
         [ 6061, "2015-04-29 13:50:40" ],
         [ 6062, "2015-04-29 13:50:52" ],
         [ 6063, "2015-04-29 13:50:54" ],
         [ 6064, "2015-04-29 13:51:08" ],
         [ 6065, "2015-04-29 13:51:17" ],
         [ 6066, "2015-04-29 13:51:19" ],
         [ 6067, "2015-04-29 13:51:37" ],
         [ 6068, "2015-04-29 13:52:26" ],
         [ 6069, "2015-04-29 13:52:55" ],
         [ 6070, "2015-04-29 13:55:40" ],
         [ 6071, "2015-04-29 13:55:44" ],
         [ 6072, "2015-04-29 13:56:01" ],
         [ 6073, "2015-04-29 13:56:07" ],
         [ 6074, "2015-04-29 13:56:15" ],
         [ 6075, "2015-04-29 13:56:35" ],
         [ 6076, "2015-04-29 13:59:05" ],
         [ 6077, "2015-04-29 13:59:11" ],
         [ 6078, "2015-04-29 13:59:21" ],
         [ 6079, "2015-04-29 13:59:50" ],
         [ 6080, "2015-04-29 13:59:54" ],
         [ 6081, "2015-04-29 14:00:28" ],
         [ 6082, "2015-04-29 14:00:39" ],
         [ 6083, "2015-04-29 14:00:41" ],
         [ 6084, "2015-04-29 14:01:05" ],
         [ 6085, "2015-04-29 14:01:17" ],
         [ 6086, "2015-04-29 14:01:26" ],
         [ 6087, "2015-04-29 14:01:41" ],
         [ 6088, "2015-04-29 14:03:22" ],
         [ 6089, "2015-04-29 14:04:22" ],
         [ 6090, "2015-04-29 14:05:16" ],
         [ 6091, "2015-04-29 14:06:12" ],
         [ 6092, "2015-04-29 14:06:25" ],
         [ 6093, "2015-04-29 14:06:52" ],
         [ 6094, "2015-04-29 14:07:02" ],
         [ 6095, "2015-04-29 14:07:32" ],
         [ 6096, "2015-04-29 14:08:02" ],
         [ 6097, "2015-04-29 14:08:14" ],
         [ 6098, "2015-04-29 14:08:19" ],
         [ 6099, "2015-04-29 14:09:02" ],
         [ 6100, "2015-04-29 14:09:25" ],
         [ 6101, "2015-04-29 14:09:38" ],
         [ 6102, "2015-04-29 14:10:15" ],
         [ 6103, "2015-04-29 14:10:32" ],
         [ 6104, "2015-04-29 14:10:41" ],
         [ 6105, "2015-04-29 14:10:58" ],
         [ 6106, "2015-04-29 14:10:59" ],
         [ 6107, "2015-04-29 14:11:09" ],
         [ 6108, "2015-04-29 14:11:33" ],
         [ 6109, "2015-04-29 14:11:38" ],
         [ 6110, "2015-04-29 14:11:48" ],
         [ 6111, "2015-04-29 14:12:46" ],
         [ 6112, "2015-04-29 14:14:37" ],
         [ 6113, "2015-04-29 14:15:41" ],
         [ 6114, "2015-04-29 14:15:45" ],
         [ 6115, "2015-04-29 14:17:31" ],
         [ 6116, "2015-04-29 14:17:53" ],
         [ 6117, "2015-04-29 14:17:56" ],
         [ 6118, "2015-04-29 14:18:34" ],
         [ 6119, "2015-04-29 14:18:50" ],
         [ 6120, "2015-04-29 14:19:51" ],
         [ 6121, "2015-04-29 14:20:00" ],
         [ 6122, "2015-04-29 14:20:09" ],
         [ 6123, "2015-04-29 14:20:20" ],
         [ 6124, "2015-04-29 14:20:40" ],
         [ 6125, "2015-04-29 14:20:42" ],
         [ 6126, "2015-04-29 14:20:43" ],
         [ 6127, "2015-04-29 14:20:55" ],
         [ 6128, "2015-04-29 14:21:03" ],
         [ 6129, "2015-04-29 14:21:17" ],
         [ 6130, "2015-04-29 14:22:02" ],
         [ 6131, "2015-04-29 14:26:04" ],
         [ 6132, "2015-04-29 14:26:19" ],
         [ 6133, "2015-04-29 14:26:21" ],
         [ 6134, "2015-04-29 14:26:41" ],
         [ 6135, "2015-04-29 14:26:43" ],
         [ 6136, "2015-04-29 14:26:45" ],
         [ 6137, "2015-04-29 14:26:46" ],
         [ 6138, "2015-04-29 14:27:06" ],
         [ 6139, "2015-04-29 14:27:41" ],
         [ 6140, "2015-04-29 14:28:03" ],
         [ 6141, "2015-04-29 14:28:10" ],
         [ 6142, "2015-04-29 14:29:26" ],
         [ 6143, "2015-04-29 14:30:02" ],
         [ 6144, "2015-04-29 14:31:06" ],
         [ 6145, "2015-04-29 14:31:11" ],
         [ 6146, "2015-04-29 14:31:15" ],
         [ 6147, "2015-04-29 14:31:17" ],
         [ 6148, "2015-04-29 14:31:26" ],
         [ 6149, "2015-04-29 14:32:12" ],
         [ 6150, "2015-04-29 14:32:42" ],
         [ 6151, "2015-04-29 14:32:50" ],
         [ 6152, "2015-04-29 14:33:26" ],
         [ 6153, "2015-04-29 14:35:05" ],
         [ 6154, "2015-04-29 14:35:40" ],
         [ 6155, "2015-04-29 14:36:31" ],
         [ 6156, "2015-04-29 14:36:35" ],
         [ 6157, "2015-04-29 14:36:50" ],
         [ 6158, "2015-04-29 14:37:06" ],
         [ 6159, "2015-04-29 14:37:08" ],
         [ 6160, "2015-04-29 14:37:12" ],
         [ 6161, "2015-04-29 14:37:13" ],
         [ 6162, "2015-04-29 14:37:40" ],
         [ 6163, "2015-04-29 14:38:14" ],
         [ 6164, "2015-04-29 14:38:30" ],
         [ 6165, "2015-04-29 14:38:43" ],
         [ 6166, "2015-04-29 14:38:55" ],
         [ 6167, "2015-04-29 14:40:46" ],
         [ 6168, "2015-04-29 14:41:01" ],
         [ 6169, "2015-04-29 14:41:18" ],
         [ 6170, "2015-04-29 14:41:20" ],
         [ 6171, "2015-04-29 14:41:26" ],
         [ 6172, "2015-04-29 14:41:31" ],
         [ 6173, "2015-04-29 14:41:39" ],
         [ 6174, "2015-04-29 14:41:45" ],
         [ 6175, "2015-04-29 14:42:30" ],
         [ 6176, "2015-04-29 14:43:41" ],
         [ 6177, "2015-04-29 14:44:37" ],
         [ 6178, "2015-04-29 14:45:29" ],
         [ 6179, "2015-04-29 14:46:03" ],
         [ 6180, "2015-04-29 14:47:26" ],
         [ 6181, "2015-04-29 14:47:49" ],
         [ 6182, "2015-04-29 14:49:00" ],
         [ 6183, "2015-04-29 14:49:19" ],
         [ 6184, "2015-04-29 14:49:24" ],
         [ 6185, "2015-04-29 14:49:56" ],
         [ 6186, "2015-04-29 14:50:02" ],
         [ 6187, "2015-04-29 14:50:31" ],
         [ 6188, "2015-04-29 14:50:38" ],
         [ 6189, "2015-04-29 14:51:06" ],
         [ 6190, "2015-04-29 14:51:15" ],
         [ 6191, "2015-04-29 14:51:19" ],
         [ 6192, "2015-04-29 14:51:20" ],
         [ 6193, "2015-04-29 14:51:35" ],
         [ 6194, "2015-04-29 14:51:40" ],
         [ 6195, "2015-04-29 14:52:07" ],
         [ 6196, "2015-04-29 14:52:08" ],
         [ 6197, "2015-04-29 14:53:34" ],
         [ 6198, "2015-04-29 14:55:05" ],
         [ 6199, "2015-04-29 14:55:41" ],
         [ 6200, "2015-04-29 14:55:46" ],
         [ 6201, "2015-04-29 14:55:57" ],
         [ 6202, "2015-04-29 14:56:08" ],
         [ 6203, "2015-04-29 14:57:42" ],
         [ 6204, "2015-04-29 14:58:03" ],
         [ 6205, "2015-04-29 14:58:21" ],
         [ 6206, "2015-04-29 14:58:28" ],
         [ 6207, "2015-04-29 14:58:42" ],
         [ 6208, "2015-04-29 14:58:44" ],
         [ 6209, "2015-04-29 14:58:48" ],
         [ 6210, "2015-04-29 14:59:09" ],
         [ 6211, "2015-04-29 14:59:29" ],
         [ 6212, "2015-04-29 14:59:57" ],
         [ 6213, "2015-04-29 15:00:10" ],
         [ 6214, "2015-04-29 15:00:15" ],
         [ 6215, "2015-04-29 15:00:20" ],
         [ 6216, "2015-04-29 15:00:23" ],
         [ 6217, "2015-04-29 15:00:38" ],
         [ 6218, "2015-04-29 15:00:40" ],
         [ 6219, "2015-04-29 15:00:41" ],
         [ 6220, "2015-04-29 15:00:44" ],
         [ 6221, "2015-04-29 15:00:46" ],
         [ 6222, "2015-04-29 15:00:47" ],
         [ 6223, "2015-04-29 15:00:51" ],
         [ 6224, "2015-04-29 15:00:59" ],
         [ 6225, "2015-04-29 15:01:25" ],
         [ 6226, "2015-04-29 15:01:30" ],
         [ 6227, "2015-04-29 15:01:34" ],
         [ 6228, "2015-04-29 15:01:46" ],
         [ 6229, "2015-04-29 15:01:50" ],
         [ 6230, "2015-04-29 15:05:42" ],
         [ 6231, "2015-04-29 15:05:52" ],
         [ 6232, "2015-04-29 15:07:14" ],
         [ 6233, "2015-04-29 15:07:33" ],
         [ 6234, "2015-04-29 15:07:38" ],
         [ 6235, "2015-04-29 15:08:16" ],
         [ 6236, "2015-04-29 15:08:21" ],
         [ 6237, "2015-04-29 15:08:43" ],
         [ 6238, "2015-04-29 15:08:50" ],
         [ 6239, "2015-04-29 15:10:31" ],
         [ 6240, "2015-04-29 15:10:51" ],
         [ 6241, "2015-04-29 15:10:55" ],
         [ 6242, "2015-04-29 15:12:15" ],
         [ 6243, "2015-04-29 15:13:44" ],
         [ 6244, "2015-04-29 15:15:17" ],
         [ 6245, "2015-04-29 15:15:54" ],
         [ 6246, "2015-04-29 15:16:01" ],
         [ 6247, "2015-04-29 15:16:03" ],
         [ 6248, "2015-04-29 15:16:04" ],
         [ 6249, "2015-04-29 15:16:33" ],
         [ 6250, "2015-04-29 15:16:52" ],
         [ 6251, "2015-04-29 15:17:52" ],
         [ 6252, "2015-04-29 15:18:10" ],
         [ 6253, "2015-04-29 15:18:13" ],
         [ 6254, "2015-04-29 15:18:15" ],
         [ 6255, "2015-04-29 15:18:30" ],
         [ 6256, "2015-04-29 15:18:41" ],
         [ 6257, "2015-04-29 15:18:44" ],
         [ 6258, "2015-04-29 15:19:10" ],
         [ 6259, "2015-04-29 15:19:15" ],
         [ 6260, "2015-04-29 15:19:28" ],
         [ 6261, "2015-04-29 15:19:32" ],
         [ 6262, "2015-04-29 15:19:39" ],
         [ 6263, "2015-04-29 15:19:47" ],
         [ 6264, "2015-04-29 15:20:06" ],
         [ 6265, "2015-04-29 15:20:07" ],
         [ 6266, "2015-04-29 15:20:17" ],
         [ 6267, "2015-04-29 15:20:27" ],
         [ 6268, "2015-04-29 15:20:28" ],
         [ 6269, "2015-04-29 15:21:24" ],
         [ 6270, "2015-04-29 15:21:27" ],
         [ 6271, "2015-04-29 15:21:29" ],
         [ 6272, "2015-04-29 15:21:48" ],
         [ 6273, "2015-04-29 15:22:22" ],
         [ 6274, "2015-04-29 15:22:49" ],
         [ 6275, "2015-04-29 15:23:44" ],
         [ 6276, "2015-04-29 15:24:06" ],
         [ 6277, "2015-04-29 15:25:44" ],
         [ 6278, "2015-04-29 15:25:52" ],
         [ 6279, "2015-04-29 15:25:54" ],
         [ 6280, "2015-04-29 15:25:56" ],
         [ 6281, "2015-04-29 15:26:08" ],
         [ 6282, "2015-04-29 15:26:12" ],
         [ 6283, "2015-04-29 15:26:15" ],
         [ 6284, "2015-04-29 15:26:42" ],
         [ 6285, "2015-04-29 15:26:45" ],
         [ 6286, "2015-04-29 15:26:50" ],
         [ 6287, "2015-04-29 15:27:21" ],
         [ 6288, "2015-04-29 15:27:28" ],
         [ 6289, "2015-04-29 15:27:52" ],
         [ 6290, "2015-04-29 15:27:53" ],
         [ 6291, "2015-04-29 15:28:02" ],
         [ 6292, "2015-04-29 15:29:11" ],
         [ 6293, "2015-04-29 15:29:14" ],
         [ 6294, "2015-04-29 15:29:27" ],
         [ 6295, "2015-04-29 15:29:55" ],
         [ 6296, "2015-04-29 15:31:03" ],
         [ 6297, "2015-04-29 15:31:13" ],
         [ 6298, "2015-04-29 15:31:19" ],
         [ 6299, "2015-04-29 15:31:49" ],
         [ 6300, "2015-04-29 15:31:52" ],
         [ 6301, "2015-04-29 15:32:24" ],
         [ 6302, "2015-04-29 15:33:38" ],
         [ 6303, "2015-04-29 15:34:45" ],
         [ 6304, "2015-04-29 15:34:58" ],
         [ 6305, "2015-04-29 15:36:04" ],
         [ 6306, "2015-04-29 15:36:10" ],
         [ 6307, "2015-04-29 15:36:24" ],
         [ 6308, "2015-04-29 15:37:09" ],
         [ 6309, "2015-04-29 15:37:48" ],
         [ 6310, "2015-04-29 15:38:36" ],
         [ 6311, "2015-04-29 15:39:07" ],
         [ 6312, "2015-04-29 15:39:22" ],
         [ 6313, "2015-04-29 15:39:58" ],
         [ 6314, "2015-04-29 15:40:05" ],
         [ 6315, "2015-04-29 15:41:06" ],
         [ 6316, "2015-04-29 15:41:21" ],
         [ 6317, "2015-04-29 15:41:27" ],
         [ 6318, "2015-04-29 15:41:33" ],
         [ 6319, "2015-04-29 15:41:45" ],
         [ 6320, "2015-04-29 15:41:49" ],
         [ 6321, "2015-04-29 15:41:59" ],
         [ 6322, "2015-04-29 15:44:08" ],
         [ 6323, "2015-04-29 15:44:32" ],
         [ 6324, "2015-04-29 15:45:27" ],
         [ 6325, "2015-04-29 15:45:28" ],
         [ 6326, "2015-04-29 15:45:56" ],
         [ 6327, "2015-04-29 15:45:59" ],
         [ 6328, "2015-04-29 15:48:01" ],
         [ 6329, "2015-04-29 15:48:06" ],
         [ 6330, "2015-04-29 15:48:20" ],
         [ 6331, "2015-04-29 15:48:24" ],
         [ 6332, "2015-04-29 15:48:47" ],
         [ 6333, "2015-04-29 15:49:00" ],
         [ 6334, "2015-04-29 15:49:47" ],
         [ 6335, "2015-04-29 15:49:54" ],
         [ 6336, "2015-04-29 15:50:00" ],
         [ 6337, "2015-04-29 15:50:02" ],
         [ 6338, "2015-04-29 15:50:44" ],
         [ 6339, "2015-04-29 15:51:22" ],
         [ 6340, "2015-04-29 15:54:39" ],
         [ 6341, "2015-04-29 15:55:50" ],
         [ 6342, "2015-04-29 15:56:00" ],
         [ 6343, "2015-04-29 15:56:15" ],
         [ 6344, "2015-04-29 15:56:29" ],
         [ 6345, "2015-04-29 15:56:58" ],
         [ 6346, "2015-04-29 15:57:20" ],
         [ 6347, "2015-04-29 15:57:57" ],
         [ 6348, "2015-04-29 15:58:24" ],
         [ 6349, "2015-04-29 15:58:48" ],
         [ 6350, "2015-04-29 15:59:17" ],
         [ 6351, "2015-04-29 15:59:21" ],
         [ 6352, "2015-04-29 16:01:35" ],
         [ 6353, "2015-04-29 16:01:42" ],
         [ 6354, "2015-04-29 16:02:20" ],
         [ 6355, "2015-04-29 16:02:26" ],
         [ 6356, "2015-04-29 16:03:40" ],
         [ 6357, "2015-04-29 16:04:56" ],
         [ 6358, "2015-04-29 16:05:38" ],
         [ 6359, "2015-04-29 16:05:53" ],
         [ 6360, "2015-04-29 16:06:12" ],
         [ 6361, "2015-04-29 16:06:15" ],
         [ 6362, "2015-04-29 16:07:18" ],
         [ 6363, "2015-04-29 16:07:39" ],
         [ 6364, "2015-04-29 16:07:55" ],
         [ 6365, "2015-04-29 16:08:09" ],
         [ 6366, "2015-04-29 16:08:13" ],
         [ 6367, "2015-04-29 16:08:36" ],
         [ 6368, "2015-04-29 16:08:50" ],
         [ 6369, "2015-04-29 16:08:59" ],
         [ 6370, "2015-04-29 16:09:02" ],
         [ 6371, "2015-04-29 16:09:14" ],
         [ 6372, "2015-04-29 16:09:50" ],
         [ 6373, "2015-04-29 16:11:07" ],
         [ 6374, "2015-04-29 16:11:10" ],
         [ 6375, "2015-04-29 16:11:14" ],
         [ 6376, "2015-04-29 16:12:06" ],
         [ 6377, "2015-04-29 16:12:54" ],
         [ 6378, "2015-04-29 16:12:57" ],
         [ 6379, "2015-04-29 16:14:40" ],
         [ 6380, "2015-04-29 16:15:35" ],
         [ 6381, "2015-04-29 16:15:44" ],
         [ 6382, "2015-04-29 16:15:52" ],
         [ 6383, "2015-04-29 16:15:55" ],
         [ 6384, "2015-04-29 16:16:05" ],
         [ 6385, "2015-04-29 16:17:09" ],
         [ 6386, "2015-04-29 16:17:44" ],
         [ 6387, "2015-04-29 16:17:51" ],
         [ 6388, "2015-04-29 16:18:26" ],
         [ 6389, "2015-04-29 16:18:55" ],
         [ 6390, "2015-04-29 16:19:30" ],
         [ 6391, "2015-04-29 16:19:57" ],
         [ 6392, "2015-04-29 16:21:03" ],
         [ 6393, "2015-04-29 16:21:06" ],
         [ 6394, "2015-04-29 16:21:11" ],
         [ 6395, "2015-04-29 16:21:36" ],
         [ 6396, "2015-04-29 16:24:49" ],
         [ 6397, "2015-04-29 16:25:05" ],
         [ 6398, "2015-04-29 16:25:13" ],
         [ 6399, "2015-04-29 16:25:22" ],
         [ 6400, "2015-04-29 16:25:39" ],
         [ 6401, "2015-04-29 16:25:42" ],
         [ 6402, "2015-04-29 16:25:58" ],
         [ 6403, "2015-04-29 16:26:22" ],
         [ 6404, "2015-04-29 16:26:36" ],
         [ 6405, "2015-04-29 16:26:54" ],
         [ 6406, "2015-04-29 16:27:20" ],
         [ 6407, "2015-04-29 16:27:31" ],
         [ 6408, "2015-04-29 16:27:57" ],
         [ 6409, "2015-04-29 16:27:58" ],
         [ 6410, "2015-04-29 16:28:45" ],
         [ 6411, "2015-04-29 16:28:57" ],
         [ 6412, "2015-04-29 16:29:07" ],
         [ 6413, "2015-04-29 16:29:26" ],
         [ 6414, "2015-04-29 16:29:30" ],
         [ 6415, "2015-04-29 16:29:52" ],
         [ 6416, "2015-04-29 16:30:08" ],
         [ 6417, "2015-04-29 16:30:40" ],
         [ 6418, "2015-04-29 16:31:53" ],
         [ 6419, "2015-04-29 16:32:00" ],
         [ 6420, "2015-04-29 16:32:09" ],
         [ 6421, "2015-04-29 16:34:28" ],
         [ 6422, "2015-04-29 16:35:41" ],
         [ 6423, "2015-04-29 16:36:09" ],
         [ 6424, "2015-04-29 16:37:03" ],
         [ 6425, "2015-04-29 16:37:52" ],
         [ 6426, "2015-04-29 16:37:57" ],
         [ 6427, "2015-04-29 16:38:42" ],
         [ 6428, "2015-04-29 16:39:06" ],
         [ 6429, "2015-04-29 16:39:24" ],
         [ 6430, "2015-04-29 16:39:55" ],
         [ 6431, "2015-04-29 16:40:12" ],
         [ 6432, "2015-04-29 16:40:18" ],
         [ 6433, "2015-04-29 16:41:11" ],
         [ 6434, "2015-04-29 16:41:22" ],
         [ 6435, "2015-04-29 16:43:18" ],
         [ 6436, "2015-04-29 16:45:07" ],
         [ 6437, "2015-04-29 16:45:19" ],
         [ 6438, "2015-04-29 16:45:24" ],
         [ 6439, "2015-04-29 16:45:43" ],
         [ 6440, "2015-04-29 16:45:56" ],
         [ 6441, "2015-04-29 16:46:01" ],
         [ 6442, "2015-04-29 16:46:13" ],
         [ 6443, "2015-04-29 16:47:23" ],
         [ 6444, "2015-04-29 16:47:43" ],
         [ 6445, "2015-04-29 16:48:03" ],
         [ 6446, "2015-04-29 16:48:18" ],
         [ 6447, "2015-04-29 16:49:02" ],
         [ 6448, "2015-04-29 16:49:10" ],
         [ 6449, "2015-04-29 16:49:30" ],
         [ 6450, "2015-04-29 16:49:40" ],
         [ 6451, "2015-04-29 16:49:57" ],
         [ 6452, "2015-04-29 16:50:06" ],
         [ 6453, "2015-04-29 16:50:19" ],
         [ 6454, "2015-04-29 16:51:10" ],
         [ 6455, "2015-04-29 16:51:44" ],
         [ 6456, "2015-04-29 16:52:26" ],
         [ 6457, "2015-04-29 16:54:36" ],
         [ 6458, "2015-04-29 16:55:42" ],
         [ 6459, "2015-04-29 16:55:51" ],
         [ 6460, "2015-04-29 16:55:59" ],
         [ 6461, "2015-04-29 16:56:23" ],
         [ 6462, "2015-04-29 16:56:41" ],
         [ 6463, "2015-04-29 16:57:07" ],
         [ 6464, "2015-04-29 16:57:13" ],
         [ 6465, "2015-04-29 16:57:40" ],
         [ 6466, "2015-04-29 16:57:46" ],
         [ 6467, "2015-04-29 16:57:50" ],
         [ 6468, "2015-04-29 16:58:24" ],
         [ 6469, "2015-04-29 16:58:40" ],
         [ 6470, "2015-04-29 16:58:41" ],
         [ 6471, "2015-04-29 17:01:11" ],
         [ 6472, "2015-04-29 17:01:19" ],
         [ 6473, "2015-04-29 17:05:13" ],
         [ 6474, "2015-04-29 17:05:24" ],
         [ 6475, "2015-04-29 17:05:30" ],
         [ 6476, "2015-04-29 17:05:41" ],
         [ 6477, "2015-04-29 17:05:55" ],
         [ 6478, "2015-04-29 17:05:58" ],
         [ 6479, "2015-04-29 17:06:08" ],
         [ 6480, "2015-04-29 17:06:24" ],
         [ 6481, "2015-04-29 17:08:06" ],
         [ 6482, "2015-04-29 17:08:10" ],
         [ 6483, "2015-04-29 17:08:35" ],
         [ 6484, "2015-04-29 17:08:55" ],
         [ 6485, "2015-04-29 17:09:11" ],
         [ 6486, "2015-04-29 17:09:16" ],
         [ 6487, "2015-04-29 17:10:06" ],
         [ 6488, "2015-04-29 17:10:18" ],
         [ 6489, "2015-04-29 17:10:37" ],
         [ 6490, "2015-04-29 17:11:11" ],
         [ 6491, "2015-04-29 17:11:37" ],
         [ 6492, "2015-04-29 17:11:47" ],
         [ 6493, "2015-04-29 17:11:49" ],
         [ 6494, "2015-04-29 17:12:08" ],
         [ 6495, "2015-04-29 17:15:31" ],
         [ 6496, "2015-04-29 17:15:44" ],
         [ 6497, "2015-04-29 17:15:49" ],
         [ 6498, "2015-04-29 17:16:02" ],
         [ 6499, "2015-04-29 17:17:02" ],
         [ 6500, "2015-04-29 17:18:09" ],
         [ 6501, "2015-04-29 17:19:29" ],
         [ 6502, "2015-04-29 17:20:44" ],
         [ 6503, "2015-04-29 17:21:09" ],
         [ 6504, "2015-04-29 17:21:21" ],
         [ 6505, "2015-04-29 17:21:26" ],
         [ 6506, "2015-04-29 17:21:27" ],
         [ 6507, "2015-04-29 17:21:38" ],
         [ 6508, "2015-04-29 17:21:40" ],
         [ 6509, "2015-04-29 17:21:42" ],
         [ 6510, "2015-04-29 17:22:42" ],
         [ 6511, "2015-04-29 17:25:54" ],
         [ 6512, "2015-04-29 17:26:20" ],
         [ 6513, "2015-04-29 17:26:21" ],
         [ 6514, "2015-04-29 17:26:31" ],
         [ 6515, "2015-04-29 17:26:40" ],
         [ 6516, "2015-04-29 17:26:41" ],
         [ 6517, "2015-04-29 17:27:14" ],
         [ 6518, "2015-04-29 17:27:44" ],
         [ 6519, "2015-04-29 17:28:28" ],
         [ 6520, "2015-04-29 17:28:48" ],
         [ 6521, "2015-04-29 17:30:16" ],
         [ 6522, "2015-04-29 17:31:52" ],
         [ 6523, "2015-04-29 17:32:03" ],
         [ 6524, "2015-04-29 17:32:04" ],
         [ 6525, "2015-04-29 17:32:22" ],
         [ 6526, "2015-04-29 17:34:59" ],
         [ 6527, "2015-04-29 17:35:41" ],
         [ 6528, "2015-04-29 17:35:50" ],
         [ 6529, "2015-04-29 17:36:00" ],
         [ 6530, "2015-04-29 17:37:05" ],
         [ 6531, "2015-04-29 17:37:12" ],
         [ 6532, "2015-04-29 17:37:28" ],
         [ 6533, "2015-04-29 17:38:58" ],
         [ 6534, "2015-04-29 17:39:27" ],
         [ 6535, "2015-04-29 17:39:59" ],
         [ 6536, "2015-04-29 17:40:03" ],
         [ 6537, "2015-04-29 17:41:14" ],
         [ 6538, "2015-04-29 17:41:15" ],
         [ 6539, "2015-04-29 17:41:20" ],
         [ 6540, "2015-04-29 17:41:26" ],
         [ 6541, "2015-04-29 17:43:28" ],
         [ 6542, "2015-04-29 17:45:26" ],
         [ 6543, "2015-04-29 17:45:41" ],
         [ 6544, "2015-04-29 17:45:57" ],
         [ 6545, "2015-04-29 17:46:02" ],
         [ 6546, "2015-04-29 17:46:58" ],
         [ 6547, "2015-04-29 17:47:20" ],
         [ 6548, "2015-04-29 17:47:31" ],
         [ 6549, "2015-04-29 17:47:50" ],
         [ 6550, "2015-04-29 17:47:51" ],
         [ 6551, "2015-04-29 17:49:13" ],
         [ 6552, "2015-04-29 17:49:49" ],
         [ 6553, "2015-04-29 17:49:52" ],
         [ 6554, "2015-04-29 17:50:10" ],
         [ 6555, "2015-04-29 17:51:42" ],
         [ 6556, "2015-04-29 17:51:44" ],
         [ 6557, "2015-04-29 17:51:46" ],
         [ 6558, "2015-04-29 17:53:26" ],
         [ 6559, "2015-04-29 17:54:02" ],
         [ 6560, "2015-04-29 17:54:21" ],
         [ 6561, "2015-04-29 17:54:58" ],
         [ 6562, "2015-04-29 17:56:20" ],
         [ 6563, "2015-04-29 17:56:30" ],
         [ 6564, "2015-04-29 17:56:33" ],
         [ 6565, "2015-04-29 17:56:35" ],
         [ 6566, "2015-04-29 17:56:51" ],
         [ 6567, "2015-04-29 17:57:38" ],
         [ 6568, "2015-04-29 17:58:25" ],
         [ 6569, "2015-04-29 17:58:38" ],
         [ 6570, "2015-04-29 17:58:54" ],
         [ 6571, "2015-04-29 17:58:55" ],
         [ 6572, "2015-04-29 17:58:58" ],
         [ 6573, "2015-04-29 17:59:44" ],
         [ 6574, "2015-04-29 17:59:48" ],
         [ 6575, "2015-04-29 17:59:56" ],
         [ 6576, "2015-04-29 18:00:23" ],
         [ 6577, "2015-04-29 18:00:24" ],
         [ 6578, "2015-04-29 18:00:50" ],
         [ 6579, "2015-04-29 18:01:49" ],
         [ 6580, "2015-04-29 18:02:05" ],
         [ 6581, "2015-04-29 18:05:30" ],
         [ 6582, "2015-04-29 18:05:47" ],
         [ 6583, "2015-04-29 18:06:03" ],
         [ 6584, "2015-04-29 18:06:04" ],
         [ 6585, "2015-04-29 18:08:52" ],
         [ 6586, "2015-04-29 18:08:54" ],
         [ 6587, "2015-04-29 18:08:55" ],
         [ 6588, "2015-04-29 18:08:56" ],
         [ 6589, "2015-04-29 18:09:48" ],
         [ 6590, "2015-04-29 18:09:55" ],
         [ 6591, "2015-04-29 18:10:54" ],
         [ 6592, "2015-04-29 18:10:57" ],
         [ 6593, "2015-04-29 18:11:00" ],
         [ 6594, "2015-04-29 18:11:18" ],
         [ 6595, "2015-04-29 18:11:50" ],
         [ 6596, "2015-04-29 18:11:51" ],
         [ 6597, "2015-04-29 18:14:34" ],
         [ 6598, "2015-04-29 18:14:37" ],
         [ 6599, "2015-04-29 18:14:51" ],
         [ 6600, "2015-04-29 18:16:22" ],
         [ 6601, "2015-04-29 18:16:31" ],
         [ 6602, "2015-04-29 18:16:49" ],
         [ 6603, "2015-04-29 18:17:03" ],
         [ 6604, "2015-04-29 18:17:30" ],
         [ 6605, "2015-04-29 18:17:35" ],
         [ 6606, "2015-04-29 18:18:19" ],
         [ 6607, "2015-04-29 18:18:46" ],
         [ 6608, "2015-04-29 18:19:14" ],
         [ 6609, "2015-04-29 18:19:26" ],
         [ 6610, "2015-04-29 18:19:43" ],
         [ 6611, "2015-04-29 18:20:14" ],
         [ 6612, "2015-04-29 18:21:19" ],
         [ 6613, "2015-04-29 18:21:26" ],
         [ 6614, "2015-04-29 18:21:28" ],
         [ 6615, "2015-04-29 18:21:31" ],
         [ 6616, "2015-04-29 18:21:33" ],
         [ 6617, "2015-04-29 18:21:36" ],
         [ 6618, "2015-04-29 18:22:02" ],
         [ 6619, "2015-04-29 18:22:36" ],
         [ 6620, "2015-04-29 18:24:57" ],
         [ 6621, "2015-04-29 18:25:35" ],
         [ 6622, "2015-04-29 18:26:24" ],
         [ 6623, "2015-04-29 18:26:45" ],
         [ 6624, "2015-04-29 18:26:59" ],
         [ 6625, "2015-04-29 18:27:03" ],
         [ 6626, "2015-04-29 18:28:30" ],
         [ 6627, "2015-04-29 18:29:49" ],
         [ 6628, "2015-04-29 18:29:51" ],
         [ 6629, "2015-04-29 18:30:28" ],
         [ 6630, "2015-04-29 18:31:18" ],
         [ 6631, "2015-04-29 18:31:22" ],
         [ 6632, "2015-04-29 18:31:50" ],
         [ 6633, "2015-04-29 18:33:45" ],
         [ 6634, "2015-04-29 18:34:22" ],
         [ 6635, "2015-04-29 18:34:34" ],
         [ 6636, "2015-04-29 18:35:04" ],
         [ 6637, "2015-04-29 18:35:39" ],
         [ 6638, "2015-04-29 18:35:58" ],
         [ 6639, "2015-04-29 18:36:03" ],
         [ 6640, "2015-04-29 18:36:04" ],
         [ 6641, "2015-04-29 18:36:55" ],
         [ 6642, "2015-04-29 18:37:20" ],
         [ 6643, "2015-04-29 18:38:01" ],
         [ 6644, "2015-04-29 18:38:02" ],
         [ 6645, "2015-04-29 18:38:28" ],
         [ 6646, "2015-04-29 18:39:41" ],
         [ 6647, "2015-04-29 18:40:07" ],
         [ 6648, "2015-04-29 18:40:11" ],
         [ 6649, "2015-04-29 18:41:18" ],
         [ 6650, "2015-04-29 18:41:21" ],
         [ 6651, "2015-04-29 18:41:31" ],
         [ 6652, "2015-04-29 18:41:37" ],
         [ 6653, "2015-04-29 18:41:56" ],
         [ 6654, "2015-04-29 18:42:55" ],
         [ 6655, "2015-04-29 18:43:17" ],
         [ 6656, "2015-04-29 18:43:22" ],
         [ 6657, "2015-04-29 18:44:55" ],
         [ 6658, "2015-04-29 18:45:12" ],
         [ 6659, "2015-04-29 18:45:28" ],
         [ 6660, "2015-04-29 18:45:32" ],
         [ 6661, "2015-04-29 18:45:39" ],
         [ 6662, "2015-04-29 18:45:44" ],
         [ 6663, "2015-04-29 18:45:48" ],
         [ 6664, "2015-04-29 18:45:56" ],
         [ 6665, "2015-04-29 18:45:58" ],
         [ 6666, "2015-04-29 18:46:13" ],
         [ 6667, "2015-04-29 18:46:43" ],
         [ 6668, "2015-04-29 18:47:16" ],
         [ 6669, "2015-04-29 18:47:41" ],
         [ 6670, "2015-04-29 18:47:55" ],
         [ 6671, "2015-04-29 18:48:30" ],
         [ 6672, "2015-04-29 18:48:36" ],
         [ 6673, "2015-04-29 18:48:42" ],
         [ 6674, "2015-04-29 18:48:52" ],
         [ 6675, "2015-04-29 18:49:14" ],
         [ 6676, "2015-04-29 18:51:17" ],
         [ 6677, "2015-04-29 18:54:35" ],
         [ 6678, "2015-04-29 18:55:32" ],
         [ 6679, "2015-04-29 18:56:06" ],
         [ 6680, "2015-04-29 18:56:08" ],
         [ 6681, "2015-04-29 18:56:18" ],
         [ 6682, "2015-04-29 18:56:27" ],
         [ 6683, "2015-04-29 18:56:41" ],
         [ 6684, "2015-04-29 18:57:13" ],
         [ 6685, "2015-04-29 18:57:34" ],
         [ 6686, "2015-04-29 18:57:40" ],
         [ 6687, "2015-04-29 18:58:23" ],
         [ 6688, "2015-04-29 18:58:46" ],
         [ 6689, "2015-04-29 18:58:47" ],
         [ 6690, "2015-04-29 18:58:51" ],
         [ 6691, "2015-04-29 18:58:52" ],
         [ 6692, "2015-04-29 18:59:54" ],
         [ 6693, "2015-04-29 19:01:09" ],
         [ 6694, "2015-04-29 19:01:17" ],
         [ 6695, "2015-04-29 19:01:19" ],
         [ 6696, "2015-04-29 19:02:57" ],
         [ 6697, "2015-04-29 19:03:24" ],
         [ 6698, "2015-04-29 19:05:03" ],
         [ 6699, "2015-04-29 19:05:24" ],
         [ 6700, "2015-04-29 19:05:27" ],
         [ 6701, "2015-04-29 19:05:41" ],
         [ 6702, "2015-04-29 19:06:18" ],
         [ 6703, "2015-04-29 19:06:24" ],
         [ 6704, "2015-04-29 19:06:31" ],
         [ 6705, "2015-04-29 19:06:37" ],
         [ 6706, "2015-04-29 19:06:40" ],
         [ 6707, "2015-04-29 19:07:20" ],
         [ 6708, "2015-04-29 19:07:36" ],
         [ 6709, "2015-04-29 19:08:42" ],
         [ 6710, "2015-04-29 19:08:58" ],
         [ 6711, "2015-04-29 19:09:10" ],
         [ 6712, "2015-04-29 19:09:44" ],
         [ 6713, "2015-04-29 19:09:53" ],
         [ 6714, "2015-04-29 19:10:05" ],
         [ 6715, "2015-04-29 19:11:28" ],
         [ 6716, "2015-04-29 19:11:29" ],
         [ 6717, "2015-04-29 19:11:39" ],
         [ 6718, "2015-04-29 19:14:40" ],
         [ 6719, "2015-04-29 19:15:22" ],
         [ 6720, "2015-04-29 19:15:41" ],
         [ 6721, "2015-04-29 19:16:12" ],
         [ 6722, "2015-04-29 19:16:16" ],
         [ 6723, "2015-04-29 19:18:02" ],
         [ 6724, "2015-04-29 19:18:05" ],
         [ 6725, "2015-04-29 19:18:26" ],
         [ 6726, "2015-04-29 19:20:32" ],
         [ 6727, "2015-04-29 19:20:33" ],
         [ 6728, "2015-04-29 19:21:01" ],
         [ 6729, "2015-04-29 19:21:03" ],
         [ 6730, "2015-04-29 19:21:16" ],
         [ 6731, "2015-04-29 19:21:43" ],
         [ 6732, "2015-04-29 19:22:24" ],
         [ 6733, "2015-04-29 19:24:15" ],
         [ 6734, "2015-04-29 19:25:11" ],
         [ 6735, "2015-04-29 19:25:53" ],
         [ 6736, "2015-04-29 19:28:04" ],
         [ 6737, "2015-04-29 19:29:37" ],
         [ 6738, "2015-04-29 19:29:51" ],
         [ 6739, "2015-04-29 19:30:03" ],
         [ 6740, "2015-04-29 19:30:06" ],
         [ 6741, "2015-04-29 19:31:16" ],
         [ 6742, "2015-04-29 19:31:17" ],
         [ 6743, "2015-04-29 19:31:20" ],
         [ 6744, "2015-04-29 19:31:22" ],
         [ 6745, "2015-04-29 19:31:34" ],
         [ 6746, "2015-04-29 19:33:04" ],
         [ 6747, "2015-04-29 19:33:07" ],
         [ 6748, "2015-04-29 19:35:39" ],
         [ 6749, "2015-04-29 19:36:07" ],
         [ 6750, "2015-04-29 19:38:18" ],
         [ 6751, "2015-04-29 19:40:05" ],
         [ 6752, "2015-04-29 19:40:07" ],
         [ 6753, "2015-04-29 19:40:20" ],
         [ 6754, "2015-04-29 19:41:28" ],
         [ 6755, "2015-04-29 19:41:30" ],
         [ 6756, "2015-04-29 19:41:33" ],
         [ 6757, "2015-04-29 19:41:34" ],
         [ 6758, "2015-04-29 19:44:55" ],
         [ 6759, "2015-04-29 19:47:37" ],
         [ 6760, "2015-04-29 19:49:45" ],
         [ 6761, "2015-04-29 19:49:50" ],
         [ 6762, "2015-04-29 19:50:20" ],
         [ 6763, "2015-04-29 19:51:51" ],
         [ 6764, "2015-04-29 19:52:06" ],
         [ 6765, "2015-04-29 19:52:11" ],
         [ 6766, "2015-04-29 19:54:07" ],
         [ 6767, "2015-04-29 19:54:50" ],
         [ 6768, "2015-04-29 19:55:09" ],
         [ 6769, "2015-04-29 19:55:31" ],
         [ 6770, "2015-04-29 19:55:40" ],
         [ 6771, "2015-04-29 19:57:51" ],
         [ 6772, "2015-04-29 19:58:54" ],
         [ 6773, "2015-04-29 20:01:02" ],
         [ 6774, "2015-04-29 20:01:06" ],
         [ 6775, "2015-04-29 20:01:07" ],
         [ 6776, "2015-04-29 20:01:11" ],
         [ 6777, "2015-04-29 20:01:12" ],
         [ 6778, "2015-04-29 20:01:13" ],
         [ 6779, "2015-04-29 20:01:18" ],
         [ 6780, "2015-04-29 20:01:19" ],
         [ 6781, "2015-04-29 20:01:58" ],
         [ 6782, "2015-04-29 20:05:37" ],
         [ 6783, "2015-04-29 20:05:38" ],
         [ 6784, "2015-04-29 20:06:59" ],
         [ 6785, "2015-04-29 20:07:16" ],
         [ 6786, "2015-04-29 20:09:51" ],
         [ 6787, "2015-04-29 20:09:53" ],
         [ 6788, "2015-04-29 20:11:01" ],
         [ 6789, "2015-04-29 20:11:04" ],
         [ 6790, "2015-04-29 20:11:05" ],
         [ 6791, "2015-04-29 20:11:08" ],
         [ 6792, "2015-04-29 20:11:22" ],
         [ 6793, "2015-04-29 20:12:02" ],
         [ 6794, "2015-04-29 20:12:57" ],
         [ 6795, "2015-04-29 20:16:05" ],
         [ 6796, "2015-04-29 20:16:39" ],
         [ 6797, "2015-04-29 20:17:08" ],
         [ 6798, "2015-04-29 20:17:38" ],
         [ 6799, "2015-04-29 20:17:52" ],
         [ 6800, "2015-04-29 20:19:41" ],
         [ 6801, "2015-04-29 20:20:12" ],
         [ 6802, "2015-04-29 20:20:14" ],
         [ 6803, "2015-04-29 20:20:21" ],
         [ 6804, "2015-04-29 20:20:25" ],
         [ 6805, "2015-04-29 20:20:49" ],
         [ 6806, "2015-04-29 20:21:01" ],
         [ 6807, "2015-04-29 20:21:03" ],
         [ 6808, "2015-04-29 20:21:11" ],
         [ 6809, "2015-04-29 20:21:18" ],
         [ 6810, "2015-04-29 20:21:27" ],
         [ 6811, "2015-04-29 20:21:51" ],
         [ 6812, "2015-04-29 20:21:54" ],
         [ 6813, "2015-04-29 20:22:09" ],
         [ 6814, "2015-04-29 20:22:12" ],
         [ 6815, "2015-04-29 20:22:28" ],
         [ 6816, "2015-04-29 20:23:28" ],
         [ 6817, "2015-04-29 20:24:03" ],
         [ 6818, "2015-04-29 20:24:04" ],
         [ 6819, "2015-04-29 20:25:06" ],
         [ 6820, "2015-04-29 20:25:19" ],
         [ 6821, "2015-04-29 20:25:33" ],
         [ 6822, "2015-04-29 20:25:46" ],
         [ 6823, "2015-04-29 20:25:57" ],
         [ 6824, "2015-04-29 20:26:10" ],
         [ 6825, "2015-04-29 20:26:22" ],
         [ 6826, "2015-04-29 20:26:24" ],
         [ 6827, "2015-04-29 20:26:30" ],
         [ 6828, "2015-04-29 20:27:30" ],
         [ 6829, "2015-04-29 20:27:52" ],
         [ 6830, "2015-04-29 20:28:13" ],
         [ 6831, "2015-04-29 20:28:23" ],
         [ 6832, "2015-04-29 20:29:04" ],
         [ 6833, "2015-04-29 20:29:14" ],
         [ 6834, "2015-04-29 20:29:40" ],
         [ 6835, "2015-04-29 20:29:44" ],
         [ 6836, "2015-04-29 20:30:02" ],
         [ 6837, "2015-04-29 20:30:11" ],
         [ 6838, "2015-04-29 20:30:24" ],
         [ 6839, "2015-04-29 20:31:04" ],
         [ 6840, "2015-04-29 20:31:05" ],
         [ 6841, "2015-04-29 20:31:10" ],
         [ 6842, "2015-04-29 20:31:24" ],
         [ 6843, "2015-04-29 20:31:45" ],
         [ 6844, "2015-04-29 20:31:49" ],
         [ 6845, "2015-04-29 20:32:17" ],
         [ 6846, "2015-04-29 20:32:38" ],
         [ 6847, "2015-04-29 20:33:00" ],
         [ 6848, "2015-04-29 20:33:16" ],
         [ 6849, "2015-04-29 20:36:03" ],
         [ 6850, "2015-04-29 20:36:10" ],
         [ 6851, "2015-04-29 20:36:29" ],
         [ 6852, "2015-04-29 20:36:54" ],
         [ 6853, "2015-04-29 20:37:38" ],
         [ 6854, "2015-04-29 20:37:51" ],
         [ 6855, "2015-04-29 20:37:53" ],
         [ 6856, "2015-04-29 20:38:15" ],
         [ 6857, "2015-04-29 20:38:17" ],
         [ 6858, "2015-04-29 20:38:22" ],
         [ 6859, "2015-04-29 20:38:25" ],
         [ 6860, "2015-04-29 20:38:30" ],
         [ 6861, "2015-04-29 20:39:06" ],
         [ 6862, "2015-04-29 20:39:14" ],
         [ 6863, "2015-04-29 20:39:23" ],
         [ 6864, "2015-04-29 20:39:31" ],
         [ 6865, "2015-04-29 20:39:50" ],
         [ 6866, "2015-04-29 20:39:55" ],
         [ 6867, "2015-04-29 20:39:56" ],
         [ 6868, "2015-04-29 20:39:57" ],
         [ 6869, "2015-04-29 20:40:01" ],
         [ 6870, "2015-04-29 20:40:19" ],
         [ 6871, "2015-04-29 20:40:36" ],
         [ 6872, "2015-04-29 20:41:07" ],
         [ 6873, "2015-04-29 20:41:26" ],
         [ 6874, "2015-04-29 20:42:36" ],
         [ 6875, "2015-04-29 20:43:55" ],
         [ 6876, "2015-04-29 20:45:13" ],
         [ 6877, "2015-04-29 20:45:57" ],
         [ 6878, "2015-04-29 20:46:15" ],
         [ 6879, "2015-04-29 20:46:26" ],
         [ 6880, "2015-04-29 20:46:48" ],
         [ 6881, "2015-04-29 20:47:19" ],
         [ 6882, "2015-04-29 20:47:54" ],
         [ 6883, "2015-04-29 20:48:02" ],
         [ 6884, "2015-04-29 20:48:12" ],
         [ 6885, "2015-04-29 20:48:17" ],
         [ 6886, "2015-04-29 20:48:49" ],
         [ 6887, "2015-04-29 20:48:54" ],
         [ 6888, "2015-04-29 20:49:46" ],
         [ 6889, "2015-04-29 20:49:49" ],
         [ 6890, "2015-04-29 20:50:02" ],
         [ 6891, "2015-04-29 20:50:32" ],
         [ 6892, "2015-04-29 20:50:37" ],
         [ 6893, "2015-04-29 20:50:46" ],
         [ 6894, "2015-04-29 20:51:06" ],
         [ 6895, "2015-04-29 20:51:26" ],
         [ 6896, "2015-04-29 20:52:20" ],
         [ 6897, "2015-04-29 20:52:28" ],
         [ 6898, "2015-04-29 20:52:46" ],
         [ 6899, "2015-04-29 20:52:54" ],
         [ 6900, "2015-04-29 20:54:29" ],
         [ 6901, "2015-04-29 20:54:41" ],
         [ 6902, "2015-04-29 20:55:04" ],
         [ 6903, "2015-04-29 20:55:47" ],
         [ 6904, "2015-04-29 20:56:24" ],
         [ 6905, "2015-04-29 20:56:46" ],
         [ 6906, "2015-04-29 20:57:04" ],
         [ 6907, "2015-04-29 20:57:20" ],
         [ 6908, "2015-04-29 20:57:36" ],
         [ 6909, "2015-04-29 20:57:43" ],
         [ 6910, "2015-04-29 20:58:59" ],
         [ 6911, "2015-04-29 20:59:13" ],
         [ 6912, "2015-04-29 20:59:38" ],
         [ 6913, "2015-04-29 20:59:59" ],
         [ 6914, "2015-04-29 21:00:15" ],
         [ 6915, "2015-04-29 21:00:38" ],
         [ 6916, "2015-04-29 21:00:44" ],
         [ 6917, "2015-04-29 21:00:57" ],
         [ 6918, "2015-04-29 21:01:01" ],
         [ 6919, "2015-04-29 21:01:08" ],
         [ 6920, "2015-04-29 21:01:15" ],
         [ 6921, "2015-04-29 21:01:25" ],
         [ 6922, "2015-04-29 21:01:38" ],
         [ 6923, "2015-04-29 21:01:48" ],
         [ 6924, "2015-04-29 21:02:45" ],
         [ 6925, "2015-04-29 21:06:18" ],
         [ 6926, "2015-04-29 21:06:21" ],
         [ 6927, "2015-04-29 21:06:40" ],
         [ 6928, "2015-04-29 21:06:41" ],
         [ 6929, "2015-04-29 21:06:42" ],
         [ 6930, "2015-04-29 21:07:48" ],
         [ 6931, "2015-04-29 21:08:13" ],
         [ 6932, "2015-04-29 21:08:20" ],
         [ 6933, "2015-04-29 21:09:27" ],
         [ 6934, "2015-04-29 21:09:34" ],
         [ 6935, "2015-04-29 21:09:55" ],
         [ 6936, "2015-04-29 21:10:21" ],
         [ 6937, "2015-04-29 21:10:30" ],
         [ 6938, "2015-04-29 21:10:32" ],
         [ 6939, "2015-04-29 21:10:37" ],
         [ 6940, "2015-04-29 21:10:38" ],
         [ 6941, "2015-04-29 21:12:02" ],
         [ 6942, "2015-04-29 21:13:12" ],
         [ 6943, "2015-04-29 21:13:28" ],
         [ 6944, "2015-04-29 21:13:38" ],
         [ 6945, "2015-04-29 21:14:06" ],
         [ 6946, "2015-04-29 21:15:25" ],
         [ 6947, "2015-04-29 21:16:11" ],
         [ 6948, "2015-04-29 21:16:44" ],
         [ 6949, "2015-04-29 21:16:50" ],
         [ 6950, "2015-04-29 21:17:10" ],
         [ 6951, "2015-04-29 21:17:22" ],
         [ 6952, "2015-04-29 21:19:44" ],
         [ 6953, "2015-04-29 21:20:12" ],
         [ 6954, "2015-04-29 21:20:15" ],
         [ 6955, "2015-04-29 21:20:28" ],
         [ 6956, "2015-04-29 21:20:35" ],
         [ 6957, "2015-04-29 21:21:30" ],
         [ 6958, "2015-04-29 21:21:52" ],
         [ 6959, "2015-04-29 21:21:54" ],
         [ 6960, "2015-04-29 21:22:52" ],
         [ 6961, "2015-04-29 21:23:28" ],
         [ 6962, "2015-04-29 21:23:40" ],
         [ 6963, "2015-04-29 21:23:52" ],
         [ 6964, "2015-04-29 21:25:17" ],
         [ 6965, "2015-04-29 21:25:37" ],
         [ 6966, "2015-04-29 21:25:52" ],
         [ 6967, "2015-04-29 21:26:00" ],
         [ 6968, "2015-04-29 21:26:01" ],
         [ 6969, "2015-04-29 21:26:16" ],
         [ 6970, "2015-04-29 21:26:32" ],
         [ 6971, "2015-04-29 21:26:50" ],
         [ 6972, "2015-04-29 21:27:40" ],
         [ 6973, "2015-04-29 21:27:54" ],
         [ 6974, "2015-04-29 21:29:07" ],
         [ 6975, "2015-04-29 21:29:47" ],
         [ 6976, "2015-04-29 21:30:01" ],
         [ 6977, "2015-04-29 21:30:05" ],
         [ 6978, "2015-04-29 21:30:16" ],
         [ 6979, "2015-04-29 21:30:25" ],
         [ 6980, "2015-04-29 21:30:34" ],
         [ 6981, "2015-04-29 21:31:12" ],
         [ 6982, "2015-04-29 21:31:16" ],
         [ 6983, "2015-04-29 21:31:26" ],
         [ 6984, "2015-04-29 21:31:30" ],
         [ 6985, "2015-04-29 21:31:37" ],
         [ 6986, "2015-04-29 21:32:44" ],
         [ 6987, "2015-04-29 21:33:16" ],
         [ 6988, "2015-04-29 21:33:28" ],
         [ 6989, "2015-04-29 21:35:02" ],
         [ 6990, "2015-04-29 21:35:25" ],
         [ 6991, "2015-04-29 21:35:29" ],
         [ 6992, "2015-04-29 21:35:58" ],
         [ 6993, "2015-04-29 21:36:01" ],
         [ 6994, "2015-04-29 21:36:30" ],
         [ 6995, "2015-04-29 21:36:36" ],
         [ 6996, "2015-04-29 21:36:38" ],
         [ 6997, "2015-04-29 21:36:45" ],
         [ 6998, "2015-04-29 21:37:16" ],
         [ 6999, "2015-04-29 21:37:35" ],
         [ 7000, "2015-04-29 21:37:39" ],
         [ 7001, "2015-04-29 21:37:46" ],
         [ 7002, "2015-04-29 21:38:42" ],
         [ 7003, "2015-04-29 21:39:50" ],
         [ 7004, "2015-04-29 21:39:54" ],
         [ 7005, "2015-04-29 21:40:07" ],
         [ 7006, "2015-04-29 21:40:09" ],
         [ 7007, "2015-04-29 21:40:10" ],
         [ 7008, "2015-04-29 21:40:12" ],
         [ 7009, "2015-04-29 21:40:31" ],
         [ 7010, "2015-04-29 21:40:54" ],
         [ 7011, "2015-04-29 21:41:24" ],
         [ 7012, "2015-04-29 21:41:27" ],
         [ 7013, "2015-04-29 21:41:29" ],
         [ 7014, "2015-04-29 21:41:33" ],
         [ 7015, "2015-04-29 21:42:37" ],
         [ 7016, "2015-04-29 21:42:57" ],
         [ 7017, "2015-04-29 21:43:12" ],
         [ 7018, "2015-04-29 21:43:18" ],
         [ 7019, "2015-04-29 21:44:12" ],
         [ 7020, "2015-04-29 21:44:46" ],
         [ 7021, "2015-04-29 21:45:01" ],
         [ 7022, "2015-04-29 21:45:47" ],
         [ 7023, "2015-04-29 21:46:12" ],
         [ 7024, "2015-04-29 21:46:44" ],
         [ 7025, "2015-04-29 21:47:10" ],
         [ 7026, "2015-04-29 21:48:37" ],
         [ 7027, "2015-04-29 21:48:41" ],
         [ 7028, "2015-04-29 21:48:47" ],
         [ 7029, "2015-04-29 21:49:14" ],
         [ 7030, "2015-04-29 21:49:31" ],
         [ 7031, "2015-04-29 21:49:56" ],
         [ 7032, "2015-04-29 21:50:01" ],
         [ 7033, "2015-04-29 21:50:08" ],
         [ 7034, "2015-04-29 21:50:14" ],
         [ 7035, "2015-04-29 21:50:19" ],
         [ 7036, "2015-04-29 21:50:45" ],
         [ 7037, "2015-04-29 21:51:09" ],
         [ 7038, "2015-04-29 21:51:12" ],
         [ 7039, "2015-04-29 21:51:13" ],
         [ 7040, "2015-04-29 21:51:15" ],
         [ 7041, "2015-04-29 21:51:20" ],
         [ 7042, "2015-04-29 21:51:21" ],
         [ 7043, "2015-04-29 21:52:32" ],
         [ 7044, "2015-04-29 21:53:06" ],
         [ 7045, "2015-04-29 21:53:38" ],
         [ 7046, "2015-04-29 21:56:39" ],
         [ 7047, "2015-04-29 21:57:01" ],
         [ 7048, "2015-04-29 21:57:31" ],
         [ 7049, "2015-04-29 21:58:50" ],
         [ 7050, "2015-04-29 21:59:01" ],
         [ 7051, "2015-04-29 21:59:49" ],
         [ 7052, "2015-04-29 21:59:52" ],
         [ 7053, "2015-04-29 22:00:02" ],
         [ 7054, "2015-04-29 22:00:13" ],
         [ 7055, "2015-04-29 22:00:21" ],
         [ 7056, "2015-04-29 22:02:05" ],
         [ 7057, "2015-04-29 22:02:41" ],
         [ 7058, "2015-04-29 22:03:16" ],
         [ 7059, "2015-04-29 22:03:42" ],
         [ 7060, "2015-04-29 22:04:40" ],
         [ 7061, "2015-04-29 22:05:21" ],
         [ 7062, "2015-04-29 22:06:00" ],
         [ 7063, "2015-04-29 22:06:53" ],
         [ 7064, "2015-04-29 22:07:24" ],
         [ 7065, "2015-04-29 22:08:17" ],
         [ 7066, "2015-04-29 22:08:22" ],
         [ 7067, "2015-04-29 22:08:55" ],
         [ 7068, "2015-04-29 22:09:14" ],
         [ 7069, "2015-04-29 22:09:30" ],
         [ 7070, "2015-04-29 22:09:37" ],
         [ 7071, "2015-04-29 22:10:18" ],
         [ 7072, "2015-04-29 22:10:27" ],
         [ 7073, "2015-04-29 22:10:37" ],
         [ 7074, "2015-04-29 22:10:47" ],
         [ 7075, "2015-04-29 22:11:05" ],
         [ 7076, "2015-04-29 22:11:07" ],
         [ 7077, "2015-04-29 22:11:37" ],
         [ 7078, "2015-04-29 22:12:34" ],
         [ 7079, "2015-04-29 22:13:39" ],
         [ 7080, "2015-04-29 22:14:03" ],
         [ 7081, "2015-04-29 22:14:08" ],
         [ 7082, "2015-04-29 22:14:45" ],
         [ 7083, "2015-04-29 22:15:02" ],
         [ 7084, "2015-04-29 22:15:06" ],
         [ 7085, "2015-04-29 22:15:17" ],
         [ 7086, "2015-04-29 22:15:32" ],
         [ 7087, "2015-04-29 22:15:44" ],
         [ 7088, "2015-04-29 22:16:08" ],
         [ 7089, "2015-04-29 22:16:23" ],
         [ 7090, "2015-04-29 22:16:30" ],
         [ 7091, "2015-04-29 22:16:53" ],
         [ 7092, "2015-04-29 22:17:20" ],
         [ 7093, "2015-04-29 22:17:22" ],
         [ 7094, "2015-04-29 22:18:25" ],
         [ 7095, "2015-04-29 22:19:03" ],
         [ 7096, "2015-04-29 22:19:40" ],
         [ 7097, "2015-04-29 22:19:41" ],
         [ 7098, "2015-04-29 22:20:09" ],
         [ 7099, "2015-04-29 22:20:11" ],
         [ 7100, "2015-04-29 22:20:43" ],
         [ 7101, "2015-04-29 22:21:10" ],
         [ 7102, "2015-04-29 22:22:49" ],
         [ 7103, "2015-04-29 22:24:20" ],
         [ 7104, "2015-04-29 22:26:07" ],
         [ 7105, "2015-04-29 22:26:26" ],
         [ 7106, "2015-04-29 22:27:02" ],
         [ 7107, "2015-04-29 22:27:36" ],
         [ 7108, "2015-04-29 22:27:49" ],
         [ 7109, "2015-04-29 22:28:02" ],
         [ 7110, "2015-04-29 22:28:03" ],
         [ 7111, "2015-04-29 22:29:47" ],
         [ 7112, "2015-04-29 22:29:54" ],
         [ 7113, "2015-04-29 22:30:30" ],
         [ 7114, "2015-04-29 22:30:48" ],
         [ 7115, "2015-04-29 22:30:55" ],
         [ 7116, "2015-04-29 22:31:08" ],
         [ 7117, "2015-04-29 22:31:09" ],
         [ 7118, "2015-04-29 22:31:21" ],
         [ 7119, "2015-04-29 22:32:58" ],
         [ 7120, "2015-04-29 22:34:17" ],
         [ 7121, "2015-04-29 22:35:22" ],
         [ 7122, "2015-04-29 22:36:26" ],
         [ 7123, "2015-04-29 22:36:42" ],
         [ 7124, "2015-04-29 22:36:56" ],
         [ 7125, "2015-04-29 22:37:00" ],
         [ 7126, "2015-04-29 22:37:10" ],
         [ 7127, "2015-04-29 22:37:14" ],
         [ 7128, "2015-04-29 22:37:43" ],
         [ 7129, "2015-04-29 22:38:04" ],
         [ 7130, "2015-04-29 22:38:17" ],
         [ 7131, "2015-04-29 22:38:35" ],
         [ 7132, "2015-04-29 22:38:37" ],
         [ 7133, "2015-04-29 22:38:41" ],
         [ 7134, "2015-04-29 22:38:46" ],
         [ 7135, "2015-04-29 22:40:00" ],
         [ 7136, "2015-04-29 22:40:04" ],
         [ 7137, "2015-04-29 22:40:13" ],
         [ 7138, "2015-04-29 22:40:48" ],
         [ 7139, "2015-04-29 22:41:12" ],
         [ 7140, "2015-04-29 22:41:36" ],
         [ 7141, "2015-04-29 22:42:47" ],
         [ 7142, "2015-04-29 22:42:49" ],
         [ 7143, "2015-04-29 22:45:56" ],
         [ 7144, "2015-04-29 22:46:42" ],
         [ 7145, "2015-04-29 22:46:43" ],
         [ 7146, "2015-04-29 22:47:10" ],
         [ 7147, "2015-04-29 22:47:40" ],
         [ 7148, "2015-04-29 22:49:05" ],
         [ 7149, "2015-04-29 22:50:12" ],
         [ 7150, "2015-04-29 22:50:30" ],
         [ 7151, "2015-04-29 22:50:34" ],
         [ 7152, "2015-04-29 22:50:54" ],
         [ 7153, "2015-04-29 22:51:01" ],
         [ 7154, "2015-04-29 22:51:11" ],
         [ 7155, "2015-04-29 22:51:14" ],
         [ 7156, "2015-04-29 22:51:19" ],
         [ 7157, "2015-04-29 22:51:21" ],
         [ 7158, "2015-04-29 22:51:45" ],
         [ 7159, "2015-04-29 22:53:02" ],
         [ 7160, "2015-04-29 22:53:11" ],
         [ 7161, "2015-04-29 22:53:22" ],
         [ 7162, "2015-04-29 22:54:01" ],
         [ 7163, "2015-04-29 22:55:13" ],
         [ 7164, "2015-04-29 22:55:32" ],
         [ 7165, "2015-04-29 22:55:49" ],
         [ 7166, "2015-04-29 22:55:57" ],
         [ 7167, "2015-04-29 22:57:28" ],
         [ 7168, "2015-04-29 22:57:43" ],
         [ 7169, "2015-04-29 22:58:58" ],
         [ 7170, "2015-04-29 22:59:56" ],
         [ 7171, "2015-04-29 23:00:07" ],
         [ 7172, "2015-04-29 23:00:28" ],
         [ 7173, "2015-04-29 23:01:17" ],
         [ 7174, "2015-04-29 23:01:20" ],
         [ 7175, "2015-04-29 23:01:32" ],
         [ 7176, "2015-04-29 23:01:37" ],
         [ 7177, "2015-04-29 23:03:19" ],
         [ 7178, "2015-04-29 23:04:02" ],
         [ 7179, "2015-04-29 23:04:44" ],
         [ 7180, "2015-04-29 23:06:12" ],
         [ 7181, "2015-04-29 23:06:15" ],
         [ 7182, "2015-04-29 23:07:37" ],
         [ 7183, "2015-04-29 23:07:47" ],
         [ 7184, "2015-04-29 23:07:57" ],
         [ 7185, "2015-04-29 23:08:15" ],
         [ 7186, "2015-04-29 23:08:23" ],
         [ 7187, "2015-04-29 23:08:28" ],
         [ 7188, "2015-04-29 23:08:30" ],
         [ 7189, "2015-04-29 23:09:05" ],
         [ 7190, "2015-04-29 23:09:43" ],
         [ 7191, "2015-04-29 23:10:26" ],
         [ 7192, "2015-04-29 23:10:38" ],
         [ 7193, "2015-04-29 23:11:04" ],
         [ 7194, "2015-04-29 23:11:09" ],
         [ 7195, "2015-04-29 23:11:36" ],
         [ 7196, "2015-04-29 23:12:57" ],
         [ 7197, "2015-04-29 23:13:05" ],
         [ 7198, "2015-04-29 23:14:16" ],
         [ 7199, "2015-04-29 23:14:31" ],
         [ 7200, "2015-04-29 23:14:53" ],
         [ 7201, "2015-04-29 23:15:08" ],
         [ 7202, "2015-04-29 23:15:28" ],
         [ 7203, "2015-04-29 23:15:46" ],
         [ 7204, "2015-04-29 23:16:08" ],
         [ 7205, "2015-04-29 23:16:29" ],
         [ 7206, "2015-04-29 23:16:59" ],
         [ 7207, "2015-04-29 23:17:08" ],
         [ 7208, "2015-04-29 23:17:11" ],
         [ 7209, "2015-04-29 23:17:28" ],
         [ 7210, "2015-04-29 23:18:16" ],
         [ 7211, "2015-04-29 23:18:52" ],
         [ 7212, "2015-04-29 23:19:13" ],
         [ 7213, "2015-04-29 23:19:40" ],
         [ 7214, "2015-04-29 23:20:25" ],
         [ 7215, "2015-04-29 23:20:32" ],
         [ 7216, "2015-04-29 23:21:13" ],
         [ 7217, "2015-04-29 23:21:14" ],
         [ 7218, "2015-04-29 23:22:26" ],
         [ 7219, "2015-04-29 23:23:23" ],
         [ 7220, "2015-04-29 23:25:29" ],
         [ 7221, "2015-04-29 23:25:35" ],
         [ 7222, "2015-04-29 23:26:30" ],
         [ 7223, "2015-04-29 23:27:22" ],
         [ 7224, "2015-04-29 23:27:39" ],
         [ 7225, "2015-04-29 23:28:17" ],
         [ 7226, "2015-04-29 23:28:39" ],
         [ 7227, "2015-04-29 23:28:57" ],
         [ 7228, "2015-04-29 23:29:42" ],
         [ 7229, "2015-04-29 23:30:03" ],
         [ 7230, "2015-04-29 23:30:42" ],
         [ 7231, "2015-04-29 23:30:49" ],
         [ 7232, "2015-04-29 23:30:50" ],
         [ 7233, "2015-04-29 23:30:56" ],
         [ 7234, "2015-04-29 23:31:09" ],
         [ 7235, "2015-04-29 23:31:41" ],
         [ 7236, "2015-04-29 23:33:17" ],
         [ 7237, "2015-04-29 23:35:05" ],
         [ 7238, "2015-04-29 23:35:56" ],
         [ 7239, "2015-04-29 23:36:08" ],
         [ 7240, "2015-04-29 23:36:10" ],
         [ 7241, "2015-04-29 23:36:14" ],
         [ 7242, "2015-04-29 23:36:21" ],
         [ 7243, "2015-04-29 23:36:27" ],
         [ 7244, "2015-04-29 23:36:53" ],
         [ 7245, "2015-04-29 23:36:57" ],
         [ 7246, "2015-04-29 23:37:08" ],
         [ 7247, "2015-04-29 23:37:17" ],
         [ 7248, "2015-04-29 23:38:11" ],
         [ 7249, "2015-04-29 23:38:50" ],
         [ 7250, "2015-04-29 23:39:14" ],
         [ 7251, "2015-04-29 23:39:30" ],
         [ 7252, "2015-04-29 23:41:05" ],
         [ 7253, "2015-04-29 23:41:06" ],
         [ 7254, "2015-04-29 23:41:22" ],
         [ 7255, "2015-04-29 23:41:23" ],
         [ 7256, "2015-04-29 23:41:45" ],
         [ 7257, "2015-04-29 23:41:49" ],
         [ 7258, "2015-04-29 23:42:26" ],
         [ 7259, "2015-04-29 23:43:03" ],
         [ 7260, "2015-04-29 23:44:57" ],
         [ 7261, "2015-04-29 23:46:40" ],
         [ 7262, "2015-04-29 23:47:42" ],
         [ 7263, "2015-04-29 23:48:16" ],
         [ 7264, "2015-04-29 23:48:18" ],
         [ 7265, "2015-04-29 23:49:10" ],
         [ 7266, "2015-04-29 23:49:27" ],
         [ 7267, "2015-04-29 23:49:50" ],
         [ 7268, "2015-04-29 23:51:19" ],
         [ 7269, "2015-04-29 23:52:04" ],
         [ 7270, "2015-04-29 23:52:06" ],
         [ 7271, "2015-04-29 23:52:31" ],
         [ 7272, "2015-04-29 23:53:15" ],
         [ 7273, "2015-04-29 23:53:29" ],
         [ 7274, "2015-04-29 23:55:41" ],
         [ 7275, "2015-04-29 23:55:47" ],
         [ 7276, "2015-04-29 23:56:12" ],
         [ 7277, "2015-04-29 23:56:25" ],
         [ 7278, "2015-04-29 23:57:58" ],
         [ 7279, "2015-04-29 23:58:23" ],
         [ 7280, "2015-04-29 23:58:46" ],
         [ 7281, "2015-04-29 23:58:50" ],
         [ 7282, "2015-04-29 23:59:14" ],
         [ 7283, "2015-04-30 00:00:22" ],
         [ 7284, "2015-04-30 00:01:16" ],
         [ 7285, "2015-04-30 00:01:18" ],
         [ 7286, "2015-04-30 00:01:37" ],
         [ 7287, "2015-04-30 00:05:19" ],
         [ 7288, "2015-04-30 00:05:44" ],
         [ 7289, "2015-04-30 00:06:34" ],
         [ 7290, "2015-04-30 00:06:41" ],
         [ 7291, "2015-04-30 00:07:09" ],
         [ 7292, "2015-04-30 00:07:18" ],
         [ 7293, "2015-04-30 00:08:47" ],
         [ 7294, "2015-04-30 00:08:52" ],
         [ 7295, "2015-04-30 00:09:59" ],
         [ 7296, "2015-04-30 00:10:00" ],
         [ 7297, "2015-04-30 00:11:07" ],
         [ 7298, "2015-04-30 00:11:26" ],
         [ 7299, "2015-04-30 00:11:36" ],
         [ 7300, "2015-04-30 00:11:40" ],
         [ 7301, "2015-04-30 00:13:07" ],
         [ 7302, "2015-04-30 00:13:27" ],
         [ 7303, "2015-04-30 00:14:17" ],
         [ 7304, "2015-04-30 00:14:29" ],
         [ 7305, "2015-04-30 00:15:43" ],
         [ 7306, "2015-04-30 00:16:15" ],
         [ 7307, "2015-04-30 00:17:38" ],
         [ 7308, "2015-04-30 00:17:50" ],
         [ 7309, "2015-04-30 00:18:33" ],
         [ 7310, "2015-04-30 00:19:05" ],
         [ 7311, "2015-04-30 00:19:08" ],
         [ 7312, "2015-04-30 00:19:22" ],
         [ 7313, "2015-04-30 00:19:26" ],
         [ 7314, "2015-04-30 00:19:45" ],
         [ 7315, "2015-04-30 00:19:51" ],
         [ 7316, "2015-04-30 00:20:07" ],
         [ 7317, "2015-04-30 00:20:15" ],
         [ 7318, "2015-04-30 00:20:16" ],
         [ 7319, "2015-04-30 00:20:18" ],
         [ 7320, "2015-04-30 00:21:06" ],
         [ 7321, "2015-04-30 00:21:49" ],
         [ 7322, "2015-04-30 00:22:27" ],
         [ 7323, "2015-04-30 00:24:23" ],
         [ 7324, "2015-04-30 00:25:04" ],
         [ 7325, "2015-04-30 00:26:33" ],
         [ 7326, "2015-04-30 00:27:16" ],
         [ 7327, "2015-04-30 00:27:23" ],
         [ 7328, "2015-04-30 00:28:07" ],
         [ 7329, "2015-04-30 00:28:35" ],
         [ 7330, "2015-04-30 00:28:51" ],
         [ 7331, "2015-04-30 00:28:52" ],
         [ 7332, "2015-04-30 00:29:24" ],
         [ 7333, "2015-04-30 00:29:39" ],
         [ 7334, "2015-04-30 00:30:12" ],
         [ 7335, "2015-04-30 00:30:17" ],
         [ 7336, "2015-04-30 00:30:24" ],
         [ 7337, "2015-04-30 00:31:01" ],
         [ 7338, "2015-04-30 00:31:06" ],
         [ 7339, "2015-04-30 00:31:15" ],
         [ 7340, "2015-04-30 00:31:16" ],
         [ 7341, "2015-04-30 00:31:21" ],
         [ 7342, "2015-04-30 00:31:24" ],
         [ 7343, "2015-04-30 00:32:22" ],
         [ 7344, "2015-04-30 00:32:31" ],
         [ 7345, "2015-04-30 00:32:34" ],
         [ 7346, "2015-04-30 00:33:10" ],
         [ 7347, "2015-04-30 00:34:00" ],
         [ 7348, "2015-04-30 00:34:19" ],
         [ 7349, "2015-04-30 00:34:30" ],
         [ 7350, "2015-04-30 00:34:43" ],
         [ 7351, "2015-04-30 00:35:04" ],
         [ 7352, "2015-04-30 00:35:55" ],
         [ 7353, "2015-04-30 00:36:09" ],
         [ 7354, "2015-04-30 00:36:13" ],
         [ 7355, "2015-04-30 00:36:37" ],
         [ 7356, "2015-04-30 00:37:04" ],
         [ 7357, "2015-04-30 00:37:12" ],
         [ 7358, "2015-04-30 00:37:30" ],
         [ 7359, "2015-04-30 00:37:32" ],
         [ 7360, "2015-04-30 00:37:40" ],
         [ 7361, "2015-04-30 00:41:11" ],
         [ 7362, "2015-04-30 00:41:13" ],
         [ 7363, "2015-04-30 00:41:17" ],
         [ 7364, "2015-04-30 00:41:28" ],
         [ 7365, "2015-04-30 00:44:23" ],
         [ 7366, "2015-04-30 00:44:32" ],
         [ 7367, "2015-04-30 00:45:41" ],
         [ 7368, "2015-04-30 00:46:25" ],
         [ 7369, "2015-04-30 00:46:48" ],
         [ 7370, "2015-04-30 00:47:09" ],
         [ 7371, "2015-04-30 00:48:14" ],
         [ 7372, "2015-04-30 00:48:23" ],
         [ 7373, "2015-04-30 00:48:42" ],
         [ 7374, "2015-04-30 00:48:44" ],
         [ 7375, "2015-04-30 00:49:14" ],
         [ 7376, "2015-04-30 00:49:36" ],
         [ 7377, "2015-04-30 00:50:35" ],
         [ 7378, "2015-04-30 00:50:44" ],
         [ 7379, "2015-04-30 00:51:20" ],
         [ 7380, "2015-04-30 00:51:23" ],
         [ 7381, "2015-04-30 00:51:28" ],
         [ 7382, "2015-04-30 00:52:23" ],
         [ 7383, "2015-04-30 00:54:11" ],
         [ 7384, "2015-04-30 00:54:35" ],
         [ 7385, "2015-04-30 00:55:32" ],
         [ 7386, "2015-04-30 00:55:49" ],
         [ 7387, "2015-04-30 00:56:20" ],
         [ 7388, "2015-04-30 00:56:40" ],
         [ 7389, "2015-04-30 00:56:41" ],
         [ 7390, "2015-04-30 00:56:51" ],
         [ 7391, "2015-04-30 00:57:10" ],
         [ 7392, "2015-04-30 00:57:32" ],
         [ 7393, "2015-04-30 00:58:40" ],
         [ 7394, "2015-04-30 00:59:16" ],
         [ 7395, "2015-04-30 00:59:42" ],
         [ 7396, "2015-04-30 01:01:11" ],
         [ 7397, "2015-04-30 01:01:59" ],
         [ 7398, "2015-04-30 01:02:11" ],
         [ 7399, "2015-04-30 01:02:55" ],
         [ 7400, "2015-04-30 01:03:00" ],
         [ 7401, "2015-04-30 01:03:25" ],
         [ 7402, "2015-04-30 01:03:44" ],
         [ 7403, "2015-04-30 01:04:43" ],
         [ 7404, "2015-04-30 01:05:04" ],
         [ 7405, "2015-04-30 01:05:48" ],
         [ 7406, "2015-04-30 01:05:51" ],
         [ 7407, "2015-04-30 01:06:33" ],
         [ 7408, "2015-04-30 01:06:50" ],
         [ 7409, "2015-04-30 01:07:19" ],
         [ 7410, "2015-04-30 01:07:26" ],
         [ 7411, "2015-04-30 01:07:28" ],
         [ 7412, "2015-04-30 01:07:34" ],
         [ 7413, "2015-04-30 01:08:44" ],
         [ 7414, "2015-04-30 01:11:05" ],
         [ 7415, "2015-04-30 01:11:09" ],
         [ 7416, "2015-04-30 01:11:13" ],
         [ 7417, "2015-04-30 01:12:22" ],
         [ 7418, "2015-04-30 01:12:33" ],
         [ 7419, "2015-04-30 01:13:07" ],
         [ 7420, "2015-04-30 01:14:14" ],
         [ 7421, "2015-04-30 01:14:31" ],
         [ 7422, "2015-04-30 01:14:39" ],
         [ 7423, "2015-04-30 01:15:06" ],
         [ 7424, "2015-04-30 01:15:31" ],
         [ 7425, "2015-04-30 01:15:51" ],
         [ 7426, "2015-04-30 01:16:17" ],
         [ 7427, "2015-04-30 01:16:24" ],
         [ 7428, "2015-04-30 01:18:27" ],
         [ 7429, "2015-04-30 01:18:35" ],
         [ 7430, "2015-04-30 01:18:51" ],
         [ 7431, "2015-04-30 01:18:53" ],
         [ 7432, "2015-04-30 01:21:14" ],
         [ 7433, "2015-04-30 01:21:20" ],
         [ 7434, "2015-04-30 01:21:34" ],
         [ 7435, "2015-04-30 01:22:59" ],
         [ 7436, "2015-04-30 01:23:33" ],
         [ 7437, "2015-04-30 01:23:53" ],
         [ 7438, "2015-04-30 01:24:11" ],
         [ 7439, "2015-04-30 01:24:24" ],
         [ 7440, "2015-04-30 01:24:43" ],
         [ 7441, "2015-04-30 01:25:14" ],
         [ 7442, "2015-04-30 01:25:21" ],
         [ 7443, "2015-04-30 01:25:26" ],
         [ 7444, "2015-04-30 01:25:36" ],
         [ 7445, "2015-04-30 01:26:21" ],
         [ 7446, "2015-04-30 01:26:30" ],
         [ 7447, "2015-04-30 01:26:46" ],
         [ 7448, "2015-04-30 01:26:52" ],
         [ 7449, "2015-04-30 01:27:08" ],
         [ 7450, "2015-04-30 01:27:21" ],
         [ 7451, "2015-04-30 01:27:55" ],
         [ 7452, "2015-04-30 01:27:56" ],
         [ 7453, "2015-04-30 01:28:38" ],
         [ 7454, "2015-04-30 01:28:48" ],
         [ 7455, "2015-04-30 01:28:55" ],
         [ 7456, "2015-04-30 01:30:50" ],
         [ 7457, "2015-04-30 01:31:07" ],
         [ 7458, "2015-04-30 01:31:08" ],
         [ 7459, "2015-04-30 01:31:12" ],
         [ 7460, "2015-04-30 01:31:21" ],
         [ 7461, "2015-04-30 01:33:32" ],
         [ 7462, "2015-04-30 01:33:57" ],
         [ 7463, "2015-04-30 01:34:06" ],
         [ 7464, "2015-04-30 01:34:36" ],
         [ 7465, "2015-04-30 01:35:47" ],
         [ 7466, "2015-04-30 01:35:52" ],
         [ 7467, "2015-04-30 01:35:57" ],
         [ 7468, "2015-04-30 01:37:13" ],
         [ 7469, "2015-04-30 01:37:41" ],
         [ 7470, "2015-04-30 01:38:39" ],
         [ 7471, "2015-04-30 01:38:46" ],
         [ 7472, "2015-04-30 01:39:45" ],
         [ 7473, "2015-04-30 01:39:54" ],
         [ 7474, "2015-04-30 01:40:05" ],
         [ 7475, "2015-04-30 01:41:19" ],
         [ 7476, "2015-04-30 01:44:11" ],
         [ 7477, "2015-04-30 01:44:17" ],
         [ 7478, "2015-04-30 01:45:01" ],
         [ 7479, "2015-04-30 01:45:21" ],
         [ 7480, "2015-04-30 01:46:02" ],
         [ 7481, "2015-04-30 01:46:15" ],
         [ 7482, "2015-04-30 01:46:20" ],
         [ 7483, "2015-04-30 01:46:57" ],
         [ 7484, "2015-04-30 01:47:51" ],
         [ 7485, "2015-04-30 01:48:30" ],
         [ 7486, "2015-04-30 01:48:36" ],
         [ 7487, "2015-04-30 01:49:13" ],
         [ 7488, "2015-04-30 01:51:15" ],
         [ 7489, "2015-04-30 01:51:17" ],
         [ 7490, "2015-04-30 01:51:21" ],
         [ 7491, "2015-04-30 01:51:30" ],
         [ 7492, "2015-04-30 01:51:34" ],
         [ 7493, "2015-04-30 01:53:56" ],
         [ 7494, "2015-04-30 01:54:26" ],
         [ 7495, "2015-04-30 01:54:44" ],
         [ 7496, "2015-04-30 01:54:47" ],
         [ 7497, "2015-04-30 01:55:04" ],
         [ 7498, "2015-04-30 01:55:07" ],
         [ 7499, "2015-04-30 01:55:57" ],
         [ 7500, "2015-04-30 01:56:17" ],
         [ 7501, "2015-04-30 01:56:32" ],
         [ 7502, "2015-04-30 01:58:11" ],
         [ 7503, "2015-04-30 01:58:27" ],
         [ 7504, "2015-04-30 01:58:36" ],
         [ 7505, "2015-04-30 01:58:41" ],
         [ 7506, "2015-04-30 01:59:04" ],
         [ 7507, "2015-04-30 01:59:24" ],
         [ 7508, "2015-04-30 02:00:30" ],
         [ 7509, "2015-04-30 02:00:46" ],
         [ 7510, "2015-04-30 02:01:05" ],
         [ 7511, "2015-04-30 02:02:00" ],
         [ 7512, "2015-04-30 02:02:56" ],
         [ 7513, "2015-04-30 02:04:00" ],
         [ 7514, "2015-04-30 02:04:15" ],
         [ 7515, "2015-04-30 02:04:35" ],
         [ 7516, "2015-04-30 02:05:24" ],
         [ 7517, "2015-04-30 02:05:37" ],
         [ 7518, "2015-04-30 02:06:23" ],
         [ 7519, "2015-04-30 02:09:02" ],
         [ 7520, "2015-04-30 02:09:38" ],
         [ 7521, "2015-04-30 02:09:40" ],
         [ 7522, "2015-04-30 02:10:30" ],
         [ 7523, "2015-04-30 02:10:42" ],
         [ 7524, "2015-04-30 02:11:04" ],
         [ 7525, "2015-04-30 02:12:50" ],
         [ 7526, "2015-04-30 02:13:13" ],
         [ 7527, "2015-04-30 02:15:52" ],
         [ 7528, "2015-04-30 02:15:56" ],
         [ 7529, "2015-04-30 02:16:08" ],
         [ 7530, "2015-04-30 02:16:11" ],
         [ 7531, "2015-04-30 02:17:08" ],
         [ 7532, "2015-04-30 02:17:15" ],
         [ 7533, "2015-04-30 02:21:09" ],
         [ 7534, "2015-04-30 02:21:28" ],
         [ 7535, "2015-04-30 02:23:02" ],
         [ 7536, "2015-04-30 02:23:18" ],
         [ 7537, "2015-04-30 02:24:19" ],
         [ 7538, "2015-04-30 02:24:30" ],
         [ 7539, "2015-04-30 02:24:37" ],
         [ 7540, "2015-04-30 02:24:50" ],
         [ 7541, "2015-04-30 02:25:12" ],
         [ 7542, "2015-04-30 02:25:26" ],
         [ 7543, "2015-04-30 02:25:30" ],
         [ 7544, "2015-04-30 02:26:20" ],
         [ 7545, "2015-04-30 02:26:23" ],
         [ 7546, "2015-04-30 02:27:09" ],
         [ 7547, "2015-04-30 02:27:41" ],
         [ 7548, "2015-04-30 02:28:01" ],
         [ 7549, "2015-04-30 02:28:35" ],
         [ 7550, "2015-04-30 02:29:25" ],
         [ 7551, "2015-04-30 02:30:06" ],
         [ 7552, "2015-04-30 02:30:12" ],
         [ 7553, "2015-04-30 02:31:12" ],
         [ 7554, "2015-04-30 02:31:16" ],
         [ 7555, "2015-04-30 02:32:17" ],
         [ 7556, "2015-04-30 02:33:50" ],
         [ 7557, "2015-04-30 02:34:12" ],
         [ 7558, "2015-04-30 02:34:19" ],
         [ 7559, "2015-04-30 02:34:54" ],
         [ 7560, "2015-04-30 02:36:33" ],
         [ 7561, "2015-04-30 02:37:07" ],
         [ 7562, "2015-04-30 02:38:26" ],
         [ 7563, "2015-04-30 02:40:28" ],
         [ 7564, "2015-04-30 02:41:12" ],
         [ 7565, "2015-04-30 02:41:13" ],
         [ 7566, "2015-04-30 02:41:20" ],
         [ 7567, "2015-04-30 02:41:42" ],
         [ 7568, "2015-04-30 02:41:44" ],
         [ 7569, "2015-04-30 02:41:54" ],
         [ 7570, "2015-04-30 02:44:09" ],
         [ 7571, "2015-04-30 02:45:00" ],
         [ 7572, "2015-04-30 02:46:30" ],
         [ 7573, "2015-04-30 02:46:42" ],
         [ 7574, "2015-04-30 02:46:54" ],
         [ 7575, "2015-04-30 02:47:12" ],
         [ 7576, "2015-04-30 02:49:06" ],
         [ 7577, "2015-04-30 02:49:09" ],
         [ 7578, "2015-04-30 02:49:13" ],
         [ 7579, "2015-04-30 02:49:22" ],
         [ 7580, "2015-04-30 02:50:45" ],
         [ 7581, "2015-04-30 02:50:47" ],
         [ 7582, "2015-04-30 02:51:19" ],
         [ 7583, "2015-04-30 02:53:00" ],
         [ 7584, "2015-04-30 02:53:30" ],
         [ 7585, "2015-04-30 02:55:36" ],
         [ 7586, "2015-04-30 02:55:43" ],
         [ 7587, "2015-04-30 02:57:26" ],
         [ 7588, "2015-04-30 02:58:20" ],
         [ 7589, "2015-04-30 02:58:37" ],
         [ 7590, "2015-04-30 02:59:34" ],
         [ 7591, "2015-04-30 03:00:07" ],
         [ 7592, "2015-04-30 03:00:10" ],
         [ 7593, "2015-04-30 03:00:17" ],
         [ 7594, "2015-04-30 03:00:38" ],
         [ 7595, "2015-04-30 03:00:58" ],
         [ 7596, "2015-04-30 03:01:04" ],
         [ 7597, "2015-04-30 03:01:15" ],
         [ 7598, "2015-04-30 03:01:21" ],
         [ 7599, "2015-04-30 03:01:48" ],
         [ 7600, "2015-04-30 03:04:08" ],
         [ 7601, "2015-04-30 03:05:49" ],
         [ 7602, "2015-04-30 03:06:08" ],
         [ 7603, "2015-04-30 03:06:19" ],
         [ 7604, "2015-04-30 03:06:51" ],
         [ 7605, "2015-04-30 03:07:15" ],
         [ 7606, "2015-04-30 03:07:20" ],
         [ 7607, "2015-04-30 03:07:31" ],
         [ 7608, "2015-04-30 03:08:08" ],
         [ 7609, "2015-04-30 03:09:56" ],
         [ 7610, "2015-04-30 03:10:45" ],
         [ 7611, "2015-04-30 03:10:46" ],
         [ 7612, "2015-04-30 03:11:07" ],
         [ 7613, "2015-04-30 03:11:11" ],
         [ 7614, "2015-04-30 03:11:13" ],
         [ 7615, "2015-04-30 03:11:23" ],
         [ 7616, "2015-04-30 03:11:36" ],
         [ 7617, "2015-04-30 03:14:19" ],
         [ 7618, "2015-04-30 03:15:05" ],
         [ 7619, "2015-04-30 03:15:06" ],
         [ 7620, "2015-04-30 03:15:15" ],
         [ 7621, "2015-04-30 03:15:27" ],
         [ 7622, "2015-04-30 03:16:15" ],
         [ 7623, "2015-04-30 03:18:11" ],
         [ 7624, "2015-04-30 03:18:57" ],
         [ 7625, "2015-04-30 03:19:11" ],
         [ 7626, "2015-04-30 03:19:22" ],
         [ 7627, "2015-04-30 03:22:53" ],
         [ 7628, "2015-04-30 03:24:56" ],
         [ 7629, "2015-04-30 03:25:34" ],
         [ 7630, "2015-04-30 03:25:43" ],
         [ 7631, "2015-04-30 03:25:54" ],
         [ 7632, "2015-04-30 03:26:40" ],
         [ 7633, "2015-04-30 03:28:13" ],
         [ 7634, "2015-04-30 03:28:39" ],
         [ 7635, "2015-04-30 03:29:47" ],
         [ 7636, "2015-04-30 03:29:50" ],
         [ 7637, "2015-04-30 03:30:48" ],
         [ 7638, "2015-04-30 03:31:00" ],
         [ 7639, "2015-04-30 03:31:10" ],
         [ 7640, "2015-04-30 03:31:21" ],
         [ 7641, "2015-04-30 03:31:56" ],
         [ 7642, "2015-04-30 03:33:16" ],
         [ 7643, "2015-04-30 03:35:17" ],
         [ 7644, "2015-04-30 03:35:19" ],
         [ 7645, "2015-04-30 03:35:28" ],
         [ 7646, "2015-04-30 03:35:38" ],
         [ 7647, "2015-04-30 03:35:59" ],
         [ 7648, "2015-04-30 03:36:35" ],
         [ 7649, "2015-04-30 03:36:49" ],
         [ 7650, "2015-04-30 03:37:20" ],
         [ 7651, "2015-04-30 03:37:23" ],
         [ 7652, "2015-04-30 03:37:35" ],
         [ 7653, "2015-04-30 03:38:14" ],
         [ 7654, "2015-04-30 03:38:25" ],
         [ 7655, "2015-04-30 03:38:46" ],
         [ 7656, "2015-04-30 03:39:13" ],
         [ 7657, "2015-04-30 03:41:11" ],
         [ 7658, "2015-04-30 03:41:18" ],
         [ 7659, "2015-04-30 03:41:24" ],
         [ 7660, "2015-04-30 03:42:26" ],
         [ 7661, "2015-04-30 03:44:25" ],
         [ 7662, "2015-04-30 03:45:13" ],
         [ 7663, "2015-04-30 03:45:19" ],
         [ 7664, "2015-04-30 03:45:34" ],
         [ 7665, "2015-04-30 03:45:41" ],
         [ 7666, "2015-04-30 03:45:46" ],
         [ 7667, "2015-04-30 03:46:09" ],
         [ 7668, "2015-04-30 03:46:10" ],
         [ 7669, "2015-04-30 03:47:03" ],
         [ 7670, "2015-04-30 03:48:04" ],
         [ 7671, "2015-04-30 03:48:11" ],
         [ 7672, "2015-04-30 03:49:18" ],
         [ 7673, "2015-04-30 03:49:29" ],
         [ 7674, "2015-04-30 03:49:53" ],
         [ 7675, "2015-04-30 03:50:05" ],
         [ 7676, "2015-04-30 03:51:02" ],
         [ 7677, "2015-04-30 03:51:17" ],
         [ 7678, "2015-04-30 03:51:20" ],
         [ 7679, "2015-04-30 03:51:37" ],
         [ 7680, "2015-04-30 03:51:49" ],
         [ 7681, "2015-04-30 03:51:59" ],
         [ 7682, "2015-04-30 03:52:27" ],
         [ 7683, "2015-04-30 03:54:16" ],
         [ 7684, "2015-04-30 03:54:34" ],
         [ 7685, "2015-04-30 03:54:48" ],
         [ 7686, "2015-04-30 03:54:56" ],
         [ 7687, "2015-04-30 03:55:19" ],
         [ 7688, "2015-04-30 03:55:31" ],
         [ 7689, "2015-04-30 03:56:05" ],
         [ 7690, "2015-04-30 03:56:16" ],
         [ 7691, "2015-04-30 03:56:24" ],
         [ 7692, "2015-04-30 03:56:58" ],
         [ 7693, "2015-04-30 03:57:19" ],
         [ 7694, "2015-04-30 03:57:24" ],
         [ 7695, "2015-04-30 03:58:04" ],
         [ 7696, "2015-04-30 03:59:25" ],
         [ 7697, "2015-04-30 03:59:41" ],
         [ 7698, "2015-04-30 04:00:34" ],
         [ 7699, "2015-04-30 04:00:58" ],
         [ 7700, "2015-04-30 04:01:10" ],
         [ 7701, "2015-04-30 04:01:51" ],
         [ 7702, "2015-04-30 04:02:58" ],
         [ 7703, "2015-04-30 04:05:09" ],
         [ 7704, "2015-04-30 04:05:27" ],
         [ 7705, "2015-04-30 04:05:31" ],
         [ 7706, "2015-04-30 04:05:53" ],
         [ 7707, "2015-04-30 04:06:30" ],
         [ 7708, "2015-04-30 04:06:48" ],
         [ 7709, "2015-04-30 04:06:50" ],
         [ 7710, "2015-04-30 04:07:11" ],
         [ 7711, "2015-04-30 04:07:14" ],
         [ 7712, "2015-04-30 04:07:50" ],
         [ 7713, "2015-04-30 04:08:49" ],
         [ 7714, "2015-04-30 04:09:36" ],
         [ 7715, "2015-04-30 04:09:47" ],
         [ 7716, "2015-04-30 04:09:58" ],
         [ 7717, "2015-04-30 04:10:03" ],
         [ 7718, "2015-04-30 04:10:47" ],
         [ 7719, "2015-04-30 04:11:20" ],
         [ 7720, "2015-04-30 04:11:39" ],
         [ 7721, "2015-04-30 04:15:30" ],
         [ 7722, "2015-04-30 04:15:57" ],
         [ 7723, "2015-04-30 04:16:18" ],
         [ 7724, "2015-04-30 04:17:03" ],
         [ 7725, "2015-04-30 04:17:13" ],
         [ 7726, "2015-04-30 04:17:16" ],
         [ 7727, "2015-04-30 04:17:24" ],
         [ 7728, "2015-04-30 04:18:10" ],
         [ 7729, "2015-04-30 04:18:14" ],
         [ 7730, "2015-04-30 04:21:08" ],
         [ 7731, "2015-04-30 04:21:15" ],
         [ 7732, "2015-04-30 04:22:05" ],
         [ 7733, "2015-04-30 04:22:13" ],
         [ 7734, "2015-04-30 04:22:24" ],
         [ 7735, "2015-04-30 04:22:49" ],
         [ 7736, "2015-04-30 04:22:55" ],
         [ 7737, "2015-04-30 04:23:22" ],
         [ 7738, "2015-04-30 04:24:48" ],
         [ 7739, "2015-04-30 04:25:36" ],
         [ 7740, "2015-04-30 04:26:16" ],
         [ 7741, "2015-04-30 04:26:27" ],
         [ 7742, "2015-04-30 04:27:30" ],
         [ 7743, "2015-04-30 04:27:32" ],
         [ 7744, "2015-04-30 04:27:44" ],
         [ 7745, "2015-04-30 04:28:11" ],
         [ 7746, "2015-04-30 04:28:25" ],
         [ 7747, "2015-04-30 04:28:40" ],
         [ 7748, "2015-04-30 04:29:23" ],
         [ 7749, "2015-04-30 04:29:59" ],
         [ 7750, "2015-04-30 04:31:04" ],
         [ 7751, "2015-04-30 04:31:12" ],
         [ 7752, "2015-04-30 04:31:13" ],
         [ 7753, "2015-04-30 04:31:17" ],
         [ 7754, "2015-04-30 04:31:22" ],
         [ 7755, "2015-04-30 04:31:24" ],
         [ 7756, "2015-04-30 04:31:27" ],
         [ 7757, "2015-04-30 04:31:30" ],
         [ 7758, "2015-04-30 04:31:34" ],
         [ 7759, "2015-04-30 04:31:52" ],
         [ 7760, "2015-04-30 04:32:27" ],
         [ 7761, "2015-04-30 04:32:35" ],
         [ 7762, "2015-04-30 04:34:35" ],
         [ 7763, "2015-04-30 04:35:07" ],
         [ 7764, "2015-04-30 04:37:47" ],
         [ 7765, "2015-04-30 04:38:42" ],
         [ 7766, "2015-04-30 04:39:29" ],
         [ 7767, "2015-04-30 04:39:50" ],
         [ 7768, "2015-04-30 04:40:51" ],
         [ 7769, "2015-04-30 04:40:58" ],
         [ 7770, "2015-04-30 04:41:23" ],
         [ 7771, "2015-04-30 04:41:25" ],
         [ 7772, "2015-04-30 04:41:42" ],
         [ 7773, "2015-04-30 04:41:51" ],
         [ 7774, "2015-04-30 04:46:30" ],
         [ 7775, "2015-04-30 04:46:58" ],
         [ 7776, "2015-04-30 04:47:04" ],
         [ 7777, "2015-04-30 04:47:07" ],
         [ 7778, "2015-04-30 04:48:27" ],
         [ 7779, "2015-04-30 04:49:15" ],
         [ 7780, "2015-04-30 04:49:27" ],
         [ 7781, "2015-04-30 04:49:30" ],
         [ 7782, "2015-04-30 04:51:08" ],
         [ 7783, "2015-04-30 04:51:14" ],
         [ 7784, "2015-04-30 04:51:19" ],
         [ 7785, "2015-04-30 04:51:37" ],
         [ 7786, "2015-04-30 04:51:47" ],
         [ 7787, "2015-04-30 04:52:03" ],
         [ 7788, "2015-04-30 04:52:27" ],
         [ 7789, "2015-04-30 04:52:32" ],
         [ 7790, "2015-04-30 04:53:59" ],
         [ 7791, "2015-04-30 04:54:17" ],
         [ 7792, "2015-04-30 04:57:09" ],
         [ 7793, "2015-04-30 04:57:52" ],
         [ 7794, "2015-04-30 04:58:14" ],
         [ 7795, "2015-04-30 04:58:21" ],
         [ 7796, "2015-04-30 04:58:32" ],
         [ 7797, "2015-04-30 04:58:38" ],
         [ 7798, "2015-04-30 04:59:11" ],
         [ 7799, "2015-04-30 04:59:38" ],
         [ 7800, "2015-04-30 05:00:32" ],
         [ 7801, "2015-04-30 05:01:30" ],
         [ 7802, "2015-04-30 05:02:32" ],
         [ 7803, "2015-04-30 05:02:41" ],
         [ 7804, "2015-04-30 05:03:34" ],
         [ 7805, "2015-04-30 05:04:51" ],
         [ 7806, "2015-04-30 05:04:53" ],
         [ 7807, "2015-04-30 05:07:57" ],
         [ 7808, "2015-04-30 05:08:25" ],
         [ 7809, "2015-04-30 05:09:39" ],
         [ 7810, "2015-04-30 05:10:01" ],
         [ 7811, "2015-04-30 05:10:50" ],
         [ 7812, "2015-04-30 05:11:00" ],
         [ 7813, "2015-04-30 05:11:19" ],
         [ 7814, "2015-04-30 05:11:37" ],
         [ 7815, "2015-04-30 05:11:48" ],
         [ 7816, "2015-04-30 05:12:02" ],
         [ 7817, "2015-04-30 05:12:21" ],
         [ 7818, "2015-04-30 05:12:29" ],
         [ 7819, "2015-04-30 05:13:01" ],
         [ 7820, "2015-04-30 05:13:45" ],
         [ 7821, "2015-04-30 05:14:52" ],
         [ 7822, "2015-04-30 05:15:40" ],
         [ 7823, "2015-04-30 05:15:53" ],
         [ 7824, "2015-04-30 05:16:15" ],
         [ 7825, "2015-04-30 05:16:27" ],
         [ 7826, "2015-04-30 05:17:47" ],
         [ 7827, "2015-04-30 05:18:09" ],
         [ 7828, "2015-04-30 05:18:14" ],
         [ 7829, "2015-04-30 05:18:50" ],
         [ 7830, "2015-04-30 05:18:53" ],
         [ 7831, "2015-04-30 05:21:17" ],
         [ 7832, "2015-04-30 05:21:31" ],
         [ 7833, "2015-04-30 05:21:49" ],
         [ 7834, "2015-04-30 05:22:02" ],
         [ 7835, "2015-04-30 05:22:13" ],
         [ 7836, "2015-04-30 05:22:18" ],
         [ 7837, "2015-04-30 05:24:17" ],
         [ 7838, "2015-04-30 05:25:09" ],
         [ 7839, "2015-04-30 05:25:38" ],
         [ 7840, "2015-04-30 05:28:28" ],
         [ 7841, "2015-04-30 05:29:59" ],
         [ 7842, "2015-04-30 05:30:25" ],
         [ 7843, "2015-04-30 05:30:37" ],
         [ 7844, "2015-04-30 05:30:47" ],
         [ 7845, "2015-04-30 05:31:01" ],
         [ 7846, "2015-04-30 05:31:08" ],
         [ 7847, "2015-04-30 05:31:11" ],
         [ 7848, "2015-04-30 05:31:22" ],
         [ 7849, "2015-04-30 05:31:39" ],
         [ 7850, "2015-04-30 05:31:56" ],
         [ 7851, "2015-04-30 05:32:11" ],
         [ 7852, "2015-04-30 05:32:17" ],
         [ 7853, "2015-04-30 05:33:15" ],
         [ 7854, "2015-04-30 05:34:16" ],
         [ 7855, "2015-04-30 05:34:48" ],
         [ 7856, "2015-04-30 05:34:52" ],
         [ 7857, "2015-04-30 05:35:35" ],
         [ 7858, "2015-04-30 05:35:51" ],
         [ 7859, "2015-04-30 05:36:26" ],
         [ 7860, "2015-04-30 05:36:46" ],
         [ 7861, "2015-04-30 05:37:47" ],
         [ 7862, "2015-04-30 05:37:56" ],
         [ 7863, "2015-04-30 05:38:42" ],
         [ 7864, "2015-04-30 05:39:18" ],
         [ 7865, "2015-04-30 05:39:30" ],
         [ 7866, "2015-04-30 05:39:31" ],
         [ 7867, "2015-04-30 05:40:34" ],
         [ 7868, "2015-04-30 05:41:24" ],
         [ 7869, "2015-04-30 05:41:40" ],
         [ 7870, "2015-04-30 05:41:44" ],
         [ 7871, "2015-04-30 05:42:00" ],
         [ 7872, "2015-04-30 05:43:00" ],
         [ 7873, "2015-04-30 05:43:42" ],
         [ 7874, "2015-04-30 05:43:43" ],
         [ 7875, "2015-04-30 05:44:00" ],
         [ 7876, "2015-04-30 05:44:17" ],
         [ 7877, "2015-04-30 05:45:41" ],
         [ 7878, "2015-04-30 05:46:05" ],
         [ 7879, "2015-04-30 05:46:06" ],
         [ 7880, "2015-04-30 05:46:37" ],
         [ 7881, "2015-04-30 05:46:42" ],
         [ 7882, "2015-04-30 05:46:59" ],
         [ 7883, "2015-04-30 05:49:45" ],
         [ 7884, "2015-04-30 05:50:14" ],
         [ 7885, "2015-04-30 05:50:39" ],
         [ 7886, "2015-04-30 05:51:01" ],
         [ 7887, "2015-04-30 05:51:21" ],
         [ 7888, "2015-04-30 05:51:48" ],
         [ 7889, "2015-04-30 05:52:59" ],
         [ 7890, "2015-04-30 05:56:49" ],
         [ 7891, "2015-04-30 05:57:43" ],
         [ 7892, "2015-04-30 05:58:42" ],
         [ 7893, "2015-04-30 05:58:51" ],
         [ 7894, "2015-04-30 05:58:53" ],
         [ 7895, "2015-04-30 05:59:56" ],
         [ 7896, "2015-04-30 06:00:25" ],
         [ 7897, "2015-04-30 06:01:23" ],
         [ 7898, "2015-04-30 06:01:41" ],
         [ 7899, "2015-04-30 06:01:55" ],
         [ 7900, "2015-04-30 06:02:02" ],
         [ 7901, "2015-04-30 06:03:10" ],
         [ 7902, "2015-04-30 06:04:01" ],
         [ 7903, "2015-04-30 06:04:03" ],
         [ 7904, "2015-04-30 06:04:10" ],
         [ 7905, "2015-04-30 06:05:23" ],
         [ 7906, "2015-04-30 06:05:52" ],
         [ 7907, "2015-04-30 06:06:03" ],
         [ 7908, "2015-04-30 06:06:09" ],
         [ 7909, "2015-04-30 06:07:30" ],
         [ 7910, "2015-04-30 06:07:58" ],
         [ 7911, "2015-04-30 06:09:28" ],
         [ 7912, "2015-04-30 06:10:03" ],
         [ 7913, "2015-04-30 06:10:35" ],
         [ 7914, "2015-04-30 06:10:55" ],
         [ 7915, "2015-04-30 06:11:34" ],
         [ 7916, "2015-04-30 06:12:38" ],
         [ 7917, "2015-04-30 06:15:39" ],
         [ 7918, "2015-04-30 06:16:00" ],
         [ 7919, "2015-04-30 06:17:28" ],
         [ 7920, "2015-04-30 06:18:20" ],
         [ 7921, "2015-04-30 06:18:42" ],
         [ 7922, "2015-04-30 06:18:58" ],
         [ 7923, "2015-04-30 06:20:23" ],
         [ 7924, "2015-04-30 06:20:37" ],
         [ 7925, "2015-04-30 06:21:27" ],
         [ 7926, "2015-04-30 06:23:19" ],
         [ 7927, "2015-04-30 06:23:41" ],
         [ 7928, "2015-04-30 06:24:02" ],
         [ 7929, "2015-04-30 06:24:05" ],
         [ 7930, "2015-04-30 06:24:20" ],
         [ 7931, "2015-04-30 06:25:52" ],
         [ 7932, "2015-04-30 06:25:54" ],
         [ 7933, "2015-04-30 06:26:06" ],
         [ 7934, "2015-04-30 06:26:26" ],
         [ 7935, "2015-04-30 06:26:55" ],
         [ 7936, "2015-04-30 06:27:29" ],
         [ 7937, "2015-04-30 06:28:36" ],
         [ 7938, "2015-04-30 06:29:01" ],
         [ 7939, "2015-04-30 06:29:07" ],
         [ 7940, "2015-04-30 06:29:21" ],
         [ 7941, "2015-04-30 06:29:28" ],
         [ 7942, "2015-04-30 06:29:39" ],
         [ 7943, "2015-04-30 06:29:49" ],
         [ 7944, "2015-04-30 06:29:55" ],
         [ 7945, "2015-04-30 06:30:05" ],
         [ 7946, "2015-04-30 06:30:21" ],
         [ 7947, "2015-04-30 06:30:29" ],
         [ 7948, "2015-04-30 06:31:12" ],
         [ 7949, "2015-04-30 06:31:23" ],
         [ 7950, "2015-04-30 06:31:27" ],
         [ 7951, "2015-04-30 06:31:38" ],
         [ 7952, "2015-04-30 06:31:39" ],
         [ 7953, "2015-04-30 06:31:49" ],
         [ 7954, "2015-04-30 06:32:01" ],
         [ 7955, "2015-04-30 06:32:04" ],
         [ 7956, "2015-04-30 06:32:19" ],
         [ 7957, "2015-04-30 06:34:44" ],
         [ 7958, "2015-04-30 06:34:46" ],
         [ 7959, "2015-04-30 06:34:59" ],
         [ 7960, "2015-04-30 06:35:18" ],
         [ 7961, "2015-04-30 06:35:46" ],
         [ 7962, "2015-04-30 06:37:16" ],
         [ 7963, "2015-04-30 06:37:29" ],
         [ 7964, "2015-04-30 06:37:33" ],
         [ 7965, "2015-04-30 06:38:21" ],
         [ 7966, "2015-04-30 06:39:04" ],
         [ 7967, "2015-04-30 06:40:55" ],
         [ 7968, "2015-04-30 06:41:38" ],
         [ 7969, "2015-04-30 06:42:37" ],
         [ 7970, "2015-04-30 06:42:48" ],
         [ 7971, "2015-04-30 06:43:14" ],
         [ 7972, "2015-04-30 06:45:25" ],
         [ 7973, "2015-04-30 06:45:59" ],
         [ 7974, "2015-04-30 06:46:35" ],
         [ 7975, "2015-04-30 06:46:51" ],
         [ 7976, "2015-04-30 06:46:55" ],
         [ 7977, "2015-04-30 06:47:47" ],
         [ 7978, "2015-04-30 06:48:25" ],
         [ 7979, "2015-04-30 06:48:33" ],
         [ 7980, "2015-04-30 06:48:52" ],
         [ 7981, "2015-04-30 06:48:53" ],
         [ 7982, "2015-04-30 06:49:06" ],
         [ 7983, "2015-04-30 06:50:02" ],
         [ 7984, "2015-04-30 06:50:53" ],
         [ 7985, "2015-04-30 06:51:25" ],
         [ 7986, "2015-04-30 06:51:39" ],
         [ 7987, "2015-04-30 06:51:45" ],
         [ 7988, "2015-04-30 06:52:25" ],
         [ 7989, "2015-04-30 06:54:13" ],
         [ 7990, "2015-04-30 06:55:03" ],
         [ 7991, "2015-04-30 06:55:10" ],
         [ 7992, "2015-04-30 06:55:35" ],
         [ 7993, "2015-04-30 06:55:56" ],
         [ 7994, "2015-04-30 06:56:18" ],
         [ 7995, "2015-04-30 06:57:05" ],
         [ 7996, "2015-04-30 06:58:29" ],
         [ 7997, "2015-04-30 06:58:44" ],
         [ 7998, "2015-04-30 06:59:43" ],
         [ 7999, "2015-04-30 07:00:26" ],
         [ 8000, "2015-04-30 07:01:35" ],
         [ 8001, "2015-04-30 07:01:51" ],
         [ 8002, "2015-04-30 07:02:08" ],
         [ 8003, "2015-04-30 07:03:39" ],
         [ 8004, "2015-04-30 07:04:13" ],
         [ 8005, "2015-04-30 07:06:26" ],
         [ 8006, "2015-04-30 07:06:44" ],
         [ 8007, "2015-04-30 07:06:45" ],
         [ 8008, "2015-04-30 07:07:11" ],
         [ 8009, "2015-04-30 07:07:57" ],
         [ 8010, "2015-04-30 07:08:17" ],
         [ 8011, "2015-04-30 07:09:30" ],
         [ 8012, "2015-04-30 07:09:44" ],
         [ 8013, "2015-04-30 07:10:01" ],
         [ 8014, "2015-04-30 07:10:26" ],
         [ 8015, "2015-04-30 07:12:01" ],
         [ 8016, "2015-04-30 07:12:07" ],
         [ 8017, "2015-04-30 07:12:19" ],
         [ 8018, "2015-04-30 07:12:33" ],
         [ 8019, "2015-04-30 07:13:23" ],
         [ 8020, "2015-04-30 07:14:36" ],
         [ 8021, "2015-04-30 07:15:42" ],
         [ 8022, "2015-04-30 07:19:49" ],
         [ 8023, "2015-04-30 07:22:00" ],
         [ 8024, "2015-04-30 07:23:12" ],
         [ 8025, "2015-04-30 07:23:17" ],
         [ 8026, "2015-04-30 07:23:37" ],
         [ 8027, "2015-04-30 07:24:01" ],
         [ 8028, "2015-04-30 07:24:17" ],
         [ 8029, "2015-04-30 07:24:24" ],
         [ 8030, "2015-04-30 07:25:12" ],
         [ 8031, "2015-04-30 07:25:32" ],
         [ 8032, "2015-04-30 07:25:58" ],
         [ 8033, "2015-04-30 07:27:45" ],
         [ 8034, "2015-04-30 07:27:59" ],
         [ 8035, "2015-04-30 07:28:42" ],
         [ 8036, "2015-04-30 07:29:41" ],
         [ 8037, "2015-04-30 07:29:58" ],
         [ 8038, "2015-04-30 07:30:04" ],
         [ 8039, "2015-04-30 07:31:57" ],
         [ 8040, "2015-04-30 07:33:00" ],
         [ 8041, "2015-04-30 07:33:55" ],
         [ 8042, "2015-04-30 07:34:55" ],
         [ 8043, "2015-04-30 07:35:14" ],
         [ 8044, "2015-04-30 07:36:26" ],
         [ 8045, "2015-04-30 07:38:01" ],
         [ 8046, "2015-04-30 07:38:21" ],
         [ 8047, "2015-04-30 07:40:26" ],
         [ 8048, "2015-04-30 07:44:07" ],
         [ 8049, "2015-04-30 07:48:32" ],
         [ 8050, "2015-04-30 07:49:13" ],
         [ 8051, "2015-04-30 07:52:17" ],
         [ 8052, "2015-04-30 07:52:20" ],
         [ 8053, "2015-04-30 07:52:44" ],
         [ 8054, "2015-04-30 07:52:52" ],
         [ 8055, "2015-04-30 07:53:01" ],
         [ 8056, "2015-04-30 07:56:58" ],
         [ 8057, "2015-04-30 07:57:21" ],
         [ 8058, "2015-04-30 07:57:24" ],
         [ 8059, "2015-04-30 07:59:32" ],
         [ 8060, "2015-04-30 08:00:19" ],
         [ 8061, "2015-04-30 08:00:26" ],
         [ 8062, "2015-04-30 08:01:39" ],
         [ 8063, "2015-04-30 08:02:16" ],
         [ 8064, "2015-04-30 08:02:36" ],
         [ 8065, "2015-04-30 08:02:42" ],
         [ 8066, "2015-04-30 08:02:49" ],
         [ 8067, "2015-04-30 08:07:09" ],
         [ 8068, "2015-04-30 08:09:47" ],
         [ 8069, "2015-04-30 08:12:30" ],
         [ 8070, "2015-04-30 08:14:45" ],
         [ 8071, "2015-04-30 08:14:49" ],
         [ 8072, "2015-04-30 08:16:19" ],
         [ 8073, "2015-04-30 08:18:10" ],
         [ 8074, "2015-04-30 08:19:54" ],
         [ 8075, "2015-04-30 08:21:34" ],
         [ 8076, "2015-04-30 08:22:04" ],
         [ 8077, "2015-04-30 08:27:07" ],
         [ 8078, "2015-04-30 08:27:34" ],
         [ 8079, "2015-04-30 08:28:59" ],
         [ 8080, "2015-04-30 08:32:30" ],
         [ 8081, "2015-04-30 08:32:58" ],
         [ 8082, "2015-04-30 08:33:45" ],
         [ 8083, "2015-04-30 08:34:39" ],
         [ 8084, "2015-04-30 08:35:26" ],
         [ 8085, "2015-04-30 08:37:06" ],
         [ 8086, "2015-04-30 08:37:56" ],
         [ 8087, "2015-04-30 08:39:52" ],
         [ 8088, "2015-04-30 08:39:53" ],
         [ 8089, "2015-04-30 08:40:45" ],
         [ 8090, "2015-04-30 08:41:12" ],
         [ 8091, "2015-04-30 08:41:43" ],
         [ 8092, "2015-04-30 08:44:43" ],
         [ 8093, "2015-04-30 08:44:45" ],
         [ 8094, "2015-04-30 08:44:50" ],
         [ 8095, "2015-04-30 08:45:33" ],
         [ 8096, "2015-04-30 08:46:22" ],
         [ 8097, "2015-04-30 08:46:34" ],
         [ 8098, "2015-04-30 08:46:56" ],
         [ 8099, "2015-04-30 08:48:25" ],
         [ 8100, "2015-04-30 08:48:51" ],
         [ 8101, "2015-04-30 08:48:54" ],
         [ 8102, "2015-04-30 08:48:57" ],
         [ 8103, "2015-04-30 08:49:37" ],
         [ 8104, "2015-04-30 08:50:14" ],
         [ 8105, "2015-04-30 08:56:24" ],
         [ 8106, "2015-04-30 09:00:00" ],
         [ 8107, "2015-04-30 09:00:56" ],
         [ 8108, "2015-04-30 09:01:19" ],
         [ 8109, "2015-04-30 09:03:16" ],
         [ 8110, "2015-04-30 09:03:18" ],
         [ 8111, "2015-04-30 09:03:43" ],
         [ 8112, "2015-04-30 09:03:44" ],
         [ 8113, "2015-04-30 09:03:59" ],
         [ 8114, "2015-04-30 09:07:02" ],
         [ 8115, "2015-04-30 09:08:04" ],
         [ 8116, "2015-04-30 09:11:36" ],
         [ 8117, "2015-04-30 09:16:04" ],
         [ 8118, "2015-04-30 09:17:18" ],
         [ 8119, "2015-04-30 09:18:23" ],
         [ 8120, "2015-04-30 09:18:47" ],
         [ 8121, "2015-04-30 09:21:28" ],
         [ 8122, "2015-04-30 09:21:59" ],
         [ 8123, "2015-04-30 09:22:14" ],
         [ 8124, "2015-04-30 09:23:09" ],
         [ 8125, "2015-04-30 09:23:25" ],
         [ 8126, "2015-04-30 09:23:31" ],
         [ 8127, "2015-04-30 09:24:12" ],
         [ 8128, "2015-04-30 09:24:28" ],
         [ 8129, "2015-04-30 09:24:44" ],
         [ 8130, "2015-04-30 09:25:14" ],
         [ 8131, "2015-04-30 09:25:59" ],
         [ 8132, "2015-04-30 09:27:36" ],
         [ 8133, "2015-04-30 09:31:03" ],
         [ 8134, "2015-04-30 09:32:21" ],
         [ 8135, "2015-04-30 09:40:41" ],
         [ 8136, "2015-04-30 09:40:53" ],
         [ 8137, "2015-04-30 09:41:22" ],
         [ 8138, "2015-04-30 09:41:23" ],
         [ 8139, "2015-04-30 09:43:03" ],
         [ 8140, "2015-04-30 09:45:08" ],
         [ 8141, "2015-04-30 09:45:21" ],
         [ 8142, "2015-04-30 09:48:33" ],
         [ 8143, "2015-04-30 09:48:42" ],
         [ 8144, "2015-04-30 09:49:29" ],
         [ 8145, "2015-04-30 09:50:12" ],
         [ 8146, "2015-04-30 09:50:27" ],
         [ 8147, "2015-04-30 09:51:09" ],
         [ 8148, "2015-04-30 10:05:12" ],
         [ 8149, "2015-04-30 10:08:30" ],
         [ 8150, "2015-04-30 10:15:56" ],
         [ 8151, "2015-04-30 10:26:33" ],
         [ 8152, "2015-04-30 10:30:56" ],
         [ 8153, "2015-04-30 10:46:34" ],
         [ 8154, "2015-04-30 10:54:41" ],
         [ 8155, "2015-04-30 11:07:02" ],
         [ 8156, "2015-04-30 11:08:41" ],
         [ 8157, "2015-04-30 11:11:11" ],
         [ 8158, "2015-04-30 11:20:58" ],
         [ 8159, "2015-04-30 11:22:51" ],
         [ 8160, "2015-04-30 11:57:46" ],
         [ 8161, "2015-04-30 12:25:48" ],
         [ 8162, "2015-04-30 12:34:03" ],
         [ 8163, "2015-04-30 12:38:37" ],
         [ 8164, "2015-04-30 12:44:24" ],
         [ 8165, "2015-04-30 12:44:44" ],
         [ 8166, "2015-04-30 12:48:23" ],
         [ 8167, "2015-04-30 12:50:19" ],
         [ 8168, "2015-04-30 12:50:36" ],
         [ 8169, "2015-04-30 12:51:23" ],
         [ 8170, "2015-04-30 13:04:06" ],
         [ 8171, "2015-04-30 13:06:13" ],
         [ 8172, "2015-04-30 13:09:16" ],
         [ 8173, "2015-04-30 13:09:30" ],
         [ 8174, "2015-04-30 13:11:03" ],
         [ 8175, "2015-04-30 13:13:57" ],
         [ 8176, "2015-04-30 13:18:40" ],
         [ 8177, "2015-04-30 13:19:34" ],
         [ 8178, "2015-04-30 13:22:28" ],
         [ 8179, "2015-04-30 13:25:43" ],
         [ 8180, "2015-04-30 13:25:50" ],
         [ 8181, "2015-04-30 13:25:59" ],
         [ 8182, "2015-04-30 13:26:16" ],
         [ 8183, "2015-04-30 13:27:26" ],
         [ 8184, "2015-04-30 13:28:30" ],
         [ 8185, "2015-04-30 13:28:52" ],
         [ 8186, "2015-04-30 13:32:42" ],
         [ 8187, "2015-04-30 13:35:16" ],
         [ 8188, "2015-04-30 13:42:36" ],
         [ 8189, "2015-04-30 13:49:48" ],
         [ 8190, "2015-04-30 13:53:04" ],
         [ 8191, "2015-04-30 13:53:41" ],
         [ 8192, "2015-04-30 13:54:14" ],
         [ 8193, "2015-04-30 13:54:45" ],
         [ 8194, "2015-04-30 13:55:41" ],
         [ 8195, "2015-04-30 13:59:18" ],
         [ 8196, "2015-04-30 14:00:23" ],
         [ 8197, "2015-04-30 14:04:36" ],
         [ 8198, "2015-04-30 14:34:17" ],
         [ 8199, "2015-04-30 14:37:12" ],
         [ 8200, "2015-04-30 14:39:11" ],
         [ 8201, "2015-04-30 14:42:08" ],
         [ 8202, "2015-04-30 14:42:58" ],
         [ 8203, "2015-04-30 14:43:47" ],
         [ 8204, "2015-04-30 14:44:47" ],
         [ 8205, "2015-04-30 14:49:37" ],
         [ 8206, "2015-04-30 14:50:02" ],
         [ 8207, "2015-04-30 14:50:41" ],
         [ 8208, "2015-04-30 14:51:43" ],
         [ 8209, "2015-04-30 14:56:31" ],
         [ 8210, "2015-04-30 15:01:22" ],
         [ 8211, "2015-04-30 15:01:43" ],
         [ 8212, "2015-04-30 15:03:48" ],
         [ 8213, "2015-04-30 15:11:41" ],
         [ 8214, "2015-04-30 15:12:00" ],
         [ 8215, "2015-04-30 15:13:12" ],
         [ 8216, "2015-04-30 15:16:58" ],
         [ 8217, "2015-04-30 15:16:59" ],
         [ 8218, "2015-04-30 15:19:02" ],
         [ 8219, "2015-04-30 15:20:08" ],
         [ 8220, "2015-04-30 15:20:27" ],
         [ 8221, "2015-04-30 15:21:49" ],
         [ 8222, "2015-04-30 15:22:01" ],
         [ 8223, "2015-04-30 15:23:30" ],
         [ 8224, "2015-04-30 15:26:15" ],
         [ 8225, "2015-04-30 15:27:45" ],
         [ 8226, "2015-04-30 15:28:07" ],
         [ 8227, "2015-04-30 15:35:14" ],
         [ 8228, "2015-04-30 15:49:00" ],
         [ 8229, "2015-04-30 15:54:09" ],
         [ 8230, "2015-04-30 15:55:09" ],
         [ 8231, "2015-04-30 15:57:12" ],
         [ 8232, "2015-04-30 15:57:49" ],
         [ 8233, "2015-04-30 16:01:34" ],
         [ 8234, "2015-04-30 16:03:10" ],
         [ 8235, "2015-04-30 16:04:13" ],
         [ 8236, "2015-04-30 16:13:15" ],
         [ 8237, "2015-04-30 16:14:36" ],
         [ 8238, "2015-04-30 16:15:14" ],
         [ 8239, "2015-04-30 16:20:19" ],
         [ 8240, "2015-04-30 16:22:56" ],
         [ 8241, "2015-04-30 16:28:11" ],
         [ 8242, "2015-04-30 16:32:20" ],
         [ 8243, "2015-04-30 16:33:24" ],
         [ 8244, "2015-04-30 16:39:36" ],
         [ 8245, "2015-04-30 16:40:13" ],
         [ 8246, "2015-04-30 16:43:06" ],
         [ 8247, "2015-04-30 16:44:59" ],
         [ 8248, "2015-04-30 16:50:43" ],
         [ 8249, "2015-04-30 16:53:47" ],
         [ 8250, "2015-04-30 17:04:26" ],
         [ 8251, "2015-04-30 17:11:37" ],
         [ 8252, "2015-04-30 17:14:23" ],
         [ 8253, "2015-04-30 17:14:34" ],
         [ 8254, "2015-04-30 17:50:06" ],
         [ 8255, "2015-04-30 17:51:56" ],
         [ 8256, "2015-04-30 18:13:20" ],
         [ 8257, "2015-04-30 18:31:32" ],
         [ 8258, "2015-04-30 18:40:07" ],
         [ 8259, "2015-04-30 18:57:42" ],
         [ 8260, "2015-04-30 19:05:16" ],
         [ 8261, "2015-04-30 19:13:17" ],
         [ 8262, "2015-04-30 19:26:24" ],
         [ 8263, "2015-04-30 19:26:25" ],
         [ 8264, "2015-04-30 19:27:36" ],
         [ 8265, "2015-04-30 19:39:03" ],
         [ 8266, "2015-04-30 19:42:09" ],
         [ 8267, "2015-04-30 19:42:59" ],
         [ 8268, "2015-04-30 19:45:00" ],
         [ 8269, "2015-04-30 19:50:34" ],
         [ 8270, "2015-04-30 20:24:24" ],
         [ 8271, "2015-04-30 20:26:07" ],
         [ 8272, "2015-04-30 20:32:00" ],
         [ 8273, "2015-04-30 20:33:53" ],
         [ 8274, "2015-04-30 21:13:04" ],
         [ 8275, "2015-04-30 21:20:54" ],
         [ 8276, "2015-04-30 22:02:19" ],
         [ 8277, "2015-04-30 22:19:48" ],
         [ 8278, "2015-04-30 23:53:26" ],
         [ 8279, "2015-05-01 00:11:14" ],
         [ 8280, "2015-05-01 04:23:31" ],
         [ 8281, "2015-05-01 04:38:24" ],
         [ 8282, "2015-05-01 04:53:43" ],
         [ 8283, "2015-05-01 05:32:44" ],
         [ 8284, "2015-05-01 06:44:58" ],
         [ 8285, "2015-05-01 07:08:39" ],
         [ 8286, "2015-05-01 07:14:46" ],
         [ 8287, "2015-05-01 07:29:45" ],
         [ 8288, "2015-05-01 07:49:11" ],
         [ 8289, "2015-05-01 08:46:57" ],
         [ 8290, "2015-05-01 08:55:14" ],
         [ 8291, "2015-05-01 08:56:29" ],
         [ 8292, "2015-05-01 09:00:15" ],
         [ 8293, "2015-05-01 09:02:25" ],
         [ 8294, "2015-05-01 09:29:28" ],
         [ 8295, "2015-05-01 09:44:34" ],
         [ 8296, "2015-05-01 09:48:47" ],
         [ 8297, "2015-05-01 09:52:41" ],
         [ 8298, "2015-05-01 09:53:49" ],
         [ 8299, "2015-05-01 09:55:52" ],
         [ 8300, "2015-05-01 09:56:36" ],
         [ 8301, "2015-05-01 10:03:21" ],
         [ 8302, "2015-05-01 10:32:48" ],
         [ 8303, "2015-05-01 10:35:34" ],
         [ 8304, "2015-05-01 10:47:05" ],
         [ 8305, "2015-05-01 10:50:50" ],
         [ 8306, "2015-05-01 10:54:00" ],
         [ 8307, "2015-05-01 11:00:13" ],
         [ 8308, "2015-05-01 11:09:56" ],
         [ 8309, "2015-05-01 11:31:37" ],
         [ 8310, "2015-05-01 11:31:38" ],
         [ 8311, "2015-05-01 11:39:57" ],
         [ 8312, "2015-05-01 12:15:40" ],
         [ 8313, "2015-05-01 12:46:54" ],
         [ 8314, "2015-05-01 14:08:40" ],
         [ 8315, "2015-05-01 14:13:33" ],
         [ 8316, "2015-05-01 14:34:34" ],
         [ 8317, "2015-05-01 14:50:36" ],
         [ 8318, "2015-05-01 15:55:45" ],
         [ 8319, "2015-05-01 16:05:54" ],
         [ 8320, "2015-05-01 16:11:20" ],
         [ 8321, "2015-05-01 16:26:25" ],
         [ 8322, "2015-05-01 16:32:20" ],
         [ 8323, "2015-05-01 17:02:54" ],
         [ 8324, "2015-05-01 17:33:27" ],
         [ 8325, "2015-05-01 17:39:02" ],
         [ 8326, "2015-05-01 17:52:53" ],
         [ 8327, "2015-05-01 18:13:04" ],
         [ 8328, "2015-05-01 18:54:54" ],
         [ 8329, "2015-05-01 19:21:22" ],
         [ 8330, "2015-05-01 19:31:29" ],
         [ 8331, "2015-05-01 20:22:03" ],
         [ 8332, "2015-05-01 20:32:33" ],
         [ 8333, "2015-05-01 21:16:21" ],
         [ 8334, "2015-05-01 21:35:39" ],
         [ 8335, "2015-05-01 22:14:18" ],
         [ 8336, "2015-05-01 22:34:13" ],
         [ 8337, "2015-05-02 05:04:15" ],
         [ 8338, "2015-05-02 06:05:50" ],
         [ 8339, "2015-05-02 07:57:42" ],
         [ 8340, "2015-05-02 08:32:11" ],
         [ 8341, "2015-05-02 10:09:32" ],
         [ 8342, "2015-05-02 10:49:02" ],
         [ 8343, "2015-05-02 11:58:31" ],
         [ 8344, "2015-05-02 12:00:34" ],
         [ 8345, "2015-05-02 12:53:23" ],
         [ 8346, "2015-05-02 14:28:01" ],
         [ 8347, "2015-05-02 17:20:58" ],
         [ 8348, "2015-05-02 18:12:30" ],
         [ 8349, "2015-05-02 19:40:09" ],
         [ 8350, "2015-05-02 20:25:00" ],
         [ 8351, "2015-05-02 20:43:39" ],
         [ 8352, "2015-05-02 20:47:44" ],
         [ 8353, "2015-05-02 21:38:32" ],
         [ 8354, "2015-05-03 08:56:46" ],
         [ 8355, "2015-05-03 09:38:43" ],
         [ 8356, "2015-05-03 10:53:25" ],
         [ 8357, "2015-05-03 11:39:41" ],
         [ 8358, "2015-05-03 13:26:47" ],
         [ 8359, "2015-05-03 14:59:45" ],
         [ 8360, "2015-05-03 17:55:01" ],
         [ 8361, "2015-05-03 19:20:49" ],
         [ 8362, "2015-05-03 19:57:10" ],
         [ 8363, "2015-05-03 20:57:06" ],
         [ 8364, "2015-05-03 21:01:28" ],
         [ 8365, "2015-05-03 21:17:05" ],
         [ 8366, "2015-05-04 02:51:47" ],
         [ 8367, "2015-05-04 08:37:19" ],
         [ 8368, "2015-05-04 10:51:47" ],
         [ 8369, "2015-05-04 11:49:50" ],
         [ 8370, "2015-05-04 11:51:33" ],
         [ 8371, "2015-05-04 15:05:50" ],
         [ 8372, "2015-05-04 16:30:01" ],
         [ 8373, "2015-05-04 17:42:19" ],
         [ 8374, "2015-05-04 18:41:29" ],
         [ 8375, "2015-05-04 18:49:19" ],
         [ 8376, "2015-05-04 19:10:00" ],
         [ 8377, "2015-05-04 19:37:04" ],
         [ 8378, "2015-05-04 19:44:22" ],
         [ 8379, "2015-05-05 07:40:22" ],
         [ 8380, "2015-05-05 07:57:24" ],
         [ 8381, "2015-05-05 08:16:42" ],
         [ 8382, "2015-05-05 09:24:54" ],
         [ 8383, "2015-05-05 10:52:08" ],
         [ 8384, "2015-05-05 12:36:43" ],
         [ 8385, "2015-05-05 13:24:20" ],
         [ 8386, "2015-05-05 13:42:47" ],
         [ 8387, "2015-05-05 14:42:23" ],
         [ 8388, "2015-05-05 15:40:48" ],
         [ 8389, "2015-05-05 16:47:59" ],
         [ 8390, "2015-05-05 18:11:01" ],
         [ 8391, "2015-05-05 18:53:50" ],
         [ 8392, "2015-05-05 19:34:33" ],
         [ 8393, "2015-05-05 20:05:23" ],
         [ 8394, "2015-05-05 22:07:44" ],
         [ 8395, "2015-05-05 22:29:09" ],
         [ 8396, "2015-05-05 22:36:16" ],
         [ 8397, "2015-05-05 23:05:51" ],
         [ 8398, "2015-05-05 23:08:27" ],
         [ 8399, "2015-05-06 05:22:31" ],
         [ 8400, "2015-05-06 05:52:22" ]
      ]
   },
   "UrbanDensity" : {
      "labels" : [
         [ 0, "100.000 bis unter 500.000 Einwohner" ],
         [ 1, "20.000 bis unter 100.000 Einwohner" ],
         [ 2, "5.000 bis unter 20.000 Einwohner" ],
         [ 3, "500.000 Einwohner und mehr" ],
         [ 4, "Rural" ],
         [ 5, "Suburban" ],
         [ 6, "Unknown" ],
         [ 7, "Urban" ],
         [ 8, "unter 5.000 Einwohner" ]
      ]
   },
   "continuing" : {
      "labels" : [
         [ 0, "0" ],
         [ 1, "1" ]
      ]
   },
   "distress" : {
      "labels" : [
         [ 0, "0" ],
         [ 1, "1" ]
      ]
   },
   "escaping" : {
      "labels" : [
         [ 0, "0" ],
         [ 1, "1" ]
      ]
   },
   "givingup" : {
      "labels" : [
         [ 0, "0" ],
         [ 1, "1" ]
      ]
   },
   "indicator_count" : {
      "labels" : [
         [ 0, "0" ],
         [ 1, "1" ],
         [ 2, "2" ],
         [ 3, "3" ],
         [ 4, "4" ],
         [ 5, "5" ],
         [ 6, "6" ],
         [ 7, "7" ],
         [ 8, "8" ]
      ]
   },
   "mischievous" : {
      "labels" : [
         [ 0, "0" ],
         [ 1, "1" ]
      ]
   },
   "misleading" : {
      "labels" : [
         [ 0, "0" ],
         [ 1, "1" ]
      ]
   },
   "nocontrol" : {
      "labels" : [
         [ 0, "0" ],
         [ 1, "1" ]
      ]
   },
   "player" : {
      "labels" : [
         [ 0, "0" ],
         [ 1, "1" ]
      ]
   },
   "preoccupation" : {
      "labels" : [
         [ 0, "0" ],
         [ 1, "1" ]
      ]
   },
   "risking" : {
      "labels" : [
         [ 0, "0" ],
         [ 1, "1" ]
      ]
   },
   "sex" : {
      "labels" : [
         [ 1, "1" ],
         [ 2, "2" ]
      ]
   },
   "tolerance" : {
      "labels" : [
         [ 0, "0" ],
         [ 1, "1" ]
      ]
   },
   "withdrawl" : {
      "labels" : [
         [ 0, "0" ],
         [ 1, "1" ]
      ]
   }
}
