# Supplementary material for: Mischievous responding in Internet Gaming Disorder research
Source: PeerJ. 2016 Sep 13;4:e2401. doi: 10.7717/peerj.2401 (PMC5028771; doi:10.7717/peerj.2401)
Supplement: Data S2 [file peerj-04-2401-s002.jasp › analyses.json]

{
   "analyses" : [
      {
         "id" : 0,
         "name" : "Descriptives",
         "options" : {
            "frequencyTables" : true,
            "kurtosis" : false,
            "maximum" : false,
            "mean" : false,
            "median" : false,
            "minimum" : false,
            "mode" : false,
            "percentileValuesEqualGroups" : false,
            "percentileValuesEqualGroupsNo" : 4,
            "percentileValuesPercentiles" : false,
            "percentileValuesPercentilesPercentiles" : [],
            "percentileValuesQuartiles" : false,
            "plotCorrelationMatrix" : false,
            "plotHeight" : 320,
            "plotVariables" : false,
            "plotWidth" : 480,
            "range" : false,
            "skewness" : false,
            "splitPlotBoxplot" : true,
            "splitPlotColour" : false,
            "splitPlotJitter" : false,
            "splitPlotOutlierLabel" : false,
            "splitPlotViolin" : false,
            "splitPlots" : false,
            "splitby" : "",
            "standardDeviation" : false,
            "standardErrorMean" : false,
            "statisticsValuesAreGroupMidpoints" : false,
            "sum" : false,
            "variables" : [ "Gender" ],
            "variance" : false
         },
         "results" : {
            ".meta" : [
               {
                  "name" : "title",
                  "type" : "title"
               },
               {
                  "name" : "stats",
                  "type" : "table"
               },
               {
                  "name" : "frequenciesHeading",
                  "type" : "h1"
               },
               {
                  "name" : "tables",
                  "type" : "tables"
               },
               {
                  "meta" : [
                     {
                        "meta" : "image",
                        "name" : "distributionPlots",
                        "type" : "collection"
                     },
                     {
                        "name" : "matrixPlot",
                        "type" : "image"
                     },
                     {
                        "meta" : "image",
                        "name" : "splitPlots",
                        "type" : "collection"
                     }
                  ],
                  "name" : "plots",
                  "type" : "object"
               }
            ],
            "frequenciesHeading" : "Frequencies",
            "plots" : {
               "distributionPlots" : {
                  "collection" : null,
                  "title" : "Distribution Plot"
               },
               "matrixPlot" : null,
               "splitPlots" : {
                  "collection" : null,
                  "title" : "Boxplot"
               },
               "title" : "Plots"
            },
            "stats" : {
               "casesAcrossColumns" : true,
               "citation" : [
                  "Love, J., Selker, R., Marsman, M., Jamil, T., Dropmann, D., Verhagen, A. J., Ly, A., Gronau, Q. F., Smira, M., Epskamp, S., Matzke, D., Wild, A., Knight, P., Rouder, J. N., Morey, R. D., & Wagenmakers, E.-J. (2015). JASP (Version 0.7.5)[Computer software]."
               ],
               "data" : [
                  {
                     "Missing" : 0,
                     "Valid" : 10009,
                     "Variable" : "Gender"
                  }
               ],
               "footnotes" : [],
               "schema" : {
                  "fields" : [
                     {
                        "name" : "Variable",
                        "title" : "",
                        "type" : "string"
                     },
                     {
                        "name" : "Valid",
                        "type" : "integer"
                     },
                     {
                        "name" : "Missing",
                        "type" : "integer"
                     }
                  ]
               },
               "title" : "Descriptive Statistics"
            },
            "tables" : [
               {
                  "citation" : [
                     "Love, J., Selker, R., Marsman, M., Jamil, T., Dropmann, D., Verhagen, A. J., Ly, A., Gronau, Q. F., Smira, M., Epskamp, S., Matzke, D., Wild, A., Knight, P., Rouder, J. N., Morey, R. D., & Wagenmakers, E.-J. (2015). JASP (Version 0.7.5)[Computer software]."
                  ],
                  "data" : [
                     {
                        "Cumulative Percent" : 49.90508542311920,
                        "Frequency" : 4995,
                        "Level" : "Female",
                        "Percent" : 49.90508542311920,
                        "Valid Percent" : 49.90508542311920
                     },
                     {
                        "Cumulative Percent" : 100,
                        "Frequency" : 5014,
                        "Level" : "Male",
                        "Percent" : 50.09491457688080,
                        "Valid Percent" : 50.09491457688080
                     },
                     {
                        "Cumulative Percent" : "",
                        "Frequency" : 10009,
                        "Level" : "Total",
                        "Percent" : 100,
                        "Valid Percent" : 100
                     }
                  ],
                  "name" : "Gender",
                  "schema" : {
                     "fields" : [
                        {
                           "name" : "Level",
                           "title" : "",
                           "type" : "string"
                        },
                        {
                           "name" : "Frequency",
                           "type" : "integer"
                        },
                        {
                           "format" : "dp:1",
                           "name" : "Percent",
                           "type" : "number"
                        },
                        {
                           "format" : "dp:1",
                           "name" : "Valid Percent",
                           "type" : "number"
                        },
                        {
                           "format" : "dp:1",
                           "name" : "Cumulative Percent",
                           "type" : "number"
                        }
                     ]
                  },
                  "title" : "Frequencies for Gender"
               }
            ],
            "title" : "Descriptives"
         },
         "status" : "complete",
         "userdata" : null,
         "version" : "1.0"
      },
      {
         "id" : 1,
         "name" : "ReliabilityAnalysis",
         "options" : {
            "alphaItem" : false,
            "alphaScale" : true,
            "gutmannItem" : false,
            "gutmannScale" : false,
            "itemRestCor" : false,
            "meanItem" : false,
            "meanScale" : false,
            "reverseScaledItems" : [],
            "sdItem" : false,
            "sdScale" : false,
            "variables" : [
               "preoccupation",
               "withdrawl",
               "tolerance",
               "nocontrol",
               "continuing",
               "misleading",
               "escaping",
               "givingup",
               "risking",
               "distress"
            ]
         },
         "results" : {
            ".meta" : [
               {
                  "name" : "reliabilityScale",
                  "type" : "table"
               },
               {
                  "meta" : [
                     {
                        "name" : "reliabilityItems",
                        "type" : "table"
                     }
                  ],
                  "name" : "reliabilityItemsObj",
                  "type" : "object"
               }
            ],
            "reliabilityScale" : {
               "citation" : [
                  "Love, J., Selker, R., Marsman, M., Jamil, T., Dropmann, D., Verhagen, A. J., Ly, A., Gronau, Q. F., Smira, M., Epskamp, S., Matzke, D., Wild, A., Knight, P., Rouder, J. N., Morey, R. D., & Wagenmakers, E.-J. (2015). JASP (Version 0.7.5)[Computer software]."
               ],
               "data" : [
                  {
                     "alpha" : 0.7175791504040870,
                     "case" : "scale",
                     "lambda" : null,
                     "mu" : null,
                     "sd" : null
                  }
               ],
               "footnotes" : [
                  {
                     "symbol" : "<em>Note.</em>",
                     "text" : "Scale consists of items  preoccupation, withdrawl, tolerance, nocontrol, continuing, misleading, escaping, givingup, risking, distress"
                  }
               ],
               "schema" : {
                  "fields" : [
                     {
                        "name" : "case",
                        "title" : "",
                        "type" : "string"
                     },
                     {
                        "format" : "sf:4;dp:3",
                        "name" : "alpha",
                        "title" : "Cronbach's α",
                        "type" : "number"
                     }
                  ]
               },
               "status" : "complete",
               "title" : "Scale Reliability Statistics"
            },
            "title" : "Reliability Analysis"
         },
         "status" : "complete",
         "userdata" : null,
         "version" : "1.0"
      },
      {
         "id" : 2,
         "name" : "Descriptives",
         "options" : {
            "frequencyTables" : true,
            "kurtosis" : false,
            "maximum" : false,
            "mean" : false,
            "median" : false,
            "minimum" : false,
            "mode" : false,
            "percentileValuesEqualGroups" : false,
            "percentileValuesEqualGroupsNo" : 4,
            "percentileValuesPercentiles" : false,
            "percentileValuesPercentilesPercentiles" : [],
            "percentileValuesQuartiles" : false,
            "plotCorrelationMatrix" : false,
            "plotHeight" : 320,
            "plotVariables" : false,
            "plotWidth" : 480,
            "range" : false,
            "skewness" : false,
            "splitPlotBoxplot" : true,
            "splitPlotColour" : false,
            "splitPlotJitter" : false,
            "splitPlotOutlierLabel" : false,
            "splitPlotViolin" : false,
            "splitPlots" : false,
            "splitby" : "",
            "standardDeviation" : false,
            "standardErrorMean" : false,
            "statisticsValuesAreGroupMidpoints" : false,
            "sum" : false,
            "variables" : [ "mischievous" ],
            "variance" : false
         },
         "results" : {
            ".meta" : [
               {
                  "name" : "title",
                  "type" : "title"
               },
               {
                  "name" : "stats",
                  "type" : "table"
               },
               {
                  "name" : "frequenciesHeading",
                  "type" : "h1"
               },
               {
                  "name" : "tables",
                  "type" : "tables"
               },
               {
                  "meta" : [
                     {
                        "meta" : "image",
                        "name" : "distributionPlots",
                        "type" : "collection"
                     },
                     {
                        "name" : "matrixPlot",
                        "type" : "image"
                     },
                     {
                        "meta" : "image",
                        "name" : "splitPlots",
                        "type" : "collection"
                     }
                  ],
                  "name" : "plots",
                  "type" : "object"
               }
            ],
            "frequenciesHeading" : "Frequencies",
            "plots" : {
               "distributionPlots" : {
                  "collection" : null,
                  "title" : "Distribution Plot"
               },
               "matrixPlot" : null,
               "splitPlots" : {
                  "collection" : null,
                  "title" : "Boxplot"
               },
               "title" : "Plots"
            },
            "stats" : {
               "casesAcrossColumns" : true,
               "citation" : [
                  "Love, J., Selker, R., Marsman, M., Jamil, T., Dropmann, D., Verhagen, A. J., Ly, A., Gronau, Q. F., Smira, M., Epskamp, S., Matzke, D., Wild, A., Knight, P., Rouder, J. N., Morey, R. D., & Wagenmakers, E.-J. (2015). JASP (Version 0.7.5)[Computer software]."
               ],
               "data" : [
                  {
                     "Missing" : 0,
                     "Valid" : 10009,
                     "Variable" : "mischievous"
                  }
               ],
               "footnotes" : [],
               "schema" : {
                  "fields" : [
                     {
                        "name" : "Variable",
                        "title" : "",
                        "type" : "string"
                     },
                     {
                        "name" : "Valid",
                        "type" : "integer"
                     },
                     {
                        "name" : "Missing",
                        "type" : "integer"
                     }
                  ]
               },
               "title" : "Descriptive Statistics"
            },
            "tables" : [
               {
                  "citation" : [
                     "Love, J., Selker, R., Marsman, M., Jamil, T., Dropmann, D., Verhagen, A. J., Ly, A., Gronau, Q. F., Smira, M., Epskamp, S., Matzke, D., Wild, A., Knight, P., Rouder, J. N., Morey, R. D., & Wagenmakers, E.-J. (2015). JASP (Version 0.7.5)[Computer software]."
                  ],
                  "data" : [
                     {
                        "Cumulative Percent" : 97.73204116295329,
                        "Frequency" : 9782,
                        "Level" : "0",
                        "Percent" : 97.73204116295329,
                        "Valid Percent" : 97.73204116295329
                     },
                     {
                        "Cumulative Percent" : 100,
                        "Frequency" : 227,
                        "Level" : "1",
                        "Percent" : 2.267958837046660,
                        "Valid Percent" : 2.267958837046660
                     },
                     {
                        "Cumulative Percent" : "",
                        "Frequency" : 10009,
                        "Level" : "Total",
                        "Percent" : 100,
                        "Valid Percent" : 100
                     }
                  ],
                  "name" : "mischievous",
                  "schema" : {
                     "fields" : [
                        {
                           "name" : "Level",
                           "title" : "",
                           "type" : "string"
                        },
                        {
                           "name" : "Frequency",
                           "type" : "integer"
                        },
                        {
                           "format" : "dp:1",
                           "name" : "Percent",
                           "type" : "number"
                        },
                        {
                           "format" : "dp:1",
                           "name" : "Valid Percent",
                           "type" : "number"
                        },
                        {
                           "format" : "dp:1",
                           "name" : "Cumulative Percent",
                           "type" : "number"
                        }
                     ]
                  },
                  "title" : "Frequencies for mischievous"
               }
            ],
            "title" : "Descriptives"
         },
         "status" : "complete",
         "userdata" : null,
         "version" : "1.0"
      },
      {
         "id" : 3,
         "name" : "Correlation",
         "options" : {
            "confidenceIntervals" : false,
            "confidenceIntervalsInterval" : 0.950,
            "crossProducts" : false,
            "flagSignificant" : false,
            "hypothesis" : "correlated",
            "kendallsTauB" : false,
            "meansAndStdDev" : false,
            "missingValues" : "excludePairwise",
            "pearson" : true,
            "plotCorrelationMatrix" : false,
            "plotDensities" : false,
            "plotStatistics" : false,
            "reportSignificance" : true,
            "spearman" : false,
            "variables" : [ "sex", "mischievous", "indicator_count" ]
         },
         "results" : {
            ".meta" : [
               {
                  "name" : "title",
                  "type" : "title"
               },
               {
                  "name" : "correlations",
                  "type" : "table"
               },
               {
                  "name" : "plot",
                  "type" : "image"
               }
            ],
            "correlations" : {
               "citation" : [
                  "Love, J., Selker, R., Marsman, M., Jamil, T., Dropmann, D., Verhagen, A. J., Ly, A., Gronau, Q. F., Smira, M., Epskamp, S., Matzke, D., Wild, A., Knight, P., Rouder, J. N., Morey, R. D., & Wagenmakers, E.-J. (2015). JASP (Version 0.7.5)[Computer software]."
               ],
               "data" : [
                  {
                     ".test[pearson-p]" : "p-value",
                     ".test[pearson]" : "Pearson's r",
                     ".variable" : "sex",
                     "indicator_count[pearson-p]" : 5.275944223881450e-05,
                     "indicator_count[pearson]" : 0.04040090674235010,
                     "mischievous[pearson-p]" : 0.0006846110711786760,
                     "mischievous[pearson]" : 0.03393588226295540,
                     "sex[pearson-p]" : "—",
                     "sex[pearson]" : "—"
                  },
                  {
                     ".test[pearson-p]" : "p-value",
                     ".test[pearson]" : "Pearson's r",
                     ".variable" : "mischievous",
                     "indicator_count[pearson-p]" : 0,
                     "indicator_count[pearson]" : 0.09955484302696729,
                     "mischievous[pearson-p]" : "—",
                     "mischievous[pearson]" : "—",
                     "sex[pearson-p]" : "",
                     "sex[pearson]" : ""
                  },
                  {
                     ".test[pearson-p]" : "p-value",
                     ".test[pearson]" : "Pearson's r",
                     ".variable" : "indicator_count",
                     "indicator_count[pearson-p]" : "—",
                     "indicator_count[pearson]" : "—",
                     "mischievous[pearson-p]" : "",
                     "mischievous[pearson]" : "",
                     "sex[pearson-p]" : "",
                     "sex[pearson]" : ""
                  }
               ],
               "footnotes" : [],
               "schema" : {
                  "fields" : [
                     {
                        "name" : ".variable",
                        "title" : "",
                        "type" : "string"
                     },
                     {
                        "name" : ".test[pearson]",
                        "title" : "",
                        "type" : "string"
                     },
                     {
                        "format" : "dp:3",
                        "name" : "sex[pearson]",
                        "title" : "sex",
                        "type" : "number"
                     },
                     {
                        "format" : "dp:3",
                        "name" : "mischievous[pearson]",
                        "title" : "mischievous",
                        "type" : "number"
                     },
                     {
                        "format" : "dp:3",
                        "name" : "indicator_count[pearson]",
                        "title" : "indicator_count",
                        "type" : "number"
                     },
                     {
                        "name" : ".test[pearson-p]",
                        "title" : "",
                        "type" : "string"
                     },
                     {
                        "format" : "dp:3;p:.001",
                        "name" : "sex[pearson-p]",
                        "title" : "sex",
                        "type" : "number"
                     },
                     {
                        "format" : "dp:3;p:.001",
                        "name" : "mischievous[pearson-p]",
                        "title" : "mischievous",
                        "type" : "number"
                     },
                     {
                        "format" : "dp:3;p:.001",
                        "name" : "indicator_count[pearson-p]",
                        "title" : "indicator_count",
                        "type" : "number"
                     }
                  ]
               },
               "title" : "Pearson Correlations"
            },
            "title" : "Correlation Matrix"
         },
         "status" : "complete",
         "userdata" : null,
         "version" : "1.0"
      },
      {
         "id" : 4,
         "name" : "Anova",
         "options" : {
            "confidenceIntervalInterval" : 0.950,
            "contrasts" : [
               {
                  "contrast" : "none",
                  "variable" : "mischievous"
               }
            ],
            "dependent" : "indicator_count",
            "descriptives" : false,
            "effectSizeEstimates" : true,
            "effectSizeEtaSquared" : true,
            "effectSizeOmegaSquared" : false,
            "effectSizePartialEtaSquared" : false,
            "errorBarType" : "confidenceInterval",
            "fixedFactors" : [ "mischievous" ],
            "homogeneityTests" : false,
            "marginalMeansCIAdjustment" : "none",
            "marginalMeansCompareMainEffects" : false,
            "marginalMeansTerms" : [
               [ "mischievous" ]
            ],
            "modelTerms" : [
               {
                  "components" : [ "mischievous" ]
               }
            ],
            "plotErrorBars" : false,
            "plotHeightDescriptivesPlotLegend" : 300,
            "plotHeightDescriptivesPlotNoLegend" : 300,
            "plotHeightQQPlot" : 300,
            "plotHorizontalAxis" : "",
            "plotSeparateLines" : "",
            "plotSeparatePlots" : "",
            "plotWidthDescriptivesPlotLegend" : 450,
            "plotWidthDescriptivesPlotNoLegend" : 350,
            "plotWidthQQPlot" : 300,
            "postHocTestsBonferroni" : false,
            "postHocTestsHolm" : false,
            "postHocTestsScheffe" : false,
            "postHocTestsTukey" : true,
            "postHocTestsVariables" : [],
            "qqPlot" : false,
            "randomFactors" : [],
            "sumOfSquares" : "type3",
            "wlsWeights" : ""
         },
         "results" : {
            ".meta" : [
               {
                  "name" : "anova",
                  "type" : "table"
               },
               {
                  "meta" : [
                     {
                        "name" : "levene",
                        "type" : "table"
                     },
                     {
                        "name" : "qqPlot",
                        "type" : "image"
                     }
                  ],
                  "name" : "assumptionsObj",
                  "type" : "object"
               },
               {
                  "meta" : "table",
                  "name" : "contrasts",
                  "type" : "collection"
               },
               {
                  "meta" : "table",
                  "name" : "posthoc",
                  "type" : "collection"
               },
               {
                  "meta" : "table",
                  "name" : "marginalMeans",
                  "type" : "collection"
               },
               {
                  "meta" : [
                     {
                        "name" : "descriptivesTable",
                        "type" : "table"
                     },
                     {
                        "meta" : "image",
                        "name" : "descriptivesPlot",
                        "type" : "collection"
                     }
                  ],
                  "name" : "descriptivesObj",
                  "type" : "object"
               }
            ],
            "anova" : {
               "citation" : [
                  "Love, J., Selker, R., Marsman, M., Jamil, T., Dropmann, D., Verhagen, A. J., Ly, A., Gronau, Q. F., Smira, M., Epskamp, S., Matzke, D., Wild, A., Knight, P., Rouder, J. N., Morey, R. D., & Wagenmakers, E.-J. (2015). JASP (Version 0.7.5)[Computer software]."
               ],
               "data" : [
                  {
                     ".isNewGroup" : true,
                     "Cases" : "mischievous",
                     "F" : 100.1738859583720,
                     "Mean Square" : 163.2895986796080,
                     "Sum of Squares" : 163.2895986796080,
                     "df" : 1,
                     "p" : 1.799511724504100e-23,
                     "η²" : 0.009911166770123631,
                     "η²ₚ" : 0.009911166770123631,
                     "ω²" : 0.009811256422501590
                  },
                  {
                     ".isNewGroup" : true,
                     "Cases" : "Residual",
                     "F" : "",
                     "Mean Square" : 1.630061538667520,
                     "Sum of Squares" : 16312.02581744590,
                     "df" : 10007,
                     "p" : "",
                     "η²" : "",
                     "η²ₚ" : "",
                     "ω²" : ""
                  }
               ],
               "footnotes" : [
                  {
                     "symbol" : "<em>Note.</em>",
                     "text" : "Type III Sum of Squares"
                  }
               ],
               "schema" : {
                  "fields" : [
                     {
                        "name" : "Cases",
                        "type" : "string"
                     },
                     {
                        "format" : "sf:4;dp:3",
                        "name" : "Sum of Squares",
                        "type" : "number"
                     },
                     {
                        "format" : "dp:0",
                        "name" : "df",
                        "type" : "number"
                     },
                     {
                        "format" : "sf:4;dp:3",
                        "name" : "Mean Square",
                        "type" : "number"
                     },
                     {
                        "format" : "sf:4;dp:3",
                        "name" : "F",
                        "type" : "number"
                     },
                     {
                        "format" : "dp:3;p:.001",
                        "name" : "p",
                        "type" : "number"
                     },
                     {
                        "format" : "dp:3",
                        "name" : "η²",
                        "type" : "number"
                     }
                  ]
               },
               "status" : "complete",
               "title" : "ANOVA - indicator_count"
            },
            "assumptionsObj" : {
               "levene" : null,
               "qqPlot" : null,
               "title" : "Assumption Checks"
            },
            "contrasts" : {
               "collection" : null,
               "title" : "Contrasts"
            },
            "descriptivesObj" : {
               "descriptivesPlot" : {
                  "collection" : [],
                  "title" : "Descriptives Plots"
               },
               "descriptivesTable" : null,
               "title" : "Descriptives"
            },
            "marginalMeans" : {
               "collection" : [
                  {
                     "data" : [
                        {
                           ".isNewGroup" : true,
                           "Lower CI" : 0.649813585313110,
                           "Marginal Mean" : 0.675117562870580,
                           "SE" : 0.01290886832697110,
                           "Upper CI" : 0.700421540428050,
                           "mischievous" : "0"
                        },
                        {
                           ".isNewGroup" : false,
                           "Lower CI" : 1.366931974530580,
                           "Marginal Mean" : 1.533039647577120,
                           "SE" : 0.08474011939772561,
                           "Upper CI" : 1.699147320623660,
                           "mischievous" : "1"
                        }
                     ],
                     "footnotes" : [],
                     "name" : "marginalMeans_mischievous",
                     "schema" : {
                        "fields" : [
                           {
                              "combine" : true,
                              "name" : "mischievous",
                              "type" : "string"
                           },
                           {
                              "format" : "sf:4;dp:3",
                              "name" : "Marginal Mean",
                              "type" : "number"
                           },
                           {
                              "format" : "sf:4;dp:3",
                              "name" : "SE",
                              "type" : "number"
                           },
                           {
                              "format" : "sf:4;dp:3",
                              "name" : "Lower CI",
                              "type" : "number"
                           },
                           {
                              "format" : "sf:4;dp:3",
                              "name" : "Upper CI",
                              "type" : "number"
                           }
                        ]
                     },
                     "status" : "complete",
                     "title" : "Marginal Means - mischievous"
                  }
               ],
               "title" : "Marginal Means"
            },
            "posthoc" : {
               "collection" : [],
               "title" : "Post Hoc Tests"
            },
            "title" : "ANOVA"
         },
         "status" : "complete",
         "userdata" : null,
         "version" : "1.0"
      }
   ],
   "meta" : {
      "notes" : {
         "first" : {
            "format" : "markdown",
            "text" : "\n",
            "visible" : false
         }
      },
      "title" : "Results"
   }
}
