# Supplementary material for: Mischievous responding in Internet Gaming Disorder research
Source: PeerJ. 2016 Sep 13;4:e2401. doi: 10.7717/peerj.2401 (PMC5028771; doi:10.7717/peerj.2401)
Supplement: Supplemental Information 1 [file peerj-04-2401-s003.sps]

* Encoding: UTF-8.

compute any_indicators = 0.
if (preoccupation = 1) any_indicators = 1.
if (withdrawl = 1) any_indicators = 1.
if (tolerance = 1) any_indicators = 1.
if (nocontrol = 1) any_indicators = 1.
if (continuing = 1) any_indicators = 1.
if (misleading = 1) any_indicators = 1.
if (escaping = 1) any_indicators = 1.
if (givingup = 1) any_indicators = 1.
if (risking = 1) any_indicators = 1.
execute. 


title'study 1 analyses'

CORRELATIONS
  /VARIABLES=sex mischievous indicator_count 
  /PRINT=TWOTAIL NOSIG
  /MISSING=PAIRWISE.

BOOTSTRAP
  /SAMPLING METHOD=SIMPLE
  /VARIABLES INPUT=mischievous 
  /CRITERIA CILEVEL=95 CITYPE=PERCENTILE  NSAMPLES=1000
  /MISSING USERMISSING=EXCLUDE.

FREQUENCIES VARIABLES=mischievous
  /ORDER=ANALYSIS.

UNIANOVA indicator_count BY mischievous
  /METHOD=SSTYPE(3)
  /INTERCEPT=INCLUDE
  /EMMEANS=TABLES(OVERALL) 
  /EMMEANS=TABLES(mischievous) 
  /PRINT=ETASQ DESCRIPTIVE
  /CRITERIA=ALPHA(.05)
  /DESIGN=mischievous.


UNIANOVA diagnosis BY mischievous
  /METHOD=SSTYPE(3)
  /INTERCEPT=INCLUDE
  /EMMEANS=TABLES(OVERALL) 
  /EMMEANS=TABLES(mischievous) 
  /PRINT=ETASQ DESCRIPTIVE
  /CRITERIA=ALPHA(.05)
  /DESIGN=mischievous.

FILTER OFF.
USE ALL.
EXECUTE.

FREQUENCIES VARIABLES=diagnosis
  /ORDER=ANALYSIS.

FILTER OFF.
USE ALL.
EXECUTE.

USE ALL.
COMPUTE filter_$=(mischievous = 0).
VARIABLE LABELS filter_$ 'mischievous = 0 (FILTER)'.
VALUE LABELS filter_$ 0 'Not Selected' 1 'Selected'.
FORMATS filter_$ (f1.0).
FILTER BY filter_$.
EXECUTE.

FREQUENCIES VARIABLES=diagnosis
  /ORDER=ANALYSIS.

BOOTSTRAP
  /SAMPLING METHOD=SIMPLE
  /VARIABLES INPUT=mischievous 
  /CRITERIA CILEVEL=95 CITYPE=PERCENTILE  NSAMPLES=1000
  /MISSING USERMISSING=EXCLUDE.
FREQUENCIES VARIABLES=mischievous
  /ORDER=ANALYSIS.

FILTER OFF.
USE ALL.
EXECUTE.

title'study 2 analyses'


UNIANOVA indicator_count BY mischievous
  /METHOD=SSTYPE(3)
  /INTERCEPT=INCLUDE
  /EMMEANS=TABLES(OVERALL) 
  /EMMEANS=TABLES(mischievous) 
  /PRINT=ETASQ DESCRIPTIVE
  /CRITERIA=ALPHA(.05)
  /DESIGN=mischievous.


UNIANOVA diagnosis BY mischievous
  /METHOD=SSTYPE(3)
  /INTERCEPT=INCLUDE
  /EMMEANS=TABLES(OVERALL) 
  /EMMEANS=TABLES(mischievous) 
  /PRINT=ETASQ DESCRIPTIVE
  /CRITERIA=ALPHA(.05)
  /DESIGN=mischievous.


FILTER OFF.
USE ALL.
EXECUTE.

FREQUENCIES VARIABLES=diagnosis
  /ORDER=ANALYSIS.

FILTER OFF.
USE ALL.
EXECUTE.

USE ALL.
COMPUTE filter_$=(mischievous = 0).
VARIABLE LABELS filter_$ 'mischievous = 0 (FILTER)'.
VALUE LABELS filter_$ 0 'Not Selected' 1 'Selected'.
FORMATS filter_$ (f1.0).
FILTER BY filter_$.
EXECUTE.

FREQUENCIES VARIABLES=diagnosis
  /ORDER=ANALYSIS.

FILTER OFF.
USE ALL.
EXECUTE.


BOOTSTRAP
  /SAMPLING METHOD=SIMPLE
  /VARIABLES INPUT=mischievous 
  /CRITERIA CILEVEL=95 CITYPE=PERCENTILE  NSAMPLES=1000
  /MISSING USERMISSING=EXCLUDE.
FREQUENCIES VARIABLES=mischievous
  /ORDER=ANALYSIS.


RELIABILITY
  /VARIABLES=preoccupation withdrawl tolerance nocontrol continuing misleading escaping givingup 
    risking
  /SCALE('ALL VARIABLES') ALL
  /MODEL=ALPHA
  /STATISTICS=DESCRIPTIVE SCALE
  /SUMMARY=TOTAL.


FREQUENCIES VARIABLES=indicator_count
  /STATISTICS=RANGE MINIMUM MAXIMUM
  /ORDER=ANALYSIS.


compute nation = 3. 
execute. 
